# Supplementary material for: Longitudinal immune profiling after radiation-attenuated sporozoite vaccination reveals coordinated immune processes correlated with malaria protection
Source: Front Immunol. 2022 Dec 15;13:1042741. doi: 10.3389/fimmu.2022.1042741 (PMC9798120; doi:10.3389/fimmu.2022.1042741)
Supplement: Supplementary Data Sheet 1 — Limma-dream results table of significant (FDR < 0.05) vaccine-induced genes. [file DataSheet_1.zip]

Archive with 10 entries (10 files):
- datafile-s-1.csv
- __MACOSX/._datafile-s-1.csv
- datafile-s-3.csv
- __MACOSX/._datafile-s-3.csv
- datafile-s-4-all-antigen-MFI.csv
- __MACOSX/._datafile-s-4-all-antigen-MFI.csv
- datafile-s-5-IMRAS_detailed_annotatedFlowCounts_preChallenge.csv
- __MACOSX/._datafile-s-5-IMRAS_detailed_annotatedFlowCounts_preChallenge.csv
- Datafile-S-2.pdf
- __MACOSX/._Datafile-S-2.pdf
