# Supplementary material for: Longitudinal immune profiling after radiation-attenuated sporozoite vaccination reveals coordinated immune processes correlated with malaria protection
Source: Front Immunol. 2022 Dec 15;13:1042741. doi: 10.3389/fimmu.2022.1042741 (PMC9798120; doi:10.3389/fimmu.2022.1042741)
Supplement: Supplementary Data Sheet 1 — Limma-dream results table of significant (FDR < 0.05) vaccine-induced genes. [file DataSheet_1.zip › datafile-s-1.csv]

gene	logFC	AveExpr	t	P.Value	adj.P.Val	z.std	contrast
MAGOH	-0.9220166802339245	3.0335630145097	-6.03430198798412	9.309259910177462e-9	1.3368097231014836e-4	-5.742856528467956	DAYD001 - DAYD000
FBXO6	1.2625136090805587	4.199667914607851	5.841144754284831	2.4887652078256632e-8	1.7869334192188263e-4	5.574055407927086	DAYD001 - DAYD000
IL15RA	0.7892925624826064	3.4655897833425233	5.7282808569861094	4.3729906321419634e-8	2.0932048492519533e-4	5.475086048485408	DAYD001 - DAYD000
MICA	0.5129296171215336	3.418010406387045	5.625551387528637	7.258913136890077e-8	2.6059498161435377e-4	5.384641621424605	DAYD001 - DAYD000
FXR1	-0.5014544339582265	5.370361526410587	-5.342117294446916	2.8441825799268093e-7	8.168492369549796e-4	-5.133489928031738	DAYD001 - DAYD000
PSTPIP2	0.995149009007049	5.485717891347974	5.046235980978419	1.1264599856868848e-6	0.0020739285948195648	4.868153187764219	DAYD001 - DAYD000
TAPBPL	0.4357570505244093	5.986692321010679	5.018854848455841	1.2767752530697133e-6	0.0020739285948195648	4.843335353363867	DAYD001 - DAYD000
PSIP1	-0.5090441317269061	6.44567409842548	-5.00399274757943	1.3653105924064235e-6	0.0020739285948195648	-4.830002904021139	DAYD001 - DAYD000
DYNLL2	-0.2552219920353993	6.720760506594589	-4.964174038606268	1.634852749976557e-6	0.0020739285948195648	-4.794003677152213	DAYD001 - DAYD000
ASNA1	0.41078940965929256	5.85639813553196	4.955451284168207	1.7006775869559367e-6	0.0020739285948195648	4.786082987938375	DAYD001 - DAYD000
CTD-2521M24.9	0.8081561793893748	3.838825096401674	4.936403508687944	1.849046647049152e-6	0.0020739285948195648	4.769259152547445	DAYD001 - DAYD000
RHBDF2	0.8352084074090476	6.92533243546132	4.904404870385203	2.138639276540984e-6	0.0020739285948195648	4.739861904107489	DAYD001 - DAYD000
LIMK1	0.5207126417096948	6.186669478434797	4.89500861840198	2.2304099453999442e-6	0.0020739285948195648	4.7313414441320525	DAYD001 - DAYD000
TRAPPC5	-1.6308465763590072	2.080994817349612	-4.894248487297302	2.2384139602728813e-6	0.0020739285948195648	-4.730614350827788	DAYD001 - DAYD000
UQCRB	-1.2368830596327824	4.194939371441776	-4.8893471368422485	2.282346384131225e-6	0.0020739285948195648	-4.726667405913704	DAYD001 - DAYD000
SHFM1	-0.9739660359361795	1.9039456163329804	-4.886567616338515	2.310783949659682e-6	0.0020739285948195648	-4.724151248695124	DAYD001 - DAYD000
METAP2	-0.6204305170308828	4.682125916890603	-4.840421869673029	2.8391893229796604e-6	0.0022083950411262957	-4.682123068168472	DAYD001 - DAYD000
FCGR1B	1.7623269741557817	2.1526970366845033	4.834563482628824	2.914396393405675e-6	0.0022083950411262957	4.676762375930137	DAYD001 - DAYD000
DESI1	0.3488018961113122	5.531735780190654	4.827083074258621	3.014037065969266e-6	0.0022083950411262957	4.669860931119261	DAYD001 - DAYD000
SZRD1	0.2919427654324931	7.653891526539319	4.818469471170982	3.1336469515733745e-6	0.0022083950411262957	4.661859765129795	DAYD001 - DAYD000
TMEM82	-1.5221575606211442	-5.905012116669723	-4.811705206427854	3.229547065713942e-6	0.0022083950411262957	-4.655653486950473	DAYD001 - DAYD000
TRIM4	-0.2815842833745288	5.429310930418275	-4.781836150274114	3.6827017411406835e-6	0.002371527333492661	-4.628530194702349	DAYD001 - DAYD000
ADAM23	-0.9599749300859541	1.1278645732567365	-4.77489540054761	3.798407289020279e-6	0.002371527333492661	-4.62211860433305	DAYD001 - DAYD000
VPS9D1	0.913838020538476	5.251837849835424	4.754686985019265	4.14301247533835e-6	0.0024789024644107796	4.604075955106791	DAYD001 - DAYD000
FCGR1A	1.9704012485454134	3.9143701961844175	4.7285804489446575	4.644169592678458e-6	0.0026676110140345065	4.580251574467523	DAYD001 - DAYD000
BATF2	2.385463952278325	3.2343875636343524	4.691276634879193	5.46436164504298e-6	0.0030180089701083534	4.546121051455765	DAYD001 - DAYD000
PSMB2	0.35702987817122445	5.914586330266311	4.675113109776668	5.8622505881153435e-6	0.0031031825583700307	4.5312975287458706	DAYD001 - DAYD000
DUSP3	0.6335363356417876	5.590823564524189	4.667581739754108	6.060880642863635e-6	0.0031031825583700307	4.524254333047375	DAYD001 - DAYD000
HNRNPF	0.27156922882411294	7.804962250469974	4.658258737879273	6.304001868475781e-6	0.0031031825583700307	4.515928214232566	DAYD001 - DAYD000
TNFAIP8	-0.44497295268937354	6.5959095011350914	-4.646190960649153	6.647859464598618e-6	0.0031031825583700307	-4.504662233670597	DAYD001 - DAYD000
RPL22	-0.5673549917877994	7.192833304036069	-4.64437628832523	6.699070982553687e-6	0.0031031825583700307	-4.5030322611751314	DAYD001 - DAYD000
IFI30	0.6852833680896975	9.540982660609258	4.6214766075232125	7.3925259712156e-6	0.003257231243679736	4.482061995367262	DAYD001 - DAYD000
PSMB10	0.5840190893245829	7.210589789843244	4.6139136607208595	7.635530974741513e-6	0.003257231243679736	4.475156650720349	DAYD001 - DAYD000
SMARCD3	0.6699974515529057	4.6965132530034	4.611647137197617	7.712107401470126e-6	0.003257231243679736	4.473024121151269	DAYD001 - DAYD000
IFI35	1.0967303353112703	5.43907669833361	4.535554286790615	1.0657035627901247e-5	0.004372429474761769	4.403394019215811	DAYD001 - DAYD000
ETV7	2.3987599303597618	2.219817976502781	4.5071798422499985	1.2011436982718848e-5	0.0047049483984068175	4.377380151554299	DAYD001 - DAYD000
FRG1B	-0.4063092472257708	2.9565235073599796	-4.492567511276372	1.2790271153814052e-5	0.0047049483984068175	-4.3636627407996205	DAYD001 - DAYD000
NPLOC4	0.22374222173510194	7.236166099045888	4.488361843266763	1.3009847501641538e-5	0.0047049483984068175	4.359939387664588	DAYD001 - DAYD000
SLC2A6	0.5353801322993181	5.17790649139166	4.477358274975312	1.3631592185084237e-5	0.0047049483984068175	4.349712837644456	DAYD001 - DAYD000
CCDC85B	-0.7968194474477066	5.194771702687591	-4.476697541149967	1.3648969299177071e-5	0.0047049483984068175	-4.349433454714156	DAYD001 - DAYD000
MAD2L2	0.526603731193048	4.227502672581989	4.4725349084750485	1.3898967734822027e-5	0.0047049483984068175	4.345451188739744	DAYD001 - DAYD000
PRR5L	0.5542571251643551	5.1536617168820085	4.471788600138659	1.3952756468703165e-5	0.0047049483984068175	4.344603316055531	DAYD001 - DAYD000
MICB	0.5242212165798081	5.012977186920498	4.469409362325797	1.4088633783530163e-5	0.0047049483984068175	4.342475286127456	DAYD001 - DAYD000
GADD45B	0.7458645088318452	5.861641511118397	4.461818611749399	1.4544536822529925e-5	0.004731375636642057	4.335475509034401	DAYD001 - DAYD000
MAN2C1	0.3572097328474948	5.892766586997459	4.457347034796969	1.4826734237388064e-5	0.004731375636642057	4.331246853963583	DAYD001 - DAYD000
IGFLR1	0.546649956948424	6.001163736205301	4.443548308626678	1.5692652292178274e-5	0.00489883667208	4.318734362564792	DAYD001 - DAYD000
SMC3	-0.45759685941870654	5.457788983449428	-4.432053265173461	1.646179445358993e-5	0.0049333601439521604	-4.308160460653934	DAYD001 - DAYD000
GPBAR1	0.7239558603526275	5.447424564594969	4.430091317608173	1.6611387756682348e-5	0.0049333601439521604	4.3061587341458525	DAYD001 - DAYD000
PRPF38A	-0.2171552681934772	5.88741189565433	-4.420580197181604	1.7280663787945295e-5	0.0049333601439521604	-4.2974083951355375	DAYD001 - DAYD000
TFG	0.3096108170470062	5.363960069740478	4.417681995553338	1.7488073444001704e-5	0.0049333601439521604	4.294762138993195	DAYD001 - DAYD000
NGDN	-0.693305841553705	3.0606776169144565	-4.416918095192509	1.752098658367411e-5	0.0049333601439521604	-4.294344965154968	DAYD001 - DAYD000
CWC27	-0.5211614784136613	3.2491765405810877	-4.392025151162183	1.9432312410557516e-5	0.005366307811838575	-4.2713156549403815	DAYD001 - DAYD000
PSMB9	0.7216657719128756	7.502134986217758	4.371483565128725	2.117898702639208e-5	0.00565563639712841	4.25208454532004	DAYD001 - DAYD000
SH3BP2	0.4205388831616528	8.368306351290375	4.369000882174838	2.1397454987722152e-5	0.00565563639712841	4.249786308078109	DAYD001 - DAYD000
PRPF38B	-0.42753271816343297	6.187471252676483	-4.363087202971736	2.1914534945713913e-5	0.00565563639712841	-4.2444345163430865	DAYD001 - DAYD000
FKBP1C	0.9188319623177187	1.132519282347507	4.361611453859344	2.2055406562617754e-5	0.00565563639712841	4.242997325081798	DAYD001 - DAYD000
AGPAT3	0.38464709544198605	6.85227257912533	4.3489650106493425	2.3236412206431744e-5	0.005830709815031118	4.231281041257405	DAYD001 - DAYD000
SECTM1	1.1238346223573181	8.663486042081969	4.345655335884748	2.355022070137917e-5	0.005830709815031118	4.2282631951060825	DAYD001 - DAYD000
TNFSF13	0.6080488106544779	4.34243079124928	4.335452664846447	2.4564357089233095e-5	0.005978714708498089	4.218765520840383	DAYD001 - DAYD000
APOBEC3G	0.4829287924920722	5.573196444907279	4.330938994405515	2.5021085846823648e-5	0.005988379879339793	4.214609388363764	DAYD001 - DAYD000
LAP3	1.1164468256475173	5.73720966720043	4.317822719951109	2.6399776429114042e-5	0.006114375386232903	4.202487556931436	DAYD001 - DAYD000
GSDMD	0.5088143643926637	6.256200744375025	4.316583131926095	2.6532007320325938e-5	0.006114375386232903	4.201356780579614	DAYD001 - DAYD000
NPC2	0.5333189168928083	7.322685553623726	4.31391982859412	2.6824905942386694e-5	0.006114375386232903	4.198871013159125	DAYD001 - DAYD000
ANKRD22	2.395018736188458	1.0169178790162576	4.305322147691965	2.77459803656159e-5	0.006225504344535068	4.1912188970420505	DAYD001 - DAYD000
TMEM173	0.3334038136756732	6.315182733684764	4.287165682348328	2.9915791888612698e-5	0.0064172179959218045	4.174106407762362	DAYD001 - DAYD000
NAPA	0.7402735633459603	7.712427382582043	4.286333641172855	3.001488638390467e-5	0.0064172179959218045	4.173353366394547	DAYD001 - DAYD000
KIF20B	-0.8346492954996974	2.772291048335888	-4.285249555282395	3.014693718629909e-5	0.0064172179959218045	-4.172353546567449	DAYD001 - DAYD000
UBE2L6	1.0421253009640106	7.514927718042231	4.283172572128206	3.0387940370660354e-5	0.0064172179959218045	4.170539478822764	DAYD001 - DAYD000
BAK1	0.4423110568158952	5.44994013025731	4.255425645841568	3.403295986236069e-5	0.006995640581572132	4.144652371799915	DAYD001 - DAYD000
NLRC5	0.5129997288881132	7.880042274340367	4.254795899507191	3.41013120271622e-5	0.006995640581572132	4.144192555094362	DAYD001 - DAYD000
NDST2	0.3324057112742924	6.212278697362676	4.243323718790238	3.5719538010473874e-5	0.007224402335639505	4.133554605573007	DAYD001 - DAYD000
SLC25A22	0.4121579944191929	4.552083070868829	4.228349149438135	3.792935241522022e-5	0.007507920844943997	4.119744031679855	DAYD001 - DAYD000
LARGE	-0.7281200638417364	2.460037095756206	-4.226942593696636	3.818490825546027e-5	0.007507920844943997	-4.118196473823982	DAYD001 - DAYD000
SNX2	-0.4642975542092085	5.9132600883487205	-4.223248557901813	3.874256194926961e-5	0.007507920844943997	-4.114853368105386	DAYD001 - DAYD000
METTL14	-0.4614252123098197	4.002482635745889	-4.220241946883966	3.921267850771586e-5	0.007507920844943997	-4.112070337375612	DAYD001 - DAYD000
BST2	0.7499069832280059	6.077841525431726	4.211408182162489	4.061665039116883e-5	0.007674409205489269	4.103943609930741	DAYD001 - DAYD000
KIAA0930	0.4105043895807938	7.484766987801371	4.204024952049027	4.186007709882091e-5	0.007742587476228362	4.0969657702566025	DAYD001 - DAYD000
LACTB	0.6193844040797911	4.846036845280649	4.2006847058115095	4.2421988933766826e-5	0.007742587476228362	4.093876740295744	DAYD001 - DAYD000
HLA-F	0.375576413274759	8.112193031256126	4.1997046248135925	4.2595014667273026e-5	0.007742587476228362	4.092933370555302	DAYD001 - DAYD000
UBBP4	1.2819674104012309	1.7168374995780988	4.19305639511538	4.373845817766566e-5	0.007851053242890987	4.086788990177553	DAYD001 - DAYD000
CD300A	0.493093670451926	7.8582199189466655	4.183382228093016	4.5469956386389966e-05	0.008061093502574813	4.077768754933028	DAYD001 - DAYD000
ZNF146	-0.4912253140897107	5.219820701508463	-4.176793031218146	4.667244920571143e-5	0.008173370373097759	-4.071694089495861	DAYD001 - DAYD000
ZNF276	0.2893207032008709	6.2683993081416975	4.1699271139209015	4.796843629301259e-5	0.008259644220136687	4.065311084708121	DAYD001 - DAYD000
APOL1	0.9800218206562139	5.703571299440078	4.165272344770158	4.885115899730344e-5	0.008259644220136687	4.061056439601569	DAYD001 - DAYD000
KLF2	-0.4532557941976467	9.788662392077988	-4.164993023652213	4.889065172086479e-5	0.008259644220136687	-4.060867796070864	DAYD001 - DAYD000
TMEM63B	0.7490231218152621	5.276262374467448	4.160676006239132	4.9777615830796203e-5	0.00828150696547256	4.0566686812207085	DAYD001 - DAYD000
GOLGA4	-0.5162050748689877	5.338173904061205	-4.154968940630098	5.090710094306583e-5	0.00828150696547256	-4.05142290149786	DAYD001 - DAYD000
PDF	-0.9162817197097028	0.4397609911865274	-4.1522981014724945	5.147648499234269e-5	0.00828150696547256	-4.048820137984317	DAYD001 - DAYD000
RPS6KB2	0.36733800949586026	5.729901928846743	4.150283204798209	5.1880680026404305e-5	0.00828150696547256	4.046988992262659	DAYD001 - DAYD000
SNX20	0.510134675983684	7.4199701380775	4.149999860453673	5.190359518750212e-5	0.00828150696547256	4.04688558393244	DAYD001 - DAYD000
E2F4	0.31455858940569126	6.8907170915886535	4.1403977593943155	5.39476142802768e-5	0.008513052099612912	4.0378313483232775	DAYD001 - DAYD000
SOD1	-0.586623459584346	5.398046737662612	-4.135679524027237	5.494436313672097e-5	0.008576098420036012	-4.0335334161674075	DAYD001 - DAYD000
SCO2	0.8608659957201787	4.601250650073946	4.1181671298287394	5.8914873009123196e-5	0.009096963187215151	4.017115418048203	DAYD001 - DAYD000
MTG2	0.3461814526435374	5.025687397519359	4.1117070570511265	6.042539002021232e-5	0.009173474490022534	4.011143410899362	DAYD001 - DAYD000
TNFRSF14	0.3718918988510804	7.119337237735285	4.1106364519929075	6.068802761505158e-5	0.009173474490022534	4.010119491747343	DAYD001 - DAYD000
FAM225A	1.7839071333049201	-1.5097373650492687	4.102977518791779	6.255296271179675e-5	0.009206959884466747	4.002967254969468	DAYD001 - DAYD000
SWAP70	-0.4302316498693166	5.60195271778898	-4.102918841707151	6.258065172212299e-5	0.009206959884466747	-4.002862593022189	DAYD001 - DAYD000
CFH	-0.8524522303493585	1.1240483310568774	-4.101895693643915	6.283301313911847e-5	0.009206959884466747	-4.001910705189001	DAYD001 - DAYD000
SMCO4	0.6423058045091747	3.7348668896251174	4.097675025083924	6.388029499742398e-5	0.0092658690521516	3.9979987258388747	DAYD001 - DAYD000
TRAFD1	0.7701776953559145	6.711178470104195	4.091601157462687	6.540338994174713e-5	0.009391926795634888	3.9924164149706227	DAYD001 - DAYD000
IRF1	0.8419461442389284	9.348517875636944	4.08144366916573	6.807819350097058e-5	0.009548766255121813	3.9829042332156392	DAYD001 - DAYD000
GCC2	-0.47893129630490616	5.521263520697163	-4.0799485876699855	6.849104223056406e-5	0.009548766255121813	-3.9814676561878546	DAYD001 - DAYD000
PML	0.9106168886392716	7.041480172129399	4.077390339429737	6.91241093844434e-5	0.009548766255121813	3.979280628291029	DAYD001 - DAYD000
ICAM1	0.7739681258419937	6.066929241597419	4.077238605389985	6.921357323426812e-5	0.009548766255121813	3.978973091129897	DAYD001 - DAYD000
NUCKS1	-0.39710595378059566	6.0377711330937585	-4.075043481260964	6.982036607157314e-5	0.009548766255121813	-3.97689707788708	DAYD001 - DAYD000
ROGDI	0.6899743313388313	5.563465841962024	4.070234098028319	7.115728350620982e-5	0.009571393415928525	3.9723826830688247	DAYD001 - DAYD000
BCL11B	-0.5185781041302038	6.755844894448753	-4.068190901638525	7.172064700065436e-5	0.009571393415928525	-3.9705043485668865	DAYD001 - DAYD000
EIF1AY	-1.0443532721566018	2.285233219934921	-4.064684925685154	7.278313546788005e-5	0.009571393415928525	-3.9669995316919584	DAYD001 - DAYD000
CCDC77	-0.3660236786044315	2.5815632336971857	-4.063622931945539	7.301846599628127e-5	0.009571393415928525	-3.9662297994687483	DAYD001 - DAYD000
C1R	0.6371579221659289	1.102538090832547	4.062511927199062	7.331847324179233e-5	0.009571393415928525	3.9652519141671183	DAYD001 - DAYD000
SCARF1	0.8836370049358768	5.367683719401762	4.055360581808419	7.541262332720748e-5	0.009756083522330625	3.9585295143872137	DAYD001 - DAYD000
GDF7	-1.379969576560982	-0.8555256261684346	-4.047798906787261	7.768525905100157e-5	0.009914595284312535	-3.951431038506062	DAYD001 - DAYD000
RNF31	0.526785893664008	6.771797058507878	4.046541599276493	7.801875119271006e-5	0.009914595284312535	3.9504059510487206	DAYD001 - DAYD000
RPL36A	-1.3672833633132084	3.110982665626237	-4.042783841883458	7.907148531227174e-5	0.009960232711265107	-3.9471970224657413	DAYD001 - DAYD000
DCAF11	0.38273815761557284	6.9236369151101735	4.0291567905754375	8.35103807904107e-5	0.010321076047872605	3.934096064624116	DAYD001 - DAYD000
CFDP1	-0.5135644908764063	3.621404297055011	-4.028204546543122	8.378259047281977e-5	0.010321076047872605	-3.93331424310012	DAYD001 - DAYD000
HNRNPA2B1	-0.2715987460881646	8.449313025198757	-4.027393871439981	8.409233270202609e-5	0.010321076047872605	-3.93242753773862	DAYD001 - DAYD000
CNDP2	0.4707462333321448	6.809501340117749	4.020596460516868	8.629155338756252e-5	0.010501243276655914	3.9262191151684807	DAYD001 - DAYD000
C14orf159	0.3426116152255849	6.4891992552119095	4.015869459711385	8.79443416650396e-5	0.010530159336161868	3.9216509105085455	DAYD001 - DAYD000
RGS3	0.4501848308797527	6.180262196130828	4.015711613402846	8.799576046931923e-5	0.010530159336161868	3.921510096936288	DAYD001 - DAYD000
SEPT1	-0.6504897982115283	5.6074278551743095	-4.007916936499993	9.066971541431375e-5	0.01068359177136126	-3.914292380550318	DAYD001 - DAYD000
WSB2	0.4156725679212503	5.761007119113906	4.005262887051883	9.163971953126635e-5	0.01068359177136126	3.9117236980192907	DAYD001 - DAYD000
CCRL2	0.6530716839488151	2.346659888755241	4.00378618938621	9.21563004050673e-5	0.01068359177136126	3.910366193857929	DAYD001 - DAYD000
AHI1	-0.8461464134767669	1.0489126183413233	-4.0010903698544045	9.314380110098347e-5	0.01068359177136126	-3.90779105900167	DAYD001 - DAYD000
FLVCR2	0.7151832843593193	3.371186391549179	3.9996111855440883	9.365922418208534e-5	0.01068359177136126	3.906457198599235	DAYD001 - DAYD000
TARSL2	-0.47338036860612887	3.5172569950734673	-3.998288074650267	9.413368635935322e-5	0.01068359177136126	-3.905235454319435	DAYD001 - DAYD000
IL27	1.5736319150670048	-0.9408772402965045	3.996354769173559	9.481355432626531e-5	0.01068359177136126	3.9034948866585744	DAYD001 - DAYD000
EIF4B	-0.30612133594480895	8.933790435254066	-3.995284359796201	9.52297873770363e-5	0.01068359177136126	-3.9024350728221315	DAYD001 - DAYD000
LDHB	-0.5820875092045137	7.417580805703083	-3.9912474911539464	9.672636742739494e-5	0.010731621948221411	-3.8986602771467265	DAYD001 - DAYD000
TMEM150B	0.9198276385399655	2.551007229254829	3.9868208683338056	9.841172954023281e-5	0.010731621948221411	3.894474780297614	DAYD001 - DAYD000
RASSF4	0.4495932929976769	5.822351007445711	3.9842952831406104	9.937516041677806e-5	0.010731621948221411	3.892112456380396	DAYD001 - DAYD000
CTD-2547L24.3	0.8533795866490507	0.4204285918520165	3.9842345093451628	9.939014080336596e-5	0.010731621948221411	3.8920758955889263	DAYD001 - DAYD000
CARM1	0.8133899521709287	6.57018616992495	3.9841775794291596	9.939454868478049e-5	0.010731621948221411	3.8920651388041416	DAYD001 - DAYD000
CTSB	0.5214134000515589	9.049992832928313	3.9778072101566813	1.0188858321410956e-4	0.010918806380258307	3.8860498725585266	DAYD001 - DAYD000
IFITM1	0.7400239953922565	8.12361619322511	3.9716895937151855	1.0421883423914217e-4	0.011063401331132327	3.880553924149345	DAYD001 - DAYD000
UMPS	-0.3901106448555667	3.3064379870481244	-3.9680848978231675	1.0575519906103826e-4	0.011063401331132327	-3.876993461634838	DAYD001 - DAYD000
MT2A	0.9791343527608509	5.108627009412782	3.965954891017966	1.0660736160886685e-4	0.011063401331132327	3.875039599629773	DAYD001 - DAYD000
POLR2J2	1.1002098539206182	-0.40340697483556054	3.963409866527725	1.0770910218123187e-4	0.011063401331132327	3.8725352272816624	DAYD001 - DAYD000
CALHM2	0.34880287857512293	6.183337128021731	3.9630811448584438	1.0783156729005752e-4	0.011063401331132327	3.8722583455016606	DAYD001 - DAYD000
UBA7	0.3188978904877313	6.87243652896632	3.962961764249304	1.0786045866006448e-4	0.011063401331132327	3.872193068161264	DAYD001 - DAYD000
TMEM11	0.40252206972935234	4.381311823823497	3.960524774153269	1.0888746020416288e-4	0.011089531408026801	3.869883305623909	DAYD001 - DAYD000
DCLK2	-1.0396370255024183	-0.4882163096891002	-3.951787018899259	1.1261397022319302e-4	0.011388286002852478	-3.8616713894797043	DAYD001 - DAYD000
PSMB8	0.5781015212259071	7.113256697499995	3.9465810792982765	1.1486164472394712e-4	0.011534358169481682	3.8568413791096385	DAYD001 - DAYD000
SREK1	-0.4398263253706318	5.219756743270731	-3.941924318010167	1.1690577502896281e-4	0.01156398043398011	-3.8525255474647193	DAYD001 - DAYD000
PRPF18	-0.5733787788619922	2.538532623009501	-3.938735924602157	1.1830289635990459e-4	0.01156398043398011	-3.849616518966806	DAYD001 - DAYD000
TAPT1	-0.3480714426768765	4.773510326753803	-3.938524538200314	1.1845980307353086e-4	0.01156398043398011	-3.8492918402267207	DAYD001 - DAYD000
PNMA1	-0.35501849682257003	4.726823316603039	-3.9372071517666134	1.1907004463444447e-4	0.01156398043398011	-3.848032943321072	DAYD001 - DAYD000
PPIL6	-1.0745117685682875	-1.0501226659135015	-3.9368793721379176	1.191830852527198e-4	0.01156398043398011	-3.8478004143941487	DAYD001 - DAYD000
TAP1	0.7565548713076264	8.384492937476594	3.9341706810549852	1.2044022776766243e-4	0.011607527991568002	3.8452283469934394	DAYD001 - DAYD000
SNRPE	-0.9739654851904764	2.4240837685620957	-3.929432603208879	1.2256309693300593e-4	0.0117333738130531	-3.8409419529883024	DAYD001 - DAYD000
USF1	0.35920581220639214	6.570405371515132	3.9236884673263055	1.253682421376101e-4	0.0119224368019608	3.835384047578928	DAYD001 - DAYD000
PSENEN	0.5467838101451106	5.796543329007834	3.9191385402421752	1.2755996883712987e-4	0.01200991664511633	3.8311225069880668	DAYD001 - DAYD000
BLK	-0.5278980185033273	5.247365462552368	-3.9183517087526916	1.2796081105172693e-4	0.01200991664511633	-3.830350591664587	DAYD001 - DAYD000
C5orf15	0.35691515999135337	5.323099537375965	3.906125609902698	1.3401747702696467e-4	0.012496694611085796	3.818956340977609	DAYD001 - DAYD000
SHISA5	0.6323868444719132	9.078043419385137	3.903008008549622	1.3563064249116525e-4	0.012525014889115822	3.816003387716595	DAYD001 - DAYD000
RP11-686O6.2	-1.5084897995719877	-1.2089392110943686	-3.90205594529267	1.3606562135808274e-4	0.012525014889115822	-3.815212808590411	DAYD001 - DAYD000
CEP76	-0.5887037836162898	1.6531504926962395	-3.8994154037531024	1.3742939104672015e-4	0.012569974875356061	-3.812749485130355	DAYD001 - DAYD000
WDR86	-1.0708528629709464	0.2774335639495242	-3.896596526164408	1.389762891607466e-4	0.012631009571824817	-3.809983104081722	DAYD001 - DAYD000
RABGGTA	0.3738170214413765	4.587175277301387	3.894470554916735	1.400737547076334e-4	0.012650686274223999	3.808037994918895	DAYD001 - DAYD000
CPT1B	0.4790570465668118	4.676499967213657	3.8925274883036916	1.4115690418578002e-4	0.012668832150673756	3.806132283017665	DAYD001 - DAYD000
STOM	0.47567740731629904	6.444791466012783	3.88884634697566	1.4310373851193848e-4	0.012763786863549295	3.8027413537575008	DAYD001 - DAYD000
IRF9	0.7575568396452388	7.527946710031997	3.8816414926806795	1.470496434194368e-4	0.012878469904473139	3.7959997540428163	DAYD001 - DAYD000
MVP	0.6124885624462681	8.444776762414381	3.881620296517464	1.4707622421312983e-4	0.012878469904473139	3.795954920931457	DAYD001 - DAYD000
ZDHHC23	-0.6871667487412014	1.7692732726686005	-3.880685825803144	1.476370211583662e-4	0.012878469904473139	-3.7950108138790184	DAYD001 - DAYD000
TMEM179B	0.36848801804622244	5.25785149330363	3.8800165014427868	1.479768477881663e-4	0.012878469904473139	3.7944403541395846	DAYD001 - DAYD000
ZDHHC12	0.392127665413355	5.6202321434483355	3.8768443875896925	1.497755289946545e-4	0.01292539685667536	3.791441336091928	DAYD001 - DAYD000
APOL6	1.022722891705106	7.310409223336916	3.875724410957084	1.5031624478167028e-4	0.01292539685667536	3.790546405034867	DAYD001 - DAYD000
C4orf32	0.5398281104835334	3.7803659269606102	3.87127384919707	1.52965670883259e-4	0.01307492282073571	3.7862047165134833	DAYD001 - DAYD000
IQSEC3	-0.8034201774676396	0.11482271444512766	-3.8654888568281494	1.5635453542154793e-4	0.013285509637002535	-3.780753323066212	DAYD001 - DAYD000
TRIM21	0.7420052191401973	6.859957160109801	3.8634517113803413	1.5750665289133027e-4	0.01329236035296779	3.7789253122596893	DAYD001 - DAYD000
MIIP	0.5399692679352501	5.364938245242762	3.8622004021256	1.5828646381319583e-4	0.01329236035296779	3.7776951506600076	DAYD001 - DAYD000
HLF	-0.867168672475341	0.19636745369985475	-3.8560535776028364	1.6201289509060608e-4	0.013526192869192462	-3.771894291117964	DAYD001 - DAYD000
NUCB2	-0.6045058121038602	3.6807821157768723	-3.8483346014435913	1.6674418125598684e-4	0.01384073088344492	-3.7647074589191196	DAYD001 - DAYD000
ELOVL4	-1.0189549923183179	0.6852396296362109	-3.834766288060524	1.754899422525875e-4	0.014482963050271015	-3.751913607217541	DAYD001 - DAYD000
WARS	0.9726356724126077	8.330952952368355	3.83152291531755	1.776336189029272e-4	0.01457610724254877	3.748869305717264	DAYD001 - DAYD000
RBM34	-0.4162322561795735	4.220846467734156	-3.8242057798003706	1.8237485426150725e-4	0.014880130154518433	-3.742257004481551	DAYD001 - DAYD000
SNRPB2	-0.4338604289648531	4.384850444846435	-3.8215212489620183	1.8427068816458694e-4	0.014949870520019596	-3.7396581441905528	DAYD001 - DAYD000
OTUB1	0.3141984082015483	6.659796554456318	3.8161542866438096	1.881304901503855e-4	0.015177268755952449	3.7344438055447737	DAYD001 - DAYD000
TNFAIP2	0.46972377564515533	9.88971788363272	3.8065978136907193	1.949791185024793e-4	0.015604859971729482	3.7254344482123667	DAYD001 - DAYD000
SDC3	1.268005546598042	2.1037625490972287	3.8057795743965532	1.9560409435315508e-4	0.015604859971729482	3.7246271638410438	DAYD001 - DAYD000
KARS	0.3051550849961071	6.794512616402627	3.80216506646854	1.9816691059068226e-4	0.01572197147006739	3.7213419098492215	DAYD001 - DAYD000
HSDL1	-0.3181367541211073	3.954057281603215	-3.797056468971167	2.0199285242595454e-4	0.015937458026575316	-3.716510997942004	DAYD001 - DAYD000
SYNGR2	0.3183015660746831	7.769986274438123	3.7924469732163484	2.055300192805889e-4	0.016102761508183967	3.7121205872120013	DAYD001 - DAYD000
NUCB1	0.5985214270588575	8.292770224359796	3.7913201084217643	2.063306488513823e-4	0.016102761508183967	3.7111366840256466	DAYD001 - DAYD000
IRF7	0.8800342603074425	6.515498647274638	3.7858536246283276	2.1056072781314197e-4	0.016344065142684966	3.7059970758401177	DAYD001 - DAYD000
ASL	0.38117458658594705	3.7516299763790455	3.78428952012759	2.1184675677635587e-4	0.016355480791981025	3.7044537470545165	DAYD001 - DAYD000
NDUFS4	-1.069432296166715	1.5757442184131223	-3.772871479825403	2.2072454461625224e-4	0.016949756474274772	-3.6940336835485463	DAYD001 - DAYD000
CPSF3L	0.2521852401742999	6.16890884061437	3.761029577372501	2.3067311042553892e-4	0.01746022464475161	3.6828143968971414	DAYD001 - DAYD000
SMTNL1	1.4242253872233135	0.9977661584309894	3.7599110233298525	2.3184689720292091e-4	0.01746022464475161	3.6815207706232838	DAYD001 - DAYD000
LYPLA2	0.3336267391472312	6.325174221181978	3.7588533701769773	2.3275873167184194e-4	0.01746022464475161	3.6805200759625047	DAYD001 - DAYD000
C19orf66	0.4508455331750767	5.768381808449147	3.757412822811944	2.3368123258680882e-4	0.01746022464475161	3.679511412077587	DAYD001 - DAYD000
RAB20	1.0174740986804323	3.253494450348174	3.7566624451498005	2.3469152264750118e-4	0.01746022464475161	3.6784110373687366	DAYD001 - DAYD000
WDR45	0.5675914362724193	5.853457665754003	3.7560563310069366	2.351917201784814e-4	0.01746022464475161	3.6778678827948257	DAYD001 - DAYD000
NUB1	0.48468718018935775	6.751867181469561	3.7549036169766463	2.3611235260822188e-4	0.01746022464475161	3.6768710137200804	DAYD001 - DAYD000
ZC3H15	-0.6023102278179433	4.5119951451486235	-3.75202899804585	2.3820574687545893e-4	0.01746022464475161	-3.674617774908217	DAYD001 - DAYD000
KPTN	0.6256349685462426	2.2193738974746084	3.752301292159969	2.3831504389772395e-4	0.01746022464475161	3.674500643329386	DAYD001 - DAYD000
RP5-998N21.4	2.1379200664585403	-1.7086462090453691	3.750214594223598	2.4041224994372329e-4	0.017466288144591807	3.672262814474938	DAYD001 - DAYD000
TSPAN17	0.4299930554635454	4.955717680826239	3.749492058606795	2.4097593726477156e-4	0.017466288144591807	3.6716644535922245	DAYD001 - DAYD000
TIFA	0.6971218267778161	4.078986136792849	3.7481895182759177	2.4204675075026251e-4	0.017466288144591807	3.6705313799359467	DAYD001 - DAYD000
ASPHD2	0.5513752089946475	3.5849446692128413	3.7371904948500214	2.5209065421980946e-4	0.01810010897298232	3.6601266121754366	DAYD001 - DAYD000
DIRAS1	-0.791299576957224	0.7748263043752783	-3.734152513820314	2.5498486804275783e-4	0.018173480480461312	-3.6572005581096056	DAYD001 - DAYD000
NR1H2	0.377814074193247	6.832921969086094	3.733409917398139	2.5564366692570927e-4	0.018173480480461312	3.6565388647842085	DAYD001 - DAYD000
TRAF7	0.2574854841135137	6.337700110879176	3.7319550351677835	2.570155308792595e-4	0.018181000115399835	3.655166089925117	DAYD001 - DAYD000
ACP2	0.4017838078270799	4.440230492845391	3.7225365071173897	2.660744087214279e-4	0.01872566064836664	3.646270000410686	DAYD001 - DAYD000
GAPDH	0.42320503139123566	10.473375319686163	3.7212152210817244	2.673231499244541e-4	0.01872566064836664	3.6450660369611514	DAYD001 - DAYD000
GSTK1	0.35545781403977816	7.711928498933679	3.7196325354614803	2.6885912457327567e-4	0.01874183023724388	3.643592349515006	DAYD001 - DAYD000
APOL4	1.7466734615378896	-0.16659243838756435	3.7098718972541382	2.7883134507922605e-4	0.019343082682790756	3.634212166314222	DAYD001 - DAYD000
LILRB1	0.5265722587245278	6.180195328293739	3.7050940293910934	2.836198090145194e-4	0.01957122549544294	3.6298191990696687	DAYD001 - DAYD000
UPP1	0.5969840666996253	5.066143141049616	3.700544230531306	2.8836225457836047e-4	0.01957122549544294	3.625536416790039	DAYD001 - DAYD000
PDE7A	-0.4004743327174065	6.771545305021647	-3.6992959727126005	2.896741291901727e-4	0.01957122549544294	-3.6243633478762503	DAYD001 - DAYD000
FGD2	0.40700808363094065	6.597658414434567	3.6992906465163693	2.896994575458259e-4	0.01957122549544294	3.6243407484503605	DAYD001 - DAYD000
IL12RB1	0.35863954123441566	5.464122331681657	3.6989724990291086	2.8999149710113654e-4	0.01957122549544294	3.624080307470331	DAYD001 - DAYD000
UTY	-0.39939749905995203	3.9371476430153973	-3.6987789207898683	2.9029742552432776e-4	0.01957122549544294	-3.623807743769862	DAYD001 - DAYD000
ZNF559	-0.5259538871046363	3.571436937692737	-3.6947742540428394	2.944908737416159e-4	0.019702485911037997	-3.6200985122549763	DAYD001 - DAYD000
PAIP2B	-0.6705207776028721	2.4961724237900977	-3.6943276131392833	2.9498847290203127e-4	0.019702485911037997	-3.6196616592571016	DAYD001 - DAYD000
LTBR	0.5845600553283834	6.661484019572494	3.6912117567368403	2.983640960176037e-4	0.0197725803676864	3.61671622211265	DAYD001 - DAYD000
TYMP	0.8957354784720568	8.302207592360032	3.6907313774680848	2.9879177853676524e-4	0.0197725803676864	3.6163452731554897	DAYD001 - DAYD000
LILRB5	1.6000990272425157	-1.6538214178832034	3.6853708026152576	3.0485424273934324e-4	0.020081224429986094	3.6111398218217894	DAYD001 - DAYD000
EDEM2	0.3326706514951647	5.65820333627313	3.6784511364012396	3.124897396128293e-4	0.020490194798357207	3.6047199225170456	DAYD001 - DAYD000
P2RX4	0.40503464449762383	4.595055222037641	3.6766809729784247	3.1456853682644033e-4	0.020532746312853102	3.6029975152461633	DAYD001 - DAYD000
MRPL47	-0.8927168390663653	2.0599258523049238	-3.674414767203043	3.167108055755694e-4	0.020579036959570935	-3.6012336311449586	DAYD001 - DAYD000
SLC38A1	-0.535278366292097	7.50613772384753	-3.671571511046921	3.204502647256436e-4	0.020672971074520638	-3.598181258318494	DAYD001 - DAYD000
AUP1	0.28438436492614905	6.42937010182295	3.671004988426147	3.210356928703414e-4	0.020672971074520638	3.597706417635818	DAYD001 - DAYD000
MOB3C	0.2911681614133661	5.587958096374411	3.6665117259917324	3.263575973779331e-4	0.02082821476430956	3.59342661249052	DAYD001 - DAYD000
COMMD9	0.33406033299978866	5.265871566703403	3.666484874016262	3.2640286130859e-4	0.02082821476430956	3.5933904927671936	DAYD001 - DAYD000
RPL26	-1.3427496005810609	6.016086708576708	-3.6645955496029785	3.277978089647605e-4	0.02082821476430956	-3.592279644122463	DAYD001 - DAYD000
PSME2	0.5908650365520174	6.355984654168731	3.659876352041714	3.342489103880978e-4	0.02114455662190786	3.5871992501130157	DAYD001 - DAYD000
CHL1	-1.3628755867521773	-0.7164795065754581	-3.6576594478715085	3.370582763647163e-4	0.0212019135133432	-3.585015430473659	DAYD001 - DAYD000
TMEM180	0.43253988228735185	3.390330965454179	3.655914755085717	3.391818363459372e-4	0.0212019135133432	3.583375984933676	DAYD001 - DAYD000
COPE	0.3968314070456662	7.345610398309954	3.6555716716036453	3.3958496574296214e-4	0.0212019135133432	3.583065843112541	DAYD001 - DAYD000
PIGT	0.2750559268635788	6.36220062151513	3.6518573778706904	3.441412977144807e-4	0.02139337244666642	3.579584241097329	DAYD001 - DAYD000
TPGS1	-0.6683114095798932	3.334672345610357	-3.648222572259244	3.485515937585388e-4	0.02151864472657338	-3.576255058024762	DAYD001 - DAYD000
DNPEP	0.3654630443627571	4.871971364150831	3.6478339670575375	3.491534973044288e-4	0.02151864472657338	3.5758037607123248	DAYD001 - DAYD000
CWF19L2	-0.5419863920316965	4.190053365048581	-3.6463682732768716	3.509690918227363e-4	0.02153810324177134	-3.574446852658715	DAYD001 - DAYD000
SLC25A28	0.370436827037012	5.300550908267519	3.6434302519107655	3.5462938984316016e-4	0.02161586976538516	3.5717311261960503	DAYD001 - DAYD000
VRK1	-0.6318004070124665	2.6081347706035145	-3.642947351343502	3.5524688472360013e-4	0.02161586976538516	-3.5712755673821674	DAYD001 - DAYD000
SLC27A3	0.490703585050265	5.506806801994424	3.6389893854218403	3.605463107371737e-4	0.021845759587281917	3.5673960672434433	DAYD001 - DAYD000
ANKMY2	-0.40382694590223744	3.026846756884443	-3.6322591886180895	3.6934449326465185e-4	0.022284819005379833	-3.5610714915165937	DAYD001 - DAYD000
ZFY	-0.7202640170909729	2.5605113633157446	-3.631021529169203	3.7121584371015306e-4	0.022304014709948944	-3.559744455337092	DAYD001 - DAYD000
NKIRAS2	0.3052847678329069	5.885640058748737	3.6291829280045027	3.7350428239928737e-4	0.022348006230224027	3.5581301222703527	DAYD001 - DAYD000
ELOF1	0.48160819254355314	5.6916533062372	3.626428567738431	3.772219508380975e-4	0.02244630487656143	3.5555271746324255	DAYD001 - DAYD000
GPR84	1.1151438085902268	1.3102120325110256	3.6250494436127187	3.7906467693818343e-4	0.02244630487656143	3.554245855145972	DAYD001 - DAYD000
UQCRC1	0.3413085318755851	6.368976220415958	3.6235623271291733	3.8109758112370466e-4	0.02244630487656143	3.552839034254478	DAYD001 - DAYD000
ZFP28	-0.6654463862536375	2.0108358434075027	-3.622374570852829	3.8277766406547134e-4	0.02244630487656143	-3.551681658257407	DAYD001 - DAYD000
AGTRAP	0.5031644202942083	7.142549397263999	3.6222436801409073	3.829627224761525e-4	0.02244630487656143	3.5515544655899602	DAYD001 - DAYD000
NOD2	0.7474775336627832	6.499580858002338	3.6194312026514144	3.868529788080877e-4	0.02257671703358163	3.5488938606822686	DAYD001 - DAYD000
STK11IP	0.3095004237822838	5.0957287191193865	3.618327912281296	3.8833211053584e-4	0.02257671703358163	3.54788881662652	DAYD001 - DAYD000
CYC1	0.35357659658870144	5.504321035933213	3.615693116919058	3.920236320934056e-4	0.022611425731892197	3.5453960130675304	DAYD001 - DAYD000
COMT	0.3574001689523989	5.734174040692968	3.615676275433597	3.920783431226433e-4	0.022611425731892197	3.545359233125662	DAYD001 - DAYD000
CMTR1	0.4634926509724133	5.865464651116438	3.609687645682399	4.0027268267051064e-4	0.02299166289259413	3.5399039492164457	DAYD001 - DAYD000
CCND2	-0.3329517249622338	6.8319837730595205	-3.606132880046044	4.057454069945939e-4	0.023134751441555232	-3.536318363923382	DAYD001 - DAYD000
P2RX7	0.6562932428999155	3.6223407147961026	3.6059645373525058	4.0598588880723667e-4	0.023134751441555232	3.536161844899097	DAYD001 - DAYD000
USP47	-0.377903979383837	5.394184938169901	-3.5977323415926694	4.1810960307356093e-4	0.023731438340459824	-3.5283811820190056	DAYD001 - DAYD000
HNRNPA1	-0.30686546528405323	8.619283567322304	-3.595318627970847	4.2174191570309343e-4	0.02383444627870695	-3.5260910706427038	DAYD001 - DAYD000
VAMP5	0.746842417119721	4.040710462598939	3.593973039395742	4.237427517979273e-4	0.02383444627870695	3.5248374328473697	DAYD001 - DAYD000
GSTP1	0.4201156546334337	7.366671191861424	3.592540623289258	4.259255843063198e-4	0.02383444627870695	3.523476052814898	DAYD001 - DAYD000
CEP290	-0.7847533017850756	2.6131594331565045	-3.591901171371486	4.2689960315917355e-4	0.02383444627870695	-3.522870681600937	DAYD001 - DAYD000
MLKL	0.5578354909586931	5.992504588415587	3.591041020800946	4.282233384335928e-4	0.02383444627870695	3.522050019063848	DAYD001 - DAYD000
ANKRD26	-0.7882908160482629	2.4969341521384667	-3.589880776866188	4.2997204694619117e-4	0.023839376811379556	-3.5209695140257797	DAYD001 - DAYD000
RFNG	0.3922294015707335	4.908375963493476	3.583678050084926	4.396180896557012e-4	0.02428044525944565	3.5150820806213203	DAYD001 - DAYD000
TLK1	-0.32618288144090535	5.871123828296626	-3.5808600795782795	4.44064400145582e-4	0.024432048988852713	-3.512408788190692	DAYD001 - DAYD000
AMIGO1	-0.5616645537431406	4.785251782662591	-3.575934358941543	4.51943097479313e-4	0.024678386368321512	-3.5077325852210994	DAYD001 - DAYD000
DUSP5	0.6486593326152534	3.8304711194893377	3.5747753674161595	4.5382296627112826e-4	0.024678386368321512	3.5066280833580046	DAYD001 - DAYD000
CNST	-0.4112982234983207	5.361770927713749	-3.5742754477446863	4.54622824173288e-4	0.024678386368321512	-3.506159427536018	DAYD001 - DAYD000
OARD1	-0.39033005862770365	3.745016746446791	-3.573401137048228	4.559738028050964e-4	0.024678386368321512	-3.505369601497283	DAYD001 - DAYD000
WDR13	0.4166529434811874	5.6109451530724845	3.5727156779162357	4.571344550120837e-4	0.024678386368321512	3.5046927884603907	DAYD001 - DAYD000
XPA	-0.5117722474330422	2.8014510423945973	-3.5682080068744395	4.6443061308847376e-4	0.02478215644427844	-3.5004745323977215	DAYD001 - DAYD000
KIF1C	0.3909096425789116	5.7058724441675555	3.5669512116697675	4.665972108736867e-4	0.02478215644427844	3.4992338232846834	DAYD001 - DAYD000
MTMR11	0.5237651825436447	4.079678308738429	3.566031825387845	4.681547269588885e-4	0.02478215644427844	3.4983452231466146	DAYD001 - DAYD000
MPDU1	0.39870070301312666	4.856633944970537	3.565508768043184	4.6893587331067244e-4	0.02478215644427844	3.497900598492104	DAYD001 - DAYD000
EXOC7	0.20311154872237225	7.0500829350044745	3.5648925417082338	4.6987206801464755e-4	0.02478215644427844	3.4973686304792366	DAYD001 - DAYD000
FCN1	0.524138665766408	9.855915914079766	3.564543167366184	4.7062791246021236e-4	0.02478215644427844	3.4969398626872303	DAYD001 - DAYD000
FTL	0.5958159100004821	12.270413324969168	3.5642213323001295	4.711370967470762e-4	0.02478215644427844	3.496651379776067	DAYD001 - DAYD000
SQRDL	0.5713363325239742	5.79543611623728	3.5591499815370575	4.7968722336822313e-4	0.025139812144407605	3.4918501808779707	DAYD001 - DAYD000
LMF2	0.3004864654341839	6.76019413535507	3.5567687157111303	4.8334375492434196e-4	0.025239332075322002	3.489821235455946	DAYD001 - DAYD000
PLAA	-0.22719860499747213	4.477853356322545	-3.5547368121739478	4.871363388267222e-4	0.02532676029043142	-3.487731865619929	DAYD001 - DAYD000
TREX1	0.5107594280871037	5.339846007979021	3.554017681834738	4.885454457137537e-4	0.02532676029043142	3.486959438999323	DAYD001 - DAYD000
PLEK	0.45543035465809467	8.574588166273154	3.5512657271797727	4.932783422404596e-4	0.025480133074003597	3.484380140883552	DAYD001 - DAYD000
GRAMD1B	0.6002449210630725	4.122495298854244	3.5444059399794505	5.053139111118021e-4	0.026008271553998128	3.477923609162541	DAYD001 - DAYD000
AC009892.10	0.9398229390826457	-0.1593347806541765	3.538504948480759	5.15989372380604e-4	0.026462883526376692	3.4723155906866934	DAYD001 - DAYD000
MGST1	0.6623715101243199	3.27133364689238	3.5373654747480408	5.182294535665059e-4	0.026483184886886207	3.4711525750359047	DAYD001 - DAYD000
REC8	0.5039448118159067	4.129102418726813	3.535568426728233	5.21384964442319e-4	0.026516822627216236	3.4695222065370586	DAYD001 - DAYD000
USP9Y	-0.6828053974032278	3.633662959974414	-3.535004424358	5.227049025728255e-4	0.026516822627216236	-3.4688429560968213	DAYD001 - DAYD000
KIFAP3	-0.34757557293046704	3.7822112959774707	-3.5339610975563738	5.244274112903489e-4	0.026516822627216236	-3.4679589399337796	DAYD001 - DAYD000
SIGLEC11	1.446437788957134	-0.7626562928806649	3.5327432935225214	5.266872133903712e-4	0.02653764345363414	3.466803271889405	DAYD001 - DAYD000
TAP2	0.5413418059370922	6.4795558248637555	3.5313639418188973	5.291926532408841e-4	0.026570652099787043	3.465527373363506	DAYD001 - DAYD000
RNASEK	0.4359801267440737	7.573856944755195	3.52916564886929	5.33351506349104e-4	0.02668615899363461	3.4634218468848137	DAYD001 - DAYD000
LRRC61	0.44455147081697177	3.4711097175117778	3.5248861290746043	5.414394115145446e-4	0.026832912023209633	3.459370577786411	DAYD001 - DAYD000
AK5	-0.5705309856985372	3.122344778568094	-3.5248618539757426	5.415537902404094e-4	0.026832912023209633	-3.459313690312694	DAYD001 - DAYD000
ZNF571	-0.83765450299672	1.2215380495785597	-3.524621061441474	5.418902845912809e-4	0.026832912023209633	-3.459146396158065	DAYD001 - DAYD000
LRRC26	-1.5855760889089223	-0.3467657967197317	-3.5196403749941005	5.514289117249454e-4	0.027139069815097033	-3.45444390729328	DAYD001 - DAYD000
ZBTB17	0.2651873580058757	5.17501082851356	3.5194655025390884	5.518529516718895e-4	0.027139069815097033	3.454236621797229	DAYD001 - DAYD000
LGALS9	0.5749635719139725	8.017521885799649	3.515154845432819	5.603115082887493e-4	0.027461000884049284	3.4501324825011763	DAYD001 - DAYD000
UBAC2	0.1652229304861077	6.066729116365912	3.5124387865280093	5.65682187648116e-4	0.027536849528538066	3.4475564471196374	DAYD001 - DAYD000
HPS1	0.569981323655731	7.608998233617478	3.51242173697802	5.656943322366804e-4	0.027536849528538066	3.447550647847072	DAYD001 - DAYD000
ZFP41	-0.49242394985070215	2.9437014385527687	-3.510006884162172	5.705130916626706e-4	0.02754737978394331	-3.445258698285094	DAYD001 - DAYD000
STAT2	0.8298164245109749	6.967868920707019	3.509760633658869	5.705753898620838e-4	0.02754737978394331	3.44522918556068	DAYD001 - DAYD000
RPL22L1	-1.1090852266132536	0.9122533746605528	-3.5088409010814816	5.728781499347646e-4	0.02754737978394331	-3.44414039160784	DAYD001 - DAYD000
EIF3CL	0.7939082223624356	0.646719701356762	3.5082080796869186	5.742361345739455e-4	0.02754737978394331	3.44350021631884	DAYD001 - DAYD000
ARFGAP1	0.24534223048403536	6.317393792319089	3.507442544809918	5.755023631743031e-4	0.02754737978394331	3.4429045650239534	DAYD001 - DAYD000
SPNS1	0.34801057705876826	5.834376368147675	3.5047781875476276	5.811090496088905e-4	0.027631964670975694	3.440281681041569	DAYD001 - DAYD000
PFDN2	-0.4505636622355933	3.093952109419266	-3.504595770840156	5.811179199606309e-4	0.027631964670975694	-3.440277550070766	DAYD001 - DAYD000
CD274	1.335216253174691	3.098131450492507	3.499135022463761	5.924443119700837e-4	0.028018065087642006	3.435050089527223	DAYD001 - DAYD000
RAD9A	0.3536509867152047	4.3086239116905585	3.498854128894457	5.931400965628949e-4	0.028018065087642006	3.4347320058760227	DAYD001 - DAYD000
IDH3G	0.3218558150475266	6.32013291913734	3.4959376706640093	5.993001915056813e-4	0.028082374533420985	3.4319309198620673	DAYD001 - DAYD000
GNPTG	0.29311944279923363	5.470202534888967	3.493721268538891	6.039926387621492e-4	0.028082374533420985	3.429815119521163	DAYD001 - DAYD000
CCDC62	-0.9093436218517147	-0.5841044763678271	-3.4934846032913263	6.043972144683871e-4	0.028082374533420985	-3.429633415480469	DAYD001 - DAYD000
UFSP2	-0.3983788668688679	3.253285565191759	-3.4933054075527807	6.047397741956515e-4	0.028082374533420985	-3.429479652688661	DAYD001 - DAYD000
GYPA	2.6694818178515485	-1.3867801639895847	3.492985206046847	6.055471302619464e-4	0.028082374533420985	3.429117579884578	DAYD001 - DAYD000
BID	0.36464255125737477	6.742711369684884	3.49182123751427	6.080965313345694e-4	0.028082374533420985	3.427977198733742	DAYD001 - DAYD000
DDX50	-0.4030810395766231	4.310883205418844	-3.491673832528476	6.08190701942474e-4	0.028082374533420985	-3.4279351602292474	DAYD001 - DAYD000
IPO4	0.34541902784985457	4.779068550827205	3.4875921018977847	6.171071494003606e-4	0.028402752132657624	3.423981970701499	DAYD001 - DAYD000
AKT2	0.2388578329241957	7.553571640343467	3.4864046883139834	6.19650026452697e-4	0.028428672140130125	3.422864302402356	DAYD001 - DAYD000
ARHGEF10L	0.497005331652689	4.813710446423999	3.4851281386816875	6.224754579212665e-4	0.028467348967354738	3.421627437500337	DAYD001 - DAYD000
MAFF	0.515129388145898	3.1301221760346443	3.47928589687679	6.352934959721892e-4	0.02891819833175292	3.4160809888491808	DAYD001 - DAYD000
GM2A	0.4041407401800843	6.149378203757946	3.4788165897394268	6.363614674675434e-4	0.02891819833175292	3.4156235808700037	DAYD001 - DAYD000
RPS23	-0.5854529554590808	8.31347088196889	-3.471179373129198	6.532799700894539e-4	0.02959337656304277	-3.408471131814642	DAYD001 - DAYD000
ANP32E	-0.4696063564809636	5.41677274502528	-3.466093889562413	6.649897796992996e-4	0.02986661753487731	-3.403620895998794	DAYD001 - DAYD000
PARP9	0.9613739108320223	7.170274859214313	3.465521336205253	6.663460086339395e-4	0.02986661753487731	3.4030642833280003	DAYD001 - DAYD000
MALAT1	-0.7937620514855741	10.050727808781252	-3.465187543987951	6.669894902280625e-4	0.02986661753487731	-3.402800559091494	DAYD001 - DAYD000
ZMAT5	0.38569040512516706	3.3971095970645178	3.4642195951343	6.694176942233426e-4	0.02986661753487731	3.4018075109150834	DAYD001 - DAYD000
HYAL2	0.3893355630141575	3.6489711824382454	3.4637705904523854	6.70589740730506e-4	0.02986661753487731	3.4013293838253404	DAYD001 - DAYD000
SORT1	0.6946941586783684	6.132303484945844	3.463220306707652	6.717909097329645e-4	0.02986661753487731	3.400840181895503	DAYD001 - DAYD000
RP11-212I21.4	0.8470664718662247	0.5344106742669136	3.454243804843047	6.929811537504551e-4	0.030363262240358433	3.3923410908330593	DAYD001 - DAYD000
MTRNR2L2	1.335482326176425	-1.5288060214143693	3.453587980896112	6.949049763135642e-4	0.030363262240358433	3.39158148025364	DAYD001 - DAYD000
ZNF91	-0.6188727652836965	4.006444826401959	-3.4532842769788363	6.953140902573022e-4	0.030363262240358433	-3.3914201959388426	DAYD001 - DAYD000
PPP2R5B	0.6514973566850015	5.287896305270722	3.451925298204392	6.98696002661768e-4	0.030363262240358433	3.390090317876121	DAYD001 - DAYD000
RWDD3	-1.0438339110958068	0.3986638260899941	-3.451382779637924	6.999952088400141e-4	0.030363262240358433	-3.3895810176833594	DAYD001 - DAYD000
GBP2	0.7603259673400995	8.121800380084338	3.451147099098777	7.00301703898681e-4	0.030363262240358433	3.3894609970070615	DAYD001 - DAYD000
MRPL39	-0.650492573086634	2.2803280554032286	-3.4485917671196327	7.064472254856686e-4	0.030363262240358433	-3.387064711649853	DAYD001 - DAYD000
ETS1	-0.5016281723548524	9.211496130322985	-3.4478675410494883	7.085424873407479e-4	0.030363262240358433	-3.3862521455563956	DAYD001 - DAYD000
DNAJB12	0.32631595022839655	6.439076181170501	3.446608632450521	7.11705782824619e-4	0.030363262240358433	3.385029604106554	DAYD001 - DAYD000
GPR108	0.3781420224673493	6.548402357174408	3.4456222500546536	7.140882323522803e-4	0.030363262240358433	3.3841121705097166	DAYD001 - DAYD000
IL18RAP	0.7232055766926662	5.4404217491226285	3.4452294942837765	7.151125558011452e-4	0.030363262240358433	3.383718598010097	DAYD001 - DAYD000
RCAN3	-0.49600763481661936	6.450894641616585	-3.444679104653481	7.16439783949835e-4	0.030363262240358433	-3.3832094197059006	DAYD001 - DAYD000
COPS7A	0.2269631214918455	5.250359398252831	3.443556182562829	7.19199420929809e-4	0.030363262240358433	3.382153511052861	DAYD001 - DAYD000
NADSYN1	0.24550869167564748	6.513165869235577	3.443419038843788	7.195348953647806e-4	0.030363262240358433	3.3820254065481445	DAYD001 - DAYD000
MFSD7	0.5878792107262014	3.190144813309293	3.442950790173362	7.206884335989816e-4	0.030363262240358433	3.3815853386619343	DAYD001 - DAYD000
HCAR3	0.8123909921911059	4.435173242946776	3.44268745111825	7.213885843855979e-4	0.030363262240358433	3.381318554380448	DAYD001 - DAYD000
CARS2	0.3809310501360734	5.481218844781707	3.441788987773077	7.23593138687167e-4	0.030363262240358433	3.3804801030464464	DAYD001 - DAYD000
RUNDC3A	1.1445348330879312	5.556123783267576	3.441740393458397	7.238028429614383e-4	0.030363262240358433	3.3804004705180435	DAYD001 - DAYD000
PMEPA1	-0.5161450217534971	3.0803302937329726	-3.441607405031181	7.241532017884373e-4	0.030363262240358433	-3.380267474020008	DAYD001 - DAYD000
NR1D2	-0.5304196353125823	4.866028748817701	-3.4411370952726603	7.252506231506228e-4	0.030363262240358433	-3.379851278486402	DAYD001 - DAYD000
ZFP36L2	-0.31094414665478	9.484721035243027	-3.4386245371768833	7.31504851427578e-4	0.03053607461191866	-3.3774904800801986	DAYD001 - DAYD000
KIAA0020	-0.48136875465822815	3.048012343487174	-3.4372260244475927	7.349587514846176e-4	0.030591326583533647	-3.3761947524456644	DAYD001 - DAYD000
FANCA	0.6228146721785848	3.255773205242037	3.435542190027949	7.394233157999204e-4	0.030688204667303057	3.3745282299774444	DAYD001 - DAYD000
PPAPDC3	0.9851105559860069	0.01569511740511559	3.434293642566432	7.426709972015796e-4	0.03069552512437853	3.373321804565988	DAYD001 - DAYD000
OAS1	0.8762612857939533	6.3743801370914905	3.433457873416684	7.447403170263722e-4	0.03069552512437853	3.372555661506918	DAYD001 - DAYD000
PLEKHM2	0.28096077349256454	6.971228026610156	3.432973223365446	7.460124142345478e-4	0.03069552512437853	3.372085662085497	DAYD001 - DAYD000
RP11-395A13.2	-0.6735175050240998	-0.03397164458522383	-3.4317160811893035	7.490277802114211e-4	0.030731539782388594	-3.3709745466907317	DAYD001 - DAYD000
ISOC1	-0.29665655218953635	3.7415840744027142	-3.4283896172310993	7.579369624597665e-4	0.03082536770071362	-3.3677157522642838	DAYD001 - DAYD000
DMD	-1.2464000090352925	-1.5481351859708217	-3.4271905635043884	7.610000238477764e-4	0.03082536770071362	-3.3666035606607227	DAYD001 - DAYD000
FAM229A	-0.7869180586345538	1.3482864179926821	-3.4266597917889086	7.620982579756881e-4	0.03082536770071362	-3.366205806120342	DAYD001 - DAYD000
KCTD5	0.20633062923049117	5.46173947797596	3.4258522703694716	7.645596328392812e-4	0.03082536770071362	3.365316283622754	DAYD001 - DAYD000
ASCC1	-0.2700616452763227	3.7504787444487517	-3.42544598598209	7.655662189227017e-4	0.03082536770071362	-3.3649532767271424	DAYD001 - DAYD000
NUDT22	0.3598870674949515	4.522297853037788	3.425017529341559	7.666513460485775e-4	0.03082536770071362	3.364562441460235	DAYD001 - DAYD000
HDAC2	-0.22275285262879319	5.312619658813358	-3.423638392179326	7.700383782256757e-4	0.03082536770071362	-3.3633458133392873	DAYD001 - DAYD000
ZC3H6	-0.4400560732378924	4.554020421344645	-3.4232678114252564	7.713994305329436e-4	0.03082536770071362	-3.362858319739638	DAYD001 - DAYD000
IL15	0.5739611982658825	2.332266288608185	3.4227887545687534	7.72658505546938e-4	0.03082536770071362	3.3624080622628942	DAYD001 - DAYD000
CHFR	0.18822792746372663	6.37920302614856	3.4220327229192424	7.747455273761221e-4	0.03082536770071362	3.3616632210712836	DAYD001 - DAYD000
DDX18	-0.26911319496725206	5.852360572819687	-3.421939598501956	7.749274192171042e-4	0.03082536770071362	-3.36159839362001	DAYD001 - DAYD000
AK4	0.9846981828910467	-0.5934829456205906	3.4202871984130225	7.793503235095746e-4	0.0309156647668439	3.3600263734694615	DAYD001 - DAYD000
PDE4DIP	-0.3589404661888338	5.4407405113500085	-3.4169276773587094	7.884606263481389e-4	0.031190894199336842	-3.356814253617989	DAYD001 - DAYD000
SLTM	-0.2501577970726343	6.664944893405872	-3.4150961235928037	7.915192038734444e-4	0.03122586749346885	-3.3557435782749807	DAYD001 - DAYD000
HCAR2	0.843831606834101	5.8514516473815865	3.4127432924226624	7.997553806589993e-4	0.031464348674693776	3.352879428183609	DAYD001 - DAYD000
COIL	-0.3406400674035539	3.6921819990497724	-3.4091562444011645	8.096784284380966e-4	0.03174742519178047	-3.349464800431453	DAYD001 - DAYD000
PABPC3	0.6326104153815661	2.425020910020391	3.408387618247367	8.113722176450859e-4	0.03174742519178047	3.348885832544176	DAYD001 - DAYD000
CEACAM1	1.0389135222174577	5.183307118827571	3.406822648064789	8.161327638657723e-4	0.031846919807370894	3.347264576544874	DAYD001 - DAYD000
GRINA	0.7749719272913467	8.54132952905973	3.4050427613681604	8.212463385846519e-4	0.031933862024678725	3.345532838304853	DAYD001 - DAYD000
GPX1	0.7833581796609401	9.09164279159168	3.403996232770852	8.242933835190345e-4	0.031933862024678725	3.3445056915533615	DAYD001 - DAYD000
RNF17	-0.7637911792527095	-4.947413569693967	-3.403722576164632	8.25032229189123e-4	0.031933862024678725	-3.3442571602836515	DAYD001 - DAYD000
STARD3	0.25209996951474256	6.254322971754979	3.401734846024724	8.306026961940459e-4	0.0319885162387397	3.3423899980316016	DAYD001 - DAYD000
ZNF37A	-0.427608906606721	3.981476355870481	-3.4016523748130854	8.308994816887123e-4	0.0319885162387397	-3.3422908448985416	DAYD001 - DAYD000
CXCL10	1.7447972022954106	-0.4232995166659567	3.400042928896774	8.355415730046858e-4	0.03203278601452301	3.3407442282103723	DAYD001 - DAYD000
RNH1	0.36261449061564566	7.316410534860864	3.399676217971661	8.365107768416523e-4	0.03203278601452301	3.3404223223038416	DAYD001 - DAYD000
AKR1A1	0.35448122677279414	5.153650157607798	3.3984792008586964	8.399438680843256e-4	0.03205512337375134	3.339284851040341	DAYD001 - DAYD000
SURF4	0.1700282359389229	7.505813168339371	3.3979064163478325	8.415586011075387e-4	0.03205512337375134	3.3387513389227377	DAYD001 - DAYD000
SERPINB9	0.4138458223047561	6.696936467123367	3.395914980798686	8.473512734362306e-4	0.03214675401792598	3.3368452052826205	DAYD001 - DAYD000
CEP57	-0.5399191434512582	4.826389868087668	-3.395540680322081	8.484414883561243e-4	0.03214675401792598	-3.3364878116295107	DAYD001 - DAYD000
GBP1	1.247830006929859	6.549709083859157	3.3937494393930305	8.533893697291054e-4	0.03218386896776121	3.33487113395869	DAYD001 - DAYD000
NAGA	0.38324272949785065	6.8139998016311	3.3936867849740002	8.539034872365613e-4	0.03218386896776121	3.334703649361716	DAYD001 - DAYD000
PTPDC1	-0.7676208753230116	1.2160333198705953	-3.3911782761941582	8.611289109024965e-4	0.03237123340460694	-3.3323596554633816	DAYD001 - DAYD000
POLL	0.6949409914168188	6.164907975484995	3.389819684633429	8.652637804917038e-4	0.032441743832534904	3.3310264576505557	DAYD001 - DAYD000
ZNF763	-0.5377383010991372	1.5196197392763726	-3.385899769631806	8.770449335571042e-4	0.03279782616114588	-3.3272600241612666	DAYD001 - DAYD000
BCKDHA	0.48745086252206304	2.6260659929408603	3.3844790136108873	8.811953266629062e-4	0.03286062969026167	3.3259443102835458	DAYD001 - DAYD000
MOV10	0.5052316776690908	5.582354380921599	3.3817741053702792	8.889636037595821e-4	0.03286062969026167	3.3234970582382743	DAYD001 - DAYD000
GLIPR2	0.5071340474495445	8.042080095640776	3.380655766997673	8.927651987977675e-4	0.03286062969026167	3.322306652059261	DAYD001 - DAYD000
LILRB4	0.5564224085199854	5.238977244667555	3.379668567783366	8.958137954678559e-4	0.03286062969026167	3.3213554247315167	DAYD001 - DAYD000
WDR76	-0.5341159426771842	2.4400065160861684	-3.37964240961071	8.958435196820731e-4	0.03286062969026167	-3.3213461649205733	DAYD001 - DAYD000
IRF5	0.37872078827961	6.291859989230102	3.37933735295203	8.967815392657508e-4	0.03286062969026167	3.3210540953535475	DAYD001 - DAYD000
HBA1	1.3482443067515657	9.937348311038017	3.379315106710423	8.968623886274174e-4	0.03286062969026167	3.321028934681653	DAYD001 - DAYD000
ZSCAN29	-0.33190014725620554	4.687370157919875	-3.379274770924354	8.97031116892937e-4	0.03286062969026167	-3.320976432485027	DAYD001 - DAYD000
SEC22C	-0.2968601931100592	4.904542979453069	-3.3779761316937873	9.00989786202167e-4	0.0329216624169545	-3.319747255575683	DAYD001 - DAYD000
CUTC	-0.4272858819718972	3.4475838231161786	-3.376655508207083	9.048657254063831e-4	0.0329376053809209	-3.318548606710052	DAYD001 - DAYD000
STAT1	0.9286792985801693	8.41606104881002	3.3756031876520516	9.081116648166984e-4	0.0329376053809209	3.317548443230231	DAYD001 - DAYD000
DGAT1	0.37874175209949534	6.148020645484184	3.3756101175211035	9.083072235964259e-4	0.0329376053809209	3.317488292046026	DAYD001 - DAYD000
C7orf49	0.42020053969500193	4.9372523596370215	3.3740653555035953	9.12906077553917e-4	0.033009317961148164	3.3160771966726617	DAYD001 - DAYD000
DBI	-0.8477161223022356	3.7721069854176394	-3.3733847364098266	9.148822109009032e-4	0.033009317961148164	-3.315472869748705	DAYD001 - DAYD000
ALDH4A1	0.4165575501230139	2.5602956306717	3.372381053575868	9.183140472987938e-4	0.03305009954689393	3.314426238782156	DAYD001 - DAYD000
PLEKHO1	0.3712479498817869	7.881780328202779	3.37083403287431	9.23162487595478e-4	0.03307080195798879	3.3129537369148254	DAYD001 - DAYD000
CCDC18	-0.7107848042066622	1.763142006559537	-3.3704838533039028	9.241643815363208e-4	0.03307080195798879	-3.3126503490247883	DAYD001 - DAYD000
MIEN1	0.37260923903038634	5.230797343949229	3.36930497114711	9.279849235396372e-4	0.03307080195798879	3.311496223949776	DAYD001 - DAYD000
MPHOSPH10	-0.37437261215911555	4.257165638170987	-3.3692388403294125	9.281011970104096e-4	0.03307080195798879	-3.3114611686581967	DAYD001 - DAYD000
FAM195B	0.38675692227224534	4.874467265765855	3.367772229940756	9.327224224542112e-4	0.03315320293673879	3.310071199508942	DAYD001 - DAYD000
ZNF350	-0.34764608321227497	3.8228833549215953	-3.3661368562639282	9.378851562404641e-4	0.03325439714472362	-3.30852588146745	DAYD001 - DAYD000
UBL7	0.4576695873890779	6.474657995441638	3.3645016083373616	9.432635839942173e-4	0.03336272183782503	3.3069243604053096	DAYD001 - DAYD000
TRIM5	0.5381775626725078	5.1724988526435425	3.363444330684422	9.463572607248959e-4	0.03337281291295837	3.3060069922196895	DAYD001 - DAYD000
NMT2	-0.41668475238945657	4.288873395330818	-3.3629896451017047	9.481969128472853e-4	0.03337281291295837	-3.3054627963070544	DAYD001 - DAYD000
DOHH	-0.44676854571027436	3.1499918303284646	-3.3621408756354554	9.505867064897333e-4	0.033375122506583296	-3.3047573191348834	DAYD001 - DAYD000
TINF2	0.24465562574179156	6.667896460086904	3.361338556902808	9.533244359844978e-4	0.03338960707496924	3.30395114605673	DAYD001 - DAYD000
VPS16	0.19044587807457347	5.240297893468897	3.3596214494197976	9.590033074552798e-4	0.03339570989269301	3.3022857164004904	DAYD001 - DAYD000
CD33	0.3832167959249366	5.386547961966473	3.358688100849581	9.621397736762794e-4	0.03339570989269301	3.301369803710146	DAYD001 - DAYD000
RBCK1	0.437217256452616	7.484335468006099	3.3585811035467668	9.624353876781005e-4	0.03339570989269301	3.301283620993308	DAYD001 - DAYD000
CDIPT	0.3922168362043674	7.235052754772088	3.358446237288467	9.628011069341858e-4	0.03339570989269301	3.301177033851288	DAYD001 - DAYD000
ITPKB	-0.2795275414064573	7.838585005466901	-3.355037107792596	9.740260031373259e-4	0.033703646759161446	-3.297923693718918	DAYD001 - DAYD000
GUK1	0.870715801152544	8.380370140889875	3.3541861856979187	9.769009516073044e-4	0.03371449640973434	3.2970960262552564	DAYD001 - DAYD000
LCP2	0.3917176916058587	8.858300254447258	3.3530493268144568	9.805208896286072e-4	0.03371449640973434	3.296057086185361	DAYD001 - DAYD000
DHX58	0.6064063351016884	4.7137149931679785	3.352182230771426	9.834362780103273e-4	0.03371449640973434	3.295222934175636	DAYD001 - DAYD000
PARVG	0.29219125948754865	7.853318809420595	3.35213723340658	9.837307796433628e-4	0.03371449640973434	3.2951387986339324	DAYD001 - DAYD000
SERPINB6	0.25810667537842047	5.706380352529827	3.35128311705787	9.866350953000817e-4	0.03373352373454565	3.2943103177063593	DAYD001 - DAYD000
LSM3	-0.8382414254597608	2.7691640628935366	-3.3499836919387493	9.89227066274147e-4	0.033741806821132425	-3.2935728404324216	DAYD001 - DAYD000
SERPING1	1.6497280643203238	4.823409557004164	3.3497120957210096	9.916713553846687e-4	0.03374502526853991	3.2928790194365103	DAYD001 - DAYD000
STAP1	-0.6739725671734083	2.7147885390005215	-3.348402255799595	9.963346614074266e-4	0.03382144399903516	-3.291559702455637	DAYD001 - DAYD000
STYXL1	0.37568923270616095	4.116808977737498	3.3472134573446897	0.0010003094750872998	0.03382144399903516	3.290439675323678	DAYD001 - DAYD000
BLVRB	0.8597987591402365	7.267632708325553	3.346890503686141	0.0010014120288174572	0.03382144399903516	3.2901297265362808	DAYD001 - DAYD000
LMO4	0.3032066450680224	5.125911768899456	3.3462943072494222	0.001003338101921238	0.03382144399903516	3.2895890280142024	DAYD001 - DAYD000
OGFR	0.41913725443067307	7.83580908457931	3.344823739146814	0.0010083067481128707	0.03390933232529467	3.2881986245179573	DAYD001 - DAYD000
THAP3	0.3519562674274783	3.4320511977999897	3.3420749877653164	0.001017539822759699	0.034067139132621785	3.285631642141742	DAYD001 - DAYD000
HSPE1	-0.6809305148591136	2.5618588176003003	-3.3410312444780703	0.0010208423022313754	0.034067139132621785	-3.2847187182319577	DAYD001 - DAYD000
TCIRG1	0.4214458336263096	8.801401220430918	3.34066300214867	0.0010227036502572665	0.034067139132621785	3.284205378593571	DAYD001 - DAYD000
GBP3	0.5322651197260546	4.273176998678265	3.340082603639354	0.0010248201248777406	0.034067139132621785	3.2836227273731766	DAYD001 - DAYD000
TMCO6	0.2688877797510747	4.3112829293101544	3.340004740601327	0.0010248610101178698	0.034067139132621785	3.283611482910049	DAYD001 - DAYD000
COASY	0.298618711265374	5.945871946734319	3.3391440773230987	0.0010278313703103296	0.03408697108003772	3.282795668277448	DAYD001 - DAYD000
SRF	0.29211641949249945	6.611424888344042	3.3321614706186073	0.0010524687121993793	0.03482361914097485	3.2761118484947294	DAYD001 - DAYD000
ZDHHC3	0.27822820086924516	6.2831372486602755	3.3296956610755744	0.00106130829950061	0.0350353728294914	3.2737490217417125	DAYD001 - DAYD000
MAPK9	-0.21129198720968745	4.629420533741849	-3.3286262482506213	0.0010651617081811795	0.03508193148963701	-3.272724697062383	DAYD001 - DAYD000
ELP2	-0.29375717695348946	5.005684638884721	-3.3232514327260843	0.0010846553858653626	0.03561201160689755	-3.2675947876214217	DAYD001 - DAYD000
ADAP2	0.506840383949295	4.262393259126168	3.3228143345100403	0.001086215952912335	0.03561201160689755	3.2671878078514442	DAYD001 - DAYD000
DNASE1L1	0.25389967889172027	5.019617371053797	3.319562482836757	0.0010982382729891502	0.03592414943080683	3.264070517947163	DAYD001 - DAYD000
ZNF513	0.2736209356520183	4.430458635251217	3.3178539234973847	0.0011042805801156968	0.03603970256923047	3.2625156945565843	DAYD001 - DAYD000
TMSB4Y	-0.8322935741191615	-0.008007860941581643	-3.3154510340647074	0.0011138026092429145	0.0362638803154008	-3.2600813544968608	DAYD001 - DAYD000
APOBEC3B	0.8316898557562467	1.8003048301574605	3.3147464144861605	0.001116200215836153	0.0362638803154008	3.259471431169739	DAYD001 - DAYD000
SERTAD1	0.43855700149136023	3.790508922843737	3.3113429714217673	0.0011288095134780543	0.03659075533531571	3.2562835727116135	DAYD001 - DAYD000
DNTTIP2	-0.41318631212822243	4.606212347310769	-3.309557971960436	0.0011349119325332292	0.03670571025039903	-3.254752575400346	DAYD001 - DAYD000
RIOK2	-0.4880986423548541	3.4378245416112256	-3.3089633048192644	0.0011376271975367604	0.03671084619466939	-3.2540738047260405	DAYD001 - DAYD000
FURIN	0.55196284339325	8.556292643676063	3.305797587837054	0.0011500999255773029	0.03703012316432751	3.2509749451973065	DAYD001 - DAYD000
ANKRD18A	-0.8131068459683611	0.664399616014113	-3.300370386471511	0.0011713310534198504	0.03756037344486344	-3.2457707928151125	DAYD001 - DAYD000
NOG	-0.772021764874137	3.565497192588635	-3.2997833094998117	0.0011737150359727485	0.03756037344486344	-3.2451918879149746	DAYD001 - DAYD000
ERP44	0.27231048867313756	6.596400999199301	3.299580249182106	0.0011744155763749084	0.03756037344486344	3.245021981529554	DAYD001 - DAYD000
SLC7A7	0.39275250305689013	7.228983368042904	3.298222470390155	0.0011798145506719503	0.037569517638258686	3.2437156681931563	DAYD001 - DAYD000
PWP1	-0.3142425047732704	4.618549583964964	-3.2977095449186704	0.0011815658464396069	0.037569517638258686	-3.2432931182667284	DAYD001 - DAYD000
PARP10	0.5165298088202306	6.9682611603663975	3.297401632563329	0.0011827303318986604	0.037569517638258686	3.243012473225291	DAYD001 - DAYD000
PDCD4	-0.22038946119098757	6.988045249636853	-3.2965605796345043	0.0011863270544388135	0.037569517638258686	-3.2421472598297436	DAYD001 - DAYD000
ARRB2	0.46507983990236745	9.736237781930495	3.296184755964657	0.0011877827999839444	0.037569517638258686	3.241797760251925	DAYD001 - DAYD000
BCL7A	-0.4907932108949016	3.689927794251901	-3.2917410896902246	0.0012057468686192657	0.03805390117224759	-3.2375171626186097	DAYD001 - DAYD000
MRPL44	0.31083199667063166	4.749634362556055	3.290128051988575	0.0012121724848272218	0.03815028928224425	3.2360003195096128	DAYD001 - DAYD000
PET117	-0.6638345045027882	0.5149858393375025	-3.2895480540491255	0.001214114359469751	0.03815028928224425	-3.2355433782643983	DAYD001 - DAYD000
UBAC1	0.2758802351820018	5.125963521126706	3.2886968267415733	0.0012179976821247841	0.03818874828670721	3.234631617418166	DAYD001 - DAYD000
NUDT3	-0.2921743337775107	5.062302782689485	-3.2866963898884567	0.0012261804603801996	0.03836154991516267	-3.2327191493160092	DAYD001 - DAYD000
DUT	-0.5183670007757826	4.501293606437293	-3.285097002518862	0.0012325049955589592	0.03847559073092751	-3.231249046457732	DAYD001 - DAYD000
VPS28	0.40087476254472243	6.820232952853096	3.2834462732704552	0.0012395717519086866	0.038612256740582954	3.2296146370029066	DAYD001 - DAYD000
TRIP4	-0.28470520285231427	4.294803080826061	-3.2810362438358296	0.0012495949970174206	0.03884022544842026	-3.2273111427455405	DAYD001 - DAYD000
ST6GALNAC4	0.8694074920047834	6.3428849694127	3.2795924628721447	0.001255627292784846	0.03894342964231185	3.225933039559141	DAYD001 - DAYD000
GTF2H5	-0.5245496762345301	2.7289907467459464	-3.2769646984932193	0.001266500315269818	0.03918110782230456	-3.2234644193986184	DAYD001 - DAYD000
RNF185	0.22865950275830826	5.806508508749349	3.2764699331292513	0.0012687475722403634	0.03918110782230456	3.2229566412375314	DAYD001 - DAYD000
SNX17	0.2663114354304543	6.9207701851396175	3.2753679675155363	0.0012732927930625968	0.03922178722849826	3.221932160451799	DAYD001 - DAYD000
APOL2	0.6570502248500558	6.742047281109468	3.274817248479424	0.0012755274815953125	0.03922178722849826	3.221429704926374	DAYD001 - DAYD000
CCL2	2.0123716199960007	-1.8767254139868628	3.273780794593877	0.0012802030651898558	0.039281444478902416	3.2203810531019488	DAYD001 - DAYD000
TTC3	-0.3419623265258185	6.548538850718946	-3.272150794080559	0.001287185844361299	0.039321579107786955	-3.218821501544736	DAYD001 - DAYD000
DTX4	-0.6026544468887209	4.615327725816302	-3.272039794757689	0.0012876453999423982	0.039321579107786955	-3.218719137333828	DAYD001 - DAYD000
AUH	-0.37489107289407597	2.583550712540633	-3.2714966682972944	0.0012897258885632072	0.039321579107786955	-3.2182561381061014	DAYD001 - DAYD000
C5orf56	0.4690771529887545	4.532270127326504	3.268682172602021	0.0013017257066924943	0.039567226716879594	3.2155990352794057	DAYD001 - DAYD000
AC093323.3	-0.44898507803646615	3.9828614480189066	-3.2683926511802732	0.0013032937491005603	0.039567226716879594	-3.2152534973871667	DAYD001 - DAYD000
CD68	0.47162974404568203	8.997993842431098	3.2660607758394793	0.0013134786515400856	0.039745572261134884	3.2130184206009145	DAYD001 - DAYD000
SMC6	-0.45896829828045327	4.223274592634993	-3.2650257790969976	0.0013179168680599064	0.039745572261134884	-3.2120494534151853	DAYD001 - DAYD000
GCH1	0.5049241521455352	5.204715107281796	3.2638281078839877	0.0013231631593510014	0.039745572261134884	3.2109079402908263	DAYD001 - DAYD000
BSG	0.6201161359241834	9.440542827977898	3.263792953352395	0.001323355959697033	0.039745572261134884	3.210866069480677	DAYD001 - DAYD000
GDPD5	0.3935788678309713	4.831324727383835	3.2635581147264854	0.0013244776007700716	0.039745572261134884	3.2106225921682787	DAYD001 - DAYD000
PTK2B	0.3720903656486918	8.63817029141935	3.2629421877593936	0.0013271320784296978	0.039745572261134884	3.210047135408647	DAYD001 - DAYD000
HEXDC	0.3344134542882138	4.6452830639372396	3.2622692784772105	0.0013300334942913008	0.039745572261134884	3.2094193591636238	DAYD001 - DAYD000
SLC43A3	0.41944169368194917	5.271156662312461	3.261997122000329	0.0013313106028973454	0.039745572261134884	3.2091434329511337	DAYD001 - DAYD000
FAM109B	0.4211907762302476	2.048287788843076	3.2610496385237764	0.001335600378826624	0.03979091585051934	3.2082183882010615	DAYD001 - DAYD000
NEU1	0.32927114683284575	5.378237580061619	3.2598782854071464	0.0013407130823699905	0.039860538018287914	3.207119461578688	DAYD001 - DAYD000
GK	0.7622979272067498	5.9066417299031375	3.2588861742602213	0.0013451181910834361	0.03990887856189699	3.206175721926766	DAYD001 - DAYD000
ABHD16A	0.41489870121016414	2.8469375187514174	3.257815828667766	0.0013498798792531505	0.039910048625613224	3.2051587909794303	DAYD001 - DAYD000
GIMAP7	-0.5521027265883651	6.37453464516818	-3.257563596649106	0.0013507161303654616	0.039910048625613224	-3.204980538533535	DAYD001 - DAYD000
TMEM245	-0.3285740732984692	5.480450944237406	-3.2560360683338385	0.0013579631083046068	0.040033730312102535	-3.2034400470609277	DAYD001 - DAYD000
SGIP1	2.2053124196147564	-2.19069393312639	3.2549383860130963	0.0013627553120706272	0.040033730312102535	3.2024255273813917	DAYD001 - DAYD000
EVC2	-0.7001842718855076	-0.4986025302247454	-3.254808574274937	0.001363507232313065	0.040033730312102535	-3.202266643036585	DAYD001 - DAYD000
CCDC159	0.36576051747334315	4.492442094423652	3.253775661991299	0.0013681215189204447	0.040033730312102535	3.2012933882578714	DAYD001 - DAYD000
ERLIN1	0.5450007619844603	4.778789370593859	3.253280567717503	0.0013703067329756788	0.040033730312102535	3.200833534416679	DAYD001 - DAYD000
NAP1L4	-0.2664972210579428	6.393437029725627	-3.252990937647267	0.0013716292001082484	0.040033730312102535	-3.2005555644278045	DAYD001 - DAYD000
AC109826.1	-0.8800158739795254	-0.10456877171178264	-3.2489199169655674	0.0013901647562558066	0.040492425760311125	-3.1966853590185593	DAYD001 - DAYD000
SEPT11	-0.34709030974862554	4.738208973052602	-3.2482304969620297	0.0013935602568276174	0.04050916050211455	-3.1959815436069343	DAYD001 - DAYD000
UTP23	-0.3558775848496092	3.947015217263807	-3.2470450135216486	0.0013989511058807985	0.04058371288979448	-3.194867376392096	DAYD001 - DAYD000
RAPGEFL1	0.47855666955871445	3.369468278321589	3.2456010326545512	0.0014057648949830702	0.040699161072493724	3.1934647701055656	DAYD001 - DAYD000
LRPAP1	0.357830213525518	6.924058864374855	3.244886945639177	0.0014089157031835226	0.040708308848521904	3.192818300220394	DAYD001 - DAYD000
KCNMB1	0.5063598851464346	2.6897782891072977	3.2436868583205216	0.0014146400143411463	0.0407537241573733	3.1916472127784425	DAYD001 - DAYD000
SLC25A11	0.26484865887996456	5.849343111283477	3.243350924862471	0.001416163534437972	0.0407537241573733	3.191336265123443	DAYD001 - DAYD000
DAB1	-1.0575247334618878	-0.5322422482523191	-3.2420618972334583	0.0014222503137928063	0.040847029012129395	-3.190097034210479	DAYD001 - DAYD000
ESF1	-0.6943713476370093	2.8294969512337924	-3.2412314973408525	0.0014258694489895623	0.04086923211075871	-3.1893625163825727	DAYD001 - DAYD000
WDR92	-0.45135271045965686	2.5144704719807605	-3.2395151502514703	0.0014342727832108153	0.04091646969106301	-3.187663632759816	DAYD001 - DAYD000
MEG3	0.8962905975330792	0.047373050088107785	3.2393467421379163	0.0014351870038680184	0.04091646969106301	3.187479360553707	DAYD001 - DAYD000
RSF1	-0.3334144938724304	5.848724575769631	-3.2390177185749653	0.001436065510048451	0.04091646969106301	-3.1873023889482166	DAYD001 - DAYD000
PSKH1	0.21148684892069625	5.520609837815464	3.2379465626031587	0.0014416777619654204	0.04097503691779858	3.186174172441612	DAYD001 - DAYD000
CYTH4	0.4507920776049694	9.139912385155109	3.2371491000858863	0.0014455118845353176	0.04097503691779858	3.1854057339262463	DAYD001 - DAYD000
AP2A1	0.49078386792515705	7.979785173101375	3.2369019760865148	0.0014466813173623872	0.04097503691779858	3.1851717289570103	DAYD001 - DAYD000
ATOX1	0.2891237519363483	3.932791974629995	3.2337591557561485	0.0014616848655935346	0.041318493444730625	3.1821848675098527	DAYD001 - DAYD000
SFPQ	-0.2535304460695489	7.372939681486227	-3.230827363912379	0.0014756112148194872	0.04163021030414113	-3.179437629685148	DAYD001 - DAYD000
ARHGAP39	-1.1288693006170276	-1.0157743820599126	-3.2270315383020116	0.0014947876315602126	0.0420068745120597	-3.175693558610128	DAYD001 - DAYD000
SNRPD1	-0.6491821016400152	2.246548488689722	-3.226620522392262	0.0014953264029809428	0.0420068745120597	-3.175589007478512	DAYD001 - DAYD000
ACKR1	1.3298369864504933	1.0120811083008392	3.2265646351058757	0.0014977381441625742	0.0420068745120597	3.1751214227313773	DAYD001 - DAYD000
SCFD1	-0.2801691643320483	4.379176309740228	-3.2191801014957644	0.0015336371511196645	0.042929882046936416	-3.1682421664560696	DAYD001 - DAYD000
PARP12	0.5482220998357956	6.01256645740679	3.214684782773808	0.0015564618314878652	0.043289822728309925	3.1639450426789018	DAYD001 - DAYD000
PVRL2	1.0866123382445783	2.8973628286950337	3.2142974671094655	0.0015585792903352253	0.043289822728309925	3.1635493427548753	DAYD001 - DAYD000
RP1-197B17.3	0.6042630862978515	1.3113186575846725	3.214075927475997	0.0015597433582974984	0.043289822728309925	3.1633320184915408	DAYD001 - DAYD000
SLAMF7	0.5269666863184401	5.475958305655641	3.2137443497762757	0.0015613161268257876	0.043289822728309925	3.1630386294610418	DAYD001 - DAYD000
IFI16	0.6813204662831307	7.861228457076562	3.2135980652760336	0.0015615688142941882	0.043289822728309925	3.1629915177471313	DAYD001 - DAYD000
OAF	0.44793504140870066	4.687980918229995	3.21183390952524	0.0015712771890982493	0.0434750297407531	3.161186757772622	DAYD001 - DAYD000
NAE1	-0.5631302927413264	3.4235598777779774	-3.2104450173539725	0.0015783143842462057	0.043585758764952916	-3.1598849699256157	DAYD001 - DAYD000
SLC25A39	1.10097946958739	11.158474286584815	3.207295951534847	0.0015948059343571437	0.043956647250227604	3.156855064644191	DAYD001 - DAYD000
PPP2R4	0.28369432668025674	6.58241155210549	3.206432861769132	0.0015993584535815347	0.04399767699890965	3.1560237347572326	DAYD001 - DAYD000
CLCN7	0.31548832019907014	6.551445530111284	3.2006624570690785	0.0016298835025062152	0.044751677047780596	3.150505208936746	DAYD001 - DAYD000
UBXN11	0.30459869117841176	6.2946901037981045	3.199467065216375	0.0016362833596474718	0.044841658481942166	3.149360272193029	DAYD001 - DAYD000
GSPT2	-0.3829752626368217	3.13220171909067	-3.1983673450479193	0.001642205829727092	0.04488313090088264	-3.1483044056328007	DAYD001 - DAYD000
CNP	0.31200056961380085	5.96215657833614	3.1979080863511706	0.0016443349430773325	0.04488313090088264	3.147925680352972	DAYD001 - DAYD000
DHX29	-0.2799918940013395	4.3763941274614835	-3.1973156724117557	0.0016471733972677682	0.04488313090088264	-3.1474214791778015	DAYD001 - DAYD000
OBFC1	0.4049468517292931	4.104920456344079	3.1954312878957047	0.001657945458097369	0.04505448928324419	3.1455152593229005	DAYD001 - DAYD000
KXD1	0.23220246573538006	6.315433583750471	3.1947109592853553	0.001661815661263023	0.04505448928324419	3.1448331713746103	DAYD001 - DAYD000
ADCK4	0.2556114858323406	4.855010718231075	3.194522534347471	0.0016628746044651407	0.04505448928324419	3.144646796974289	DAYD001 - DAYD000
PSMC2	-0.3663481171746916	4.8034108907645	-3.193260777554232	0.0016685029773476818	0.04509624905096468	-3.1436580301027797	DAYD001 - DAYD000
IL1B	0.8234063746250389	5.783728349718829	3.19310207179228	0.0016706966918602515	0.04509624905096468	3.1432734792624046	DAYD001 - DAYD000
SSB	-0.4615813507890776	4.529145008539139	-3.190039510045622	0.0016864720848916539	0.045436658797456196	-3.140521707884296	DAYD001 - DAYD000
LHFPL2	0.75701458846269	4.164097684457333	3.1880140533536814	0.0016984054635078088	0.04560104531736534	3.138455802197291	DAYD001 - DAYD000
ARPC1A	0.23863692583575524	5.417064622624516	3.187907424716713	0.0016993201134489673	0.04560104531736534	3.1382980094761654	DAYD001 - DAYD000
SLC35F6	0.2922487235520661	5.475156128777735	3.1873945367098564	0.0017021002987540267	0.04560104531736534	3.137818859228013	DAYD001 - DAYD000
MGAT4A	-0.4190881289893511	6.374173072400182	-3.185603659443945	0.0017121155536690149	0.04578394664932412	-3.1360987296142606	DAYD001 - DAYD000
KIAA0040	0.4924764998706861	7.8574296340084935	3.183809350776939	0.0017221638720598307	0.045967050562786556	3.134382196429855	DAYD001 - DAYD000
ACHE	1.491429125085541	0.6356033649579277	3.18004317404749	0.0017435618980000552	0.04644336217190716	3.1307572970534623	DAYD001 - DAYD000
SLC39A1	0.3183652774211687	6.1802776977095695	3.179212336560778	0.0017482020773165775	0.04644336217190716	3.129976634637172	DAYD001 - DAYD000
BCAS2	-0.3335282036111966	3.6220150892865206	-3.1784250967702166	0.0017517410241231423	0.04644336217190716	-3.129382522831503	DAYD001 - DAYD000
SNX15	0.26815725800813084	5.1361404656269185	3.1780081423579665	0.0017550714344195433	0.04644336217190716	3.128824426812213	DAYD001 - DAYD000
GBP4	0.864863289172197	6.488679515535849	3.176795001545986	0.0017619259561931072	0.04644336217190716	3.1276788328229888	DAYD001 - DAYD000
CHPF2	0.3046852497015511	6.585709569050939	3.1762900972866657	0.001764902440647346	0.04644336217190716	3.127182649394655	DAYD001 - DAYD000
CHMP1A	0.2671869105995155	7.112452609337858	3.1750954909577165	0.0017718121091838059	0.04644336217190716	3.126033758899217	DAYD001 - DAYD000
DRAP1	0.4151763203594365	6.528220922224213	3.1750446729314694	0.0017719297553324114	0.04644336217190716	3.1260142332203533	DAYD001 - DAYD000
POU2F2	0.4347335223385107	7.817521791875436	3.1745105011727093	0.0017750446338379254	0.04644336217190716	3.1254976912361223	DAYD001 - DAYD000
KDELR1	0.2654643130155936	6.32730487986139	3.17449451638782	0.0017751647526186225	0.04644336217190716	3.125477788564562	DAYD001 - DAYD000
GTPBP2	0.2879196313430965	6.08121383080145	3.174145161589208	0.0017768379074472739	0.04644336217190716	3.125200689530106	DAYD001 - DAYD000
SUB1	-0.7378732960192593	5.006361630086926	-3.173277199526931	0.0017812987905197622	0.04644336217190716	-3.1244630722933437	DAYD001 - DAYD000
CD53	0.32425987980585624	9.447358899240484	3.172937117829541	0.0017842752793817492	0.04644336217190716	3.1239718469335918	DAYD001 - DAYD000
AGPAT2	0.40314002483640277	5.543888934875453	3.172772507752229	0.0017852880166359855	0.04644336217190716	3.123804881398224	DAYD001 - DAYD000
NCL	-0.25762956237252954	7.952167879652996	-3.1708561353349207	0.0017962787737349109	0.04664477973025917	-3.1219984614378724	DAYD001 - DAYD000
C17orf62	0.4462583830329603	7.755470662849586	3.1685561814183685	0.0018096460748750882	0.046656208296562966	3.1198150787131658	DAYD001 - DAYD000
SGCB	-0.5108034407759972	1.697062627217369	-3.168403973998336	0.001810850375599934	0.046656208296562966	-3.119619099659568	DAYD001 - DAYD000
VSIG10	0.5054388247761126	1.492969214306962	3.1681341012253075	0.001812451143039523	0.046656208296562966	3.119358787863778	DAYD001 - DAYD000
ATG4B	0.2133908419541939	5.690786669358072	3.167174893908242	0.0018177980921420568	0.046656208296562966	3.118490812639732	DAYD001 - DAYD000
VAMP3	0.3674232899402332	6.67099656901951	3.1667331496707116	0.0018205503280307993	0.046656208296562966	3.1180449538851653	DAYD001 - DAYD000
RAB4B	0.29727252408337446	6.282436985009142	3.166114827059738	0.0018242412903518048	0.046656208296562966	3.1174479939644564	DAYD001 - DAYD000
RFC1	-0.25165005009031116	5.399444019634884	-3.1660919624559907	0.001824418103340604	0.046656208296562966	-3.1174194248804814	DAYD001 - DAYD000
ITGA6	-0.4359692697834179	5.895596644240888	-3.165883575257179	0.0018256640263026387	0.046656208296562966	-3.1172181832774624	DAYD001 - DAYD000
ZNF182	-0.33730099533725255	3.932294610055627	-3.165346414848145	0.0018285780583266098	0.046656208296562966	-3.116748000847678	DAYD001 - DAYD000
DTNBP1	0.303931530096917	4.373868892907738	3.165243619295734	0.0018292092807078656	0.046656208296562966	3.116646243119692	DAYD001 - DAYD000
C9orf91	0.3617367039279964	4.939849751533835	3.163480085390491	0.0018399027583678978	0.04684575108184932	3.1149272606399427	DAYD001 - DAYD000
EPSTI1	1.0687092715553286	4.870640784287633	3.160872325486832	0.0018553757753460689	0.04704494608747792	3.112456145459152	DAYD001 - DAYD000
POLR3B	-0.38303543894878045	3.0073155261269258	-3.1607454683062906	0.0018560592945682567	0.04704494608747792	-3.112347421381075	DAYD001 - DAYD000
BRCC3	-0.31626878795233937	3.613783994530957	-3.1604946914582412	0.0018575546261559875	0.04704494608747792	-3.1121096944632924	DAYD001 - DAYD000
GLA	0.40221095971298704	4.025065235867321	3.1593191814983816	0.0018648372002432077	0.047129040083619435	3.110954422422547	DAYD001 - DAYD000
CDR2	-0.40517147749906446	4.828349061457976	-3.1589217825656406	0.0018674389838147253	0.047129040083619435	-3.110542692838422	DAYD001 - DAYD000
YIF1A	0.3559177730840446	4.39157110607202	3.1555374459206513	0.0018876507063393581	0.04755555112812839	3.1073620364630714	DAYD001 - DAYD000
ABCA7	0.35096793570190066	7.75811387886625	3.15398930237253	0.0018975356595980536	0.047700041272291646	3.1058178465040056	DAYD001 - DAYD000
ANKEF1	-0.6045487539437242	1.877428611569824	-3.1531023668559275	0.0019029845461941153	0.047700041272291646	-3.1049697980419224	DAYD001 - DAYD000
HABP4	-0.4685768938144248	3.8651190002754507	-3.1525945277090184	0.0019060832203431032	0.047700041272291646	-3.104488523838678	DAYD001 - DAYD000
D4S234E	-0.5213910491769873	3.4312484180371907	-3.152516957812548	0.0019066729589342203	0.047700041272291646	-3.104397009296651	DAYD001 - DAYD000
MAP3K4	-0.31342376791243964	4.906783252640762	-3.149401790399695	0.0019259028381138977	0.04804645998800829	-3.101427104799982	DAYD001 - DAYD000
DSC1	-1.0140794511494353	1.2915495258717828	-3.1487595028011444	0.0019299866680154104	0.04804645998800829	-3.1007998963555785	DAYD001 - DAYD000
SYCE1L	-1.0011008959009473	-1.036411810865458	-3.148676258389748	0.0019305576192953193	0.04804645998800829	-3.1007123048390066	DAYD001 - DAYD000
POLA2	0.25189953093046036	4.068897020726952	3.146967912262026	0.001941017901588257	0.04815315630213113	3.0991117539177644	DAYD001 - DAYD000
RUFY4	0.8492910143406298	0.7803978270488753	3.1469047386644067	0.0019415513578644793	0.04815315630213113	3.0990303410076936	DAYD001 - DAYD000
AJAP1	-0.836605998567423	0.4029001184822571	-3.1457516264291123	0.0019488884089345054	0.04825178888327499	-3.0979126829439103	DAYD001 - DAYD000
SKIV2L2	-0.338160032329351	5.131816838725767	-3.144730417722204	0.001954868134466252	0.04831653427011253	-3.097004640785428	DAYD001 - DAYD000
CDCA7L	-0.3443631401936189	4.067132110759324	-3.1442172871812244	0.001958522008370613	0.0483236701721684	-3.096451041644417	DAYD001 - DAYD000
NDUFS5	-0.6204909286979028	3.6802665330973325	-3.1408833433312986	0.0019774978638793976	0.04870818066090592	-3.093591165339414	DAYD001 - DAYD000
AP5Z1	0.25247644784157774	6.0794220950948645	3.139531258844402	0.0019882336963065197	0.04888876006671511	3.0919842922797707	DAYD001 - DAYD000
CETN3	-1.2427297293807127	0.1137920932929223	-3.1384747690587744	0.0019939420331481655	0.04894531212992762	-3.0911331439123955	DAYD001 - DAYD000
RSRC2	-0.2567242296441483	5.449020989442735	-3.1368645757876688	0.0020033538384531986	0.04909242511977463	-3.0897346568145	DAYD001 - DAYD000
TOR2A	0.28878387134456407	5.287557230729539	3.136626180931947	0.002006918551898465	0.049095997283240135	3.089206554925731	DAYD001 - DAYD000
SOCS3	1.1735250099902288	5.598849244397749	3.1347541839788216	0.0020189966543216705	0.049307469313025834	3.0874235964632777	DAYD001 - DAYD000
DBP	-0.40592078981929447	5.224610902724529	-3.134246158075263	0.00202245212768225	0.0493080009397574	-3.086915303326411	DAYD001 - DAYD000
KIF24	0.7416801734514762	-0.13482556814346808	3.1336593331195894	0.0020262355242724084	0.04931651208229116	3.086359686480621	DAYD001 - DAYD000
LMAN2	0.25792257798964524	7.2890150618873655	3.1323145939946015	0.0020351209881840295	0.04942222209990744	3.0850585312640986	DAYD001 - DAYD000
KDM5D	-0.40748650324371827	4.965706397612683	-3.131998065549431	0.0020374620809989696	0.04942222209990744	-3.084716577765627	DAYD001 - DAYD000
PPWD1	-0.4137073512451934	4.736437369096752	-3.131394819057418	0.0020409231741444988	0.04942269271621417	-3.0842116904652888	DAYD001 - DAYD000
GALNT12	-0.5124360671078123	2.4813707952342448	-3.1279716232394166	0.0020637997200238017	0.04989253195209056	-3.0808941931346037	DAYD001 - DAYD000
P2RY10	-0.3884867594656072	5.094599945268844	-3.1271482167960825	0.0020693236340888427	0.049941995605908875	-3.080098187553983	DAYD001 - DAYD000
KDM5D	-0.8263452994789757	4.965706397612683	-6.39461072912244	1.4341895884227227e-9	2.0594962489750297e-5	-6.051594671814755	DAYD003 - DAYD000
TUBGCP6	-0.5496758775070294	6.575178803197342	-5.789770598604691	3.2214677069476224e-8	1.8456391081398248e-4	-5.528953468251205	DAYD003 - DAYD000
CARD16	1.3079790946127101	4.152190661879226	5.75338690278292	3.8557920086486585e-8	1.8456391081398248e-4	5.497332529044303	DAYD003 - DAYD000
EIF3CL	1.2067474197792667	0.646719701356762	5.494416799348538	1.3742682883474942e-7	4.933623155167504e-4	5.268655192682129	DAYD003 - DAYD000
CCNL2	-0.41548823908726984	6.505518341434952	-5.42536874255535	1.9126680247378908e-7	5.493182567047223e-4	-5.207630998775471	DAYD003 - DAYD000
FKRP	-0.35323603944861404	4.293803051933101	-5.197393739186547	5.615397682982964e-7	0.0013403678260165341	-5.0039958138498015	DAYD003 - DAYD000
FAM129C	-0.838486635912135	5.368624468303911	-5.162017219169435	6.619696203940088e-7	0.0013403678260165341	-4.9722011673368165	DAYD003 - DAYD000
XRCC4	1.4420275141608452	1.2484641034380974	5.131435336818902	7.612035115452971e-7	0.0013403678260165341	4.945060165146634	DAYD003 - DAYD000
PABPC3	0.9249302402587705	2.425020910020391	5.099925678271231	8.786634200176709e-7	0.0013403678260165341	4.917031668025517	DAYD003 - DAYD000
EIF3C	0.6948687394147894	3.182148666175131	5.087487948261182	9.334037785630461e-7	0.0013403678260165341	4.905182781521876	DAYD003 - DAYD000
TMEM82	-1.59561274366789	-5.905012116669723	-5.043905010080843	1.138987244400662e-6	0.0014868960754175914	-4.865966649987128	DAYD003 - DAYD000
UNKL	-0.46145783897339854	5.5599612223094095	-4.956199421320625	1.6941335043372004e-6	0.002027313093523517	-4.786857121596413	DAYD003 - DAYD000
CD86	0.5672946135253412	5.466343363795761	4.887044853360822	2.311646990249105e-6	0.0020647438955696236	4.724075352560867	DAYD003 - DAYD000
MAPK8IP3	-0.41651562140885545	7.215534333126965	-4.885857114412561	2.320748845365234e-6	0.0020647438955696236	-4.723276584125517	DAYD003 - DAYD000
MTRNR2L2	1.8285431775230045	-1.5288060214143693	4.8732717175561335	2.4605850732274395e-6	0.0020647438955696236	4.711368782106818	DAYD003 - DAYD000
MTRNR2L12	1.7651975616231068	3.0818169417616934	4.867715996267511	2.5188515423582987e-6	0.0020647438955696236	4.7065978135013316	DAYD003 - DAYD000
ENGASE	-0.5652898851148622	4.810312216380964	-4.86182082370777	2.586364629742441e-6	0.0020647438955696236	-4.701200452428834	DAYD003 - DAYD000
SERPINB6	0.37574225288636676	5.706380352529827	4.861699284823468	2.588119089154124e-6	0.0020647438955696236	4.7010620017371005	DAYD003 - DAYD000
ZFY	-0.9609255290331622	2.5605113633157446	-4.770200992468869	3.881316628782524e-6	0.002933458252069318	-4.617638481891461	DAYD003 - DAYD000
LY6G5B	-0.7394886402667571	2.6814456056440634	-4.727475161442828	4.674152352125239e-6	0.0033560413888259217	-4.5789055281094955	DAYD003 - DAYD000
SLC25A16	-0.4533860347281533	3.8568955839505255	-4.691370609240478	5.466513135403065e-6	0.003476023024183335	-4.546038152975023	DAYD003 - DAYD000
MDM4	-0.4099920178481016	7.064365739066222	-4.689854759904781	5.503578619698574e-6	0.003476023024183335	-4.544614876071948	DAYD003 - DAYD000
WBP4	0.6130635685951602	3.2943625984756415	4.6840728063233765	5.635994373781268e-6	0.003476023024183335	4.539604122909219	DAYD003 - DAYD000
S100A12	1.4435897507871376	5.945194899759909	4.665839867890162	6.106983706224282e-6	0.003476023024183335	4.5226511829003	DAYD003 - DAYD000
CASP4	0.7743043645878025	7.127478682959524	4.640278995886476	6.818233925917734e-6	0.003476023024183335	4.499285183397234	DAYD003 - DAYD000
AHSA2	-0.5073979084430338	6.102513521416783	-4.637004419353453	6.914604902880774e-6	0.003476023024183335	-4.496300336071877	DAYD003 - DAYD000
DNTTIP2	0.5640102275377892	4.606212347310769	4.634776182569973	6.964648345826456e-6	0.003476023024183335	4.4947660277232035	DAYD003 - DAYD000
RP11-424G14.1	-1.2609404289571242	0.3213673333444604	-4.6298063276695816	7.141211546815837e-6	0.003476023024183335	-4.489435650784261	DAYD003 - DAYD000
FCRL5	-0.7445248479389193	4.188252887898181	-4.625682949461351	7.262518309836933e-6	0.003476023024183335	-4.485846006218748	DAYD003 - DAYD000
SEC31B	-0.6833645119655305	4.352817089861874	-4.624686321861566	7.293333566206074e-6	0.003476023024183335	-4.484943272284633	DAYD003 - DAYD000
LEAP2	-0.9478397365528398	1.1089298921509476	-4.61792537096046	7.503949425465416e-6	0.003476023024183335	-4.478869200947053	DAYD003 - DAYD000
DNAJC7	0.2848496873859263	5.51181895130254	4.609101765460037	7.791490777821378e-6	0.003496431486547343	4.470834688860493	DAYD003 - DAYD000
MST1	-0.7789682827671459	1.0514533298128896	-4.581046189621364	8.791371151430312e-6	0.0038255784768042203	-4.444946575010195	DAYD003 - DAYD000
LINC00926	-0.8750904928084582	5.950428468951191	-4.56847564460587	9.274833367256903e-6	0.0038684136024673436	-4.433423715464274	DAYD003 - DAYD000
RAB13	0.760441418616016	1.398737422866498	4.564619148807147	9.428584685679459e-6	0.0038684136024673436	4.429879293647629	DAYD003 - DAYD000
FAM32A	0.3557226244990961	6.205789902561414	4.524132856133053	1.119057157996014e-5	0.004463794663561878	4.392789016998075	DAYD003 - DAYD000
ATHL1	-0.6069957321974293	8.056328364459173	-4.509937316115566	1.1883184750079082e-5	0.004526204668064186	-4.379720093522633	DAYD003 - DAYD000
VAMP1	-0.46045491746842604	5.9508651775271435	-4.508119733837305	1.1977421823568182e-5	0.004526204668064186	-4.377998420660639	DAYD003 - DAYD000
ATG3	0.6428482263797406	6.044358999343312	4.4812868843282265	1.3407102015315109e-5	0.004930458432174311	4.3533529776146604	DAYD003 - DAYD000
OGT	-0.5010405256428845	8.23151412438137	-4.475517088021619	1.3733867499092787e-5	0.004930458432174311	-4.348073351777112	DAYD003 - DAYD000
GPBAR1	0.7286095920327149	5.447424564594969	4.445943853876228	1.554859643464499e-5	0.005445801092719562	4.32076958972297	DAYD003 - DAYD000
IL11RA	-0.7045020753133464	4.69742933918556	-4.420348668418218	1.729877178376135e-5	0.005914532447971738	-4.297176160065296	DAYD003 - DAYD000
MS4A4A	1.0071175863594326	1.503558131976607	4.408109049699169	1.820219104597542e-5	0.006032155955121032	4.285874278763037	DAYD003 - DAYD000
LINC00304	-1.528864334038252	-1.173274813632086	-4.400810766507256	1.8757650865541866e-5	0.006032155955121032	-4.279187843330705	DAYD003 - DAYD000
TXN	0.9497914050871819	4.5217870656268095	4.39897599439236	1.8902995681089586e-5	0.006032155955121032	4.2774693714414305	DAYD003 - DAYD000
AAGAB	0.27665577563742083	4.624703248718695	4.391862469288037	1.9452002798443368e-5	0.006072407830122755	4.271089831588194	DAYD003 - DAYD000
FKBP1C	0.9145427854877314	1.132519282347507	4.364654442282933	2.178040571634561e-5	0.006598973724941097	4.245811116834773	DAYD003 - DAYD000
BCL2A1	1.596645360394969	3.6588815994228026	4.356008998134908	2.2561004294106327e-5	0.006598973724941097	4.237910124297941	DAYD003 - DAYD000
DPY30	0.8616237936952609	2.7742245995017027	4.355624322576738	2.2576878098810212e-5	0.006598973724941097	4.237752168897537	DAYD003 - DAYD000
LAMA5	-0.9787619151589781	2.126701014348025	-4.351127609830499	2.3036870056124546e-5	0.006598973724941097	-4.233220242945341	DAYD003 - DAYD000
PPAPDC1B	-0.6057614991764328	4.446221088440251	-4.345909954071169	2.3533726065790034e-5	0.006598973724941097	-4.2284208659245	DAYD003 - DAYD000
SLC2A11	-0.6847617083348354	2.3508866115744933	-4.338432915656489	2.426657298224219e-5	0.006598973724941097	-4.2215150682041855	DAYD003 - DAYD000
CNR2	-0.5223279384643185	4.705942321965553	-4.337551176169333	2.435554369233135e-5	0.006598973724941097	-4.220690222302355	DAYD003 - DAYD000
MEGF6	-0.6418913135823132	5.186725317120407	-4.326796891591234	2.544756690119001e-5	0.006684544370435121	-4.210793152449743	DAYD003 - DAYD000
FBRSL1	-0.38475494154278955	6.391961129295	-4.3252320412397385	2.5602363535789115e-5	0.006684544370435121	-4.2094230345606185	DAYD003 - DAYD000
PTP4A2	0.2591773074352268	8.216983907027018	4.293540762064066	2.9145264605206808e-5	0.007473678566620889	4.180044039816943	DAYD003 - DAYD000
CTD-2368P22.1	-0.7198583966642147	2.692273918000419	-4.285554875196774	3.0102566905505928e-5	0.007583734399352019	-4.172689030089734	DAYD003 - DAYD000
FADS3	-0.5963076644499452	3.2637418540489027	-4.277302371194609	3.1150320069111295e-5	0.007712389589524796	-4.16488964529057	DAYD003 - DAYD000
CLEC4A	0.6157789559875386	4.821741073799626	4.257772164207621	3.371161887460601e-5	0.008108100107092496	4.146825911310732	DAYD003 - DAYD000
GDF7	-1.4574154531671237	-0.8555256261684346	-4.24784608798595	3.50973027699641e-5	0.008108100107092496	-4.137589850162119	DAYD003 - DAYD000
LARGE	-0.7258038809933836	2.460037095756206	-4.247618960084637	3.512916323013643e-5	0.008108100107092496	-4.137381588385239	DAYD003 - DAYD000
FAM193B	-0.39243328089992957	6.618041493259916	-4.243673159541118	3.5656782366668336e-5	0.008108100107092496	-4.133958541465707	DAYD003 - DAYD000
GIGYF1	-0.3122013711250329	7.3909243897104915	-4.239585571121245	3.625502964949498e-5	0.008108100107092496	-4.1301349872246105	DAYD003 - DAYD000
C2orf74	0.9459070050871969	0.5379761188196125	4.238460485282903	3.644293609042413e-5	0.008108100107092496	4.128946385998837	DAYD003 - DAYD000
KLHL17	-0.5736420764751125	2.7076132511416886	-4.236469022715217	3.673787373826914e-5	0.008108100107092496	-4.127092443203582	DAYD003 - DAYD000
ATP5J	0.7001879916640852	3.6182849217966537	4.232697963663356	3.726564116073153e-5	0.008108100107092496	4.1238099505450805	DAYD003 - DAYD000
SLC26A11	-0.6266886924281736	3.9818769904885776	-4.224441275377574	3.856399205573703e-5	0.008194841288135739	-4.1159188866900225	DAYD003 - DAYD000
AIF1	0.8080100214197712	6.610037027696281	4.222865476265841	3.8805655124876757e-5	0.008194841288135739	4.1144780081471	DAYD003 - DAYD000
YJEFN3	-1.7350488230775558	-1.1642645164351033	-4.218615176715728	3.943415858408574e-5	0.008206877061847409	-4.110770160202316	DAYD003 - DAYD000
EMC2	0.6695945340722393	2.5324777049075937	4.203470605345948	4.186335745845919e-5	0.008587968758621056	4.096947623057619	DAYD003 - DAYD000
ZDHHC23	-0.7401198994531011	1.7692732726686005	-4.195879904856087	4.325842282162502e-5	0.008654965548342514	-4.089349718668094	DAYD003 - DAYD000
GDI2	0.2505713015277804	7.9583472037861895	4.195045751743576	4.339537043737194e-5	0.008654965548342514	4.088616440209023	DAYD003 - DAYD000
SLU7	0.4481409683841777	5.890939425596448	4.185746492807268	4.502835020404033e-5	0.008857631629178344	4.080037943254763	DAYD003 - DAYD000
TAF1C	-0.38701954480141065	5.477120342838711	-4.178616273611476	4.633981035947677e-5	0.008931277380539072	-4.073359503265297	DAYD003 - DAYD000
FCRL2	-0.8708379781486091	3.344627186352132	-4.176999665106432	4.6646643700587076e-5	0.008931277380539072	-4.0718228858491035	DAYD003 - DAYD000
DCLK2	-1.1176820011675013	-0.4882163096891002	-4.162319030916423	4.946103491388232e-5	0.009284972198646655	-4.058159256727566	DAYD003 - DAYD000
IQSEC3	-0.8828438078084927	0.11482271444512766	-4.159873160952002	4.994506411711396e-5	0.009284972198646655	-4.055883904751352	DAYD003 - DAYD000
ISG15	1.6219506621220336	4.830850379452445	4.1568579973593955	5.054101570198065e-5	0.009284972198646655	4.053110959584928	DAYD003 - DAYD000
SNRNP70	-0.353431058506672	7.327045296963078	-4.154107053375912	5.1080278808710716e-5	0.009284972198646655	-4.050628364780025	DAYD003 - DAYD000
UBE2L3	0.25806810488232035	6.664935546494288	4.143684651528899	5.322202109876331e-5	0.009553352787228013	4.0410076540838595	DAYD003 - DAYD000
ERMAP	0.46154589670682844	4.155233673550134	4.139977673562732	5.404099196039835e-5	0.0095806005500163	4.037425528199235	DAYD003 - DAYD000
HLA-F	0.3706202736295481	8.112193031256126	4.1300198320045025	5.622464704135517e-5	0.009723111556706309	4.028119994981881	DAYD003 - DAYD000
SNAP29	0.24676889365650823	5.856451769225218	4.12934477019911	5.637516648330419e-5	0.009723111556706309	4.027491242836844	DAYD003 - DAYD000
RP4-717I23.3	-0.6187951670631442	4.189228284985611	-4.1269104720062115	5.6920945948889e-5	0.009723111556706309	-4.025224663698299	DAYD003 - DAYD000
PCMT1	0.43946952853166277	5.318004409296277	4.123997221832721	5.7553236930364647e-5	0.009723111556706309	4.022624406018322	DAYD003 - DAYD000
MTIF3	0.5149519542691219	3.904660897486543	4.118075952398347	5.883022239824992e-5	0.0098232789958008	4.017454369634992	DAYD003 - DAYD000
PSMA4	0.9217933292003879	4.596032062003735	4.107760846499968	6.132563242130727e-5	0.010104583725020926	4.007651076745358	DAYD003 - DAYD000
NKTR	-0.49685038559408135	6.964259982695719	-4.103146075863669	6.250318353169224e-5	0.010104583725020926	-4.003155526103489	DAYD003 - DAYD000
TBCE	0.424879169678841	2.8345453696525658	4.102029252653775	6.277230497377048e-5	0.010104583725020926	4.002139360672483	DAYD003 - DAYD000
RP11-430C7.5	-0.593772662447452	2.882970509931791	-4.0987924363526425	6.360395521995327e-5	0.010104583725020926	-3.9990250256663016	DAYD003 - DAYD000
GABBR1	-0.5164111182453057	5.912131617207535	-4.094829537191642	6.458223049309316e-5	0.010104583725020926	-3.995410578859119	DAYD003 - DAYD000
CCZ1	0.41299955730635585	2.5574273801256764	4.094321610343176	6.473688737478587e-5	0.010104583725020926	3.9948439153153648	DAYD003 - DAYD000
KCNAB3	-0.6930806373345979	1.4117140049499397	-4.087341849626342	6.651723437092231e-5	0.01022961726782602	-3.9884114085863462	DAYD003 - DAYD000
ZSCAN18	-0.46307627672672247	5.044927587159941	-4.085673726540058	6.696267570861044e-5	0.01022961726782602	-3.9868274942008566	DAYD003 - DAYD000
HAT1	0.8750180898938589	3.624427090827185	4.07914818628475	6.866553264397936e-5	0.010303866993929036	3.980862949072762	DAYD003 - DAYD000
PLEKHG4	-0.6703898861968516	3.269773676726496	-4.078507477321311	6.888379048866207e-5	0.010303866993929036	-3.9801086066750715	DAYD003 - DAYD000
C14orf2	0.9597066971632895	4.023373685895813	4.0709412779483936	7.089761208063662e-5	0.010374920372189208	3.973253205825336	DAYD003 - DAYD000
MT2A	1.0090534278441794	5.108627009412782	4.069026918653084	7.146170400935424e-5	0.010374920372189208	3.9713659618538126	DAYD003 - DAYD000
MARCO	0.8500809149688404	3.1005237412569295	4.0689186630308445	7.152626161885317e-5	0.010374920372189208	3.9711508752502387	DAYD003 - DAYD000
USP9Y	-0.7840233288915863	3.633662959974414	-4.0561273078662	7.523685900327377e-5	0.010579329672752456	-3.9590869021316277	DAYD003 - DAYD000
KIAA1875	-0.9269858899093941	0.38788922235726814	-4.0555802571625295	7.53307495945334e-5	0.010579329672752456	-3.9587890011801843	DAYD003 - DAYD000
LGALS2	0.7499380929437991	3.211102352492165	4.048536629088114	7.746042244416985e-5	0.010579329672752456	3.952124491515817	DAYD003 - DAYD000
TPM2	-0.7801463284097645	3.1948054869793845	-4.046500623703118	7.807582542509968e-5	0.010579329672752456	-3.9502309316719364	DAYD003 - DAYD000
COL4A4	-0.8186084509255077	1.049936895370847	-4.046198941566048	7.816052720880225e-5	0.010579329672752456	-3.9499714146404807	DAYD003 - DAYD000
LENG8	-0.4747555288195784	8.941723323355777	-4.044917010904579	7.846340158266129e-5	0.010579329672752456	-3.9490456107692595	DAYD003 - DAYD000
DYM	0.26588311033707424	4.912030039962603	4.044754344159806	7.859457417588399e-5	0.010579329672752456	3.9486457002007413	DAYD003 - DAYD000
AC159540.1	-0.7305635525803942	2.0857274634797944	-4.043007470075263	7.914610196449421e-5	0.010579329672752456	-3.9469711126073115	DAYD003 - DAYD000
SGSM2	-0.35656971596927445	6.111711270100441	-4.040109287333397	8.000883455433852e-5	0.010579329672752456	-3.944373619756265	DAYD003 - DAYD000
QSOX2	-0.4633453862366954	4.530059198525746	-4.03924761183784	8.03027113043188e-5	0.010579329672752456	-3.9434948659952167	DAYD003 - DAYD000
IFI6	1.587445620403991	6.045983121424355	4.0317648080716735	8.267040296839501e-5	0.01079224533296502	3.9365238633735444	DAYD003 - DAYD000
NMI	0.7551250413799622	5.781340161690419	4.0240727323048455	8.518659945728884e-5	0.010949960502961091	3.9293194799150357	DAYD003 - DAYD000
UTP11L	0.33204444389137633	3.494700089549759	4.023311183451662	8.54035916665489e-5	0.010949960502961091	3.928707639752531	DAYD003 - DAYD000
HMGB2	0.9526273294049767	5.504676175268834	4.015952324351446	8.786931521857698e-5	0.011166401473794385	3.921856514677487	DAYD003 - DAYD000
MS4A1	-0.6627212336090915	7.040773872805879	-4.0102652348100625	8.988426760048623e-5	0.011269914743332462	-3.9163914272619023	DAYD003 - DAYD000
FCER1G	0.6874296308260188	8.33239757453212	4.007073341705245	9.099788580114608e-5	0.011269914743332462	3.913420454518695	DAYD003 - DAYD000
SNRPD3	0.33900484997686586	5.03693608797553	4.005729806679063	9.141676697649171e-5	0.011269914743332462	3.9123118211506993	DAYD003 - DAYD000
ZNF622	0.2949316672102249	4.553788917906242	4.004654103685362	9.182312151600961e-5	0.011269914743332462	3.911240916969694	DAYD003 - DAYD000
CASP1	0.66556164451349	6.957386961238375	4.001504518823061	9.296802329684181e-5	0.011313735716463122	3.9082475477757916	DAYD003 - DAYD000
ACP2	0.4284207211211788	4.440230492845391	3.97750625142791	1.0200483447282101e-4	0.012220474380739817	3.885772893046923	DAYD003 - DAYD000
AC006129.4	-1.0867278704788685	0.6886194844358097	-3.9741950173849463	1.0332891906301165e-4	0.012220474380739817	-3.8826389889260104	DAYD003 - DAYD000
DCAF8	-0.25843104033582254	6.246095595634743	-3.9728918178607047	1.0377347050623483e-4	0.012220474380739817	-3.881595298732097	DAYD003 - DAYD000
ASNA1	0.32914527069553934	5.85639813553196	3.969944840317832	1.0501445126777325e-4	0.012220474380739817	3.8787039768754683	DAYD003 - DAYD000
TMEM259	-0.2960580877705947	7.872486193904919	-3.968761798584765	1.0546339582775861e-4	0.012220474380739817	-3.877665932182349	DAYD003 - DAYD000
MAPKAP1	0.18183581364768742	5.818617615473424	3.9636908077647894	1.0752338453802831e-4	0.012220474380739817	3.8729556842443116	DAYD003 - DAYD000
RAB30	-0.5624270263503002	4.2191302313756305	-3.962648984819061	1.0801346309297172e-4	0.012220474380739817	-3.8718476437920355	DAYD003 - DAYD000
ARPC2	0.4386093270584883	9.026116337756651	3.962505289946838	1.0805530223491629e-4	0.012220474380739817	3.871753267701337	DAYD003 - DAYD000
IFITM1	0.7409879355299314	8.12361619322511	3.962235929002586	1.0807801158453738e-4	0.012220474380739817	3.8717020569070937	DAYD003 - DAYD000
SLC35E2B	-0.2805488500202671	6.79667000401379	-3.959887975751013	1.0916169181175023e-4	0.012246577300130729	-3.8692700261928974	DAYD003 - DAYD000
C5orf45	-0.4827271198405434	4.981289009221297	-3.947355680731579	1.1453644549742217e-4	0.012749948506534747	-3.8575346518512745	DAYD003 - DAYD000
PBDC1	0.48001836219097527	2.999672906095115	3.9353493430983573	1.1981785075479454e-4	0.013235264129529613	3.846498527085177	DAYD003 - DAYD000
BX322557.10	-0.86938412230881	1.1823425011797524	-3.9320513500915997	1.2142052494218224e-4	0.01330928462742383	-3.843240200357756	DAYD003 - DAYD000
CASP5	1.4376001012815594	2.4032437737395393	3.9291388958206723	1.2276729943449518e-4	0.01330928462742383	3.8405333348966226	DAYD003 - DAYD000
CHMP5	1.0278743310561929	3.7230463500726882	3.9280266194254247	1.2326844397265803e-4	0.01330928462742383	3.8395332323011626	DAYD003 - DAYD000
BLOC1S2	0.7255002719382366	4.186770093009083	3.9238396976433965	1.2518693723299854e-4	0.013376933978118243	3.8357397105725464	DAYD003 - DAYD000
PSMB1	0.5756289657436158	5.263072792891898	3.922812887422415	1.2575808405612554e-4	0.013376933978118243	3.834620939917277	DAYD003 - DAYD000
KIFC2	-0.5344998345232423	4.089498835516898	-3.92070877548575	1.2680162352866206e-4	0.013388759660820494	-3.8325891526820572	DAYD003 - DAYD000
SLC17A9	-0.5498973049425984	3.1132708343279663	-3.910402845964353	1.3188012072375761e-4	0.013742334604644664	-3.8229208528610084	DAYD003 - DAYD000
OAS1	1.0093365242281394	6.3743801370914905	3.9100135519602115	1.32064218345471e-4	0.013742334604644664	3.822577002399429	DAYD003 - DAYD000
FCRL1	-0.8451646070207621	4.6380943948840425	-3.9069517685519157	1.336416832820227e-4	0.013806435769279467	-3.819649051910375	DAYD003 - DAYD000
NDUFS5	0.7153018749981692	3.6802665330973325	3.895126729039345	1.393881946436008e-4	0.014297246250586482	3.809251366887567	DAYD003 - DAYD000
SYF2	0.3986474216215887	5.674080334895277	3.8911330352969205	1.4185251352872135e-4	0.014446823363634316	3.804915665433563	DAYD003 - DAYD000
FAM43A	-0.372912341275212	5.166318501794053	-3.87669856138855	1.4984170859146573e-4	0.015153006587136957	-3.7913316399685852	DAYD003 - DAYD000
RP11-91J19.4	-0.6285416602967595	2.035714047468832	-3.8712473960993052	1.5295458650774508e-4	0.015359635400358177	-3.7862227328650033	DAYD003 - DAYD000
RP11-1186N24.5	-0.5396981546194164	3.1345922196136233	-3.8654080915622213	1.56398401596071e-4	0.01541438370334288	-3.7806834908524576	DAYD003 - DAYD000
ABI3	0.5165186966881548	6.431846236562309	3.864137709569821	1.5713552865522846e-4	0.01541438370334288	3.779512779836693	DAYD003 - DAYD000
KCNH8	-1.1722184709157903	0.7602007202293456	-3.863149818971285	1.5776072888387663e-4	0.01541438370334288	-3.7785238758380113	DAYD003 - DAYD000
BLK	-0.5212532979447051	5.247365462552368	-3.8623312902071647	1.582240720606959e-4	0.01541438370334288	-3.7777933642896975	DAYD003 - DAYD000
LINC00672	-0.669954679578046	1.582372896177266	-3.858754299056202	1.6034536277413392e-4	0.01541438370334288	-3.7744744148648612	DAYD003 - DAYD000
NUCB2	0.5637628822471266	3.6807821157768723	3.857816251643531	1.6089187179724095e-4	0.01541438370334288	3.7736260472347265	DAYD003 - DAYD000
KIAA0907	-0.3081457653829016	5.7619645286962715	-3.8576048099264177	1.6101375734689638e-4	0.01541438370334288	-3.773437209327066	DAYD003 - DAYD000
TP53I13	-0.4633062761318403	5.019263110734348	-3.8528442216469903	1.6396070357635893e-4	0.015550496425584799	-3.7689119579876333	DAYD003 - DAYD000
RAB8A	0.34582471322300634	7.402632193447784	3.8518005080955926	1.646013549226246e-4	0.015550496425584799	3.767938324475296	DAYD003 - DAYD000
MRI1	-0.4081485024004383	4.852528963502409	-3.8431934680923083	1.700347693847307e-4	0.015865402299577225	-3.759821302750263	DAYD003 - DAYD000
TMEM120B	-0.43176402174829054	3.8057325822906307	-3.8429647301064174	1.7014428649964432e-4	0.015865402299577225	-3.7596602161377595	DAYD003 - DAYD000
CTSZ	0.4156633336716631	8.526935027321427	3.83729748985956	1.7382671421478917e-4	0.016001908803688254	3.754299797916721	DAYD003 - DAYD000
S100A8	1.7269450751965074	7.866531921751432	3.8372208900785196	1.7383689229633477e-4	0.016001908803688254	3.754285130498783	DAYD003 - DAYD000
CROCCP2	-0.4169963383880857	4.8846669748016724	-3.833660062597466	1.7622545516539148e-4	0.016041112704121244	-3.750865160819468	DAYD003 - DAYD000
CXorf21	0.5502198437212718	4.403883272146887	3.833209849604907	1.7649692251052622e-4	0.016041112704121244	3.7504792335948562	DAYD003 - DAYD000
GZMA	1.0122073339354243	4.521660666749037	3.825766381963364	1.814539180185484e-4	0.01618390222560819	3.743528627487626	DAYD003 - DAYD000
CKLF	0.7745638594669142	4.7926024519022175	3.8183504362861402	1.8659606862646413e-4	0.01618390222560819	3.73650455744122	DAYD003 - DAYD000
R3HCC1L	0.2690091435340394	4.386446878615595	3.8176632296165285	1.8692674851094986e-4	0.01618390222560819	3.736059106232327	DAYD003 - DAYD000
THAP8	0.42877499459841717	2.3377690984238337	3.8168796730471413	1.8737533182413513e-4	0.01618390222560819	3.7354560125335072	DAYD003 - DAYD000
GALM	0.4666981943443904	4.07385760452126	3.8164656633125973	1.878912911088088e-4	0.01618390222560819	3.734764011760021	DAYD003 - DAYD000
ADAM20P1	-1.72559644642869	-1.4915268103349304	-3.8159270211417518	1.8839019539483947e-4	0.01618390222560819	-3.734096581490727	DAYD003 - DAYD000
RP5-902P8.10	-1.4913822580852383	-1.7663097092111502	-3.8108473720860423	1.9187287937620366e-4	0.01618390222560819	-3.7294832244231753	DAYD003 - DAYD000
KCNIP2	-0.7200502597326556	1.4964100068812451	-3.810852663757677	1.9193658740918615e-4	0.01618390222560819	-3.729399568411182	DAYD003 - DAYD000
IFI44	1.4120578176201826	3.587172551823501	3.810507189120429	1.9202602498017267e-4	0.01618390222560819	3.7292821705630708	DAYD003 - DAYD000
LINC00910	-0.46783964627188546	2.568798686253517	-3.8103716335791793	1.9221830674405309e-4	0.01618390222560819	-3.729029950917165	DAYD003 - DAYD000
ADAM28	-0.4869895454910944	4.504819602338775	-3.8101409070272636	1.9243895283888382e-4	0.01618390222560819	-3.7287408172291134	DAYD003 - DAYD000
PEA15	0.34127859095217605	6.595624844359074	3.8083467535846043	1.937109113556009e-4	0.01618390222560819	3.7270800982413728	DAYD003 - DAYD000
SRSF6	-0.3069292776960584	6.691669437773995	-3.8080121916857723	1.9396329988139235e-4	0.01618390222560819	-3.7267517886925248	DAYD003 - DAYD000
FCGR3A	0.6615586936644213	8.48836246543262	3.806282771069832	1.9520764132984131e-4	0.01618390222560819	3.7251389825320755	DAYD003 - DAYD000
SNRPD1	0.6840720212094369	2.246548488689722	3.8041545550056592	1.9638876307480677e-4	0.01618390222560819	3.7236170282617502	DAYD003 - DAYD000
GLTP	0.2775354686489555	5.992749821451144	3.8040173792533913	1.9687213084872187e-4	0.01618390222560819	3.72299665546197	DAYD003 - DAYD000
BRD1	-0.2764845706436283	6.027272577602235	-3.8034446269375533	1.9722722071597722e-4	0.01618390222560819	-3.722541830663718	DAYD003 - DAYD000
BLVRA	0.5879659897256815	4.312916484088121	3.7998302822720618	1.9989849797133163e-4	0.016269359360475362	3.71914472438035	DAYD003 - DAYD000
CLEC4D	1.2775960033960043	2.515747357579633	3.7980869917999263	2.0122639120956365e-4	0.016269359360475362	3.717471861407563	DAYD003 - DAYD000
ACAT1	0.5874889300231065	2.9636178373268773	3.7974182124907525	2.0166754639029346e-4	0.016269359360475362	3.716918394248852	DAYD003 - DAYD000
GLRX	0.8231994207246283	5.116171252246123	3.794329172329773	2.0405651337334583e-4	0.016303954204442375	3.7139408436432095	DAYD003 - DAYD000
C19orf38	0.5413018611667129	6.712897615093682	3.7939635684483672	2.0436711398326098e-4	0.016303954204442375	3.713556126729498	DAYD003 - DAYD000
IFIT1	1.8777560149578232	5.0106261421521605	3.7922028645906574	2.0569502894817265e-4	0.016319229920971044	3.711917510697813	DAYD003 - DAYD000
MAP2K6	0.558249247990414	2.9283393316928366	3.7870494502430514	2.096896456967449e-4	0.016544743473655258	3.707047474899669	DAYD003 - DAYD000
PDCD10	1.0231664935426519	3.9103814583169383	3.785112317221916	2.111107685309964e-4	0.016553555186427985	3.705335906350241	DAYD003 - DAYD000
OPTN	0.6360625726194433	6.313501812357583	3.7839700058392345	2.1210683525785162e-4	0.016553555186427985	3.7041427037544112	DAYD003 - DAYD000
MRPL40	0.7624946208897794	2.5043074425611915	3.778622915154385	2.1595445676225695e-4	0.016762735130302756	3.6995824715634686	DAYD003 - DAYD000
PPIG	0.6397096925506984	5.318706840436027	3.7762050740024957	2.1793368503603437e-4	0.01677555707341634	3.6972663090361344	DAYD003 - DAYD000
RAD52	-0.5194533033588344	2.8603416303285694	-3.776011809592926	2.1845607052429353e-4	0.01677555707341634	-3.696658289630587	DAYD003 - DAYD000
LLPH	0.3719137565402515	3.732147216396219	3.77383909285972	2.2020111195094344e-4	0.01681961684901887	3.6946370357779945	DAYD003 - DAYD000
PNISR	-0.36877665436210183	6.9954328288364325	-3.7708481964917704	2.2263272429782843e-4	0.01687120005819899	-3.691845471802853	DAYD003 - DAYD000
TXNDC17	0.6789012818804139	2.100448992499128	3.770142375770436	2.2322618461405346e-4	0.01687120005819899	3.691168507794378	DAYD003 - DAYD000
LARP7	0.6490621542503563	4.252139740325431	3.76427765359051	2.2486863551261492e-4	0.016906353957911784	3.6893037240015985	DAYD003 - DAYD000
HYPK	-0.5356556272289397	2.7763339298079477	-3.7659789918531925	2.2665445135618565e-4	0.016951864174348054	-3.687290620971359	DAYD003 - DAYD000
FAM118B	0.3329360546931839	3.238670858461391	3.7629798211760765	2.2924557995323614e-4	0.017012834304414165	3.6843960245023175	DAYD003 - DAYD000
DNAJC15	0.6294907455249743	3.180928762860233	3.7621956453490655	2.298391263966816e-4	0.017012834304414165	3.683737287167794	DAYD003 - DAYD000
POFUT2	-0.31057056228803503	4.745872028680901	-3.7573117099524005	2.3382817451465395e-4	0.01721934659502785	-3.6793510906556754	DAYD003 - DAYD000
CD244	0.346087570914575	5.359722855733095	3.7548018047536127	2.3630071151056257e-4	0.01731264396577387	3.6766675065280237	DAYD003 - DAYD000
COPS5	0.45781406118506407	4.153894215000109	3.7502028633200304	2.4021329576520958e-4	0.017432027805139905	3.672474321040024	DAYD003 - DAYD000
AIM2	0.9447389381281344	2.469613465618341	3.750144312562987	2.4035804355276473e-4	0.017432027805139905	3.6723204245667365	DAYD003 - DAYD000
LSM3	0.823637508563166	2.7691640628935366	3.7460531920377855	2.4324670284919876e-4	0.017535722190499897	3.669267233244746	DAYD003 - DAYD000
MYH7B	-1.1605403844815678	-0.976822640231316	-3.7457960166906332	2.4423011407381475e-4	0.017535722190499897	-3.6682355661550363	DAYD003 - DAYD000
KLF8	-0.6892503443864624	2.2712778781845717	-3.743896280290089	2.4598665892543777e-4	0.01757397224959844	-3.666402486401076	DAYD003 - DAYD000
TSSK3	-0.4864868236705422	3.262415535377295	-3.7385401177190696	2.507904405334576e-4	0.017689844330656217	-3.6614513994039797	DAYD003 - DAYD000
EAPP	0.42055406158740904	4.8791969214442785	3.737829360615004	2.51470956096111e-4	0.017689844330656217	3.660757221064303	DAYD003 - DAYD000
GIMAP4	0.3220492463986755	8.638215354961861	3.737829581536508	2.515323390394836e-4	0.017689844330656217	3.6606946923838906	DAYD003 - DAYD000
NRBP2	-0.45171358080639656	3.7383342003414413	-3.7367235231804554	2.5253607853652677e-4	0.017689844330656217	-3.659674242873355	DAYD003 - DAYD000
CELF6	-0.582900066791052	2.0856130143546823	-3.733271235106755	2.557996265272518e-4	0.017831469111317166	-3.6563824540674457	DAYD003 - DAYD000
LINC00342	-0.6746544727752184	3.750361647175757	-3.7206127031334275	2.679135351755154e-4	0.018503617678136366	-3.6444986563344446	DAYD003 - DAYD000
TNFRSF13C	-0.6552621834880181	3.3068974532588866	-3.72058743149764	2.6801897472509504e-4	0.018503617678136366	-3.64439744865164	DAYD003 - DAYD000
FTX	-0.7881992866689758	0.9913411557123993	-3.716390845694915	2.7208837762785984e-4	0.0186201568520592	-3.6405196146666787	DAYD003 - DAYD000
AMY2B	-0.47954111481357975	3.5612189211133147	-3.715850973588488	2.7265695201550357e-4	0.0186201568520592	-3.639982140173093	DAYD003 - DAYD000
C1orf174	0.2564568241166034	4.51454574789619	3.714915685566487	2.7359701224125986e-4	0.0186201568520592	3.639095799332868	DAYD003 - DAYD000
INPP5E	-0.44551835479648094	3.9584675213959395	-3.707959844713815	2.8063952309483764e-4	0.018968902143111407	-3.6325450848085707	DAYD003 - DAYD000
ENO3	-0.6147759882934898	1.9547157553877472	-3.7072580230913217	2.8136324209489765e-4	0.018968902143111407	-3.63188065833872	DAYD003 - DAYD000
COX7B	1.2078065203492794	2.6433938080015515	3.696478038403652	2.923065084614393e-4	0.01961458626872088	3.6220244299662503	DAYD003 - DAYD000
RP11-244H3.1	-0.5845799583672973	2.5955889165284103	-3.693138797412106	2.962435002805422e-4	0.01972147433921469	-3.618562902078926	DAYD003 - DAYD000
RP11-1036E20.9	-1.362736396620042	-0.9105814547902644	-3.691750690016951	2.976700411885191e-4	0.01972147433921469	-3.617319269354819	DAYD003 - DAYD000
TRAPPC5	-1.1378697089268688	2.080994817349612	-3.6915297071707798	2.9801949384467886e-4	0.01972147433921469	-3.6170154740863407	DAYD003 - DAYD000
NEURL4	-0.2910530264708697	5.15535666315074	-3.68504727648002	3.050776183420706e-4	0.020050171266281232	-3.610949880880874	DAYD003 - DAYD000
ADAMTS13	-0.8439257101124948	0.24242026441202813	-3.683406931424247	3.0691516365430473e-4	0.020050171266281232	-3.6093923012120572	DAYD003 - DAYD000
LUC7L	-0.3834300429764026	4.734830691928915	-3.683216269345156	3.07175325806537e-4	0.020050171266281232	-3.609172483011967	DAYD003 - DAYD000
SLC15A2	-0.5094547260557092	2.932400896472969	-3.681686562762472	3.0890626895545097e-4	0.020071918652489935	-3.607714384134939	DAYD003 - DAYD000
RP5-1068E13.7	-0.987386303251654	0.18040961938890768	-3.6768919829386615	3.141897887665484e-4	0.02032326741751187	-3.6033105351326977	DAYD003 - DAYD000
NDUFAF2	0.8230338981626875	0.6179412333802418	3.672014802766807	3.191472336688727e-4	0.02047354346802753	3.5992410683384257	DAYD003 - DAYD000
ATP5H	0.44899301234839584	4.946514931715422	3.671346352908585	3.2065327030393387e-4	0.02047354346802753	3.5980165086261944	DAYD003 - DAYD000
DPPA4	-1.0309338822262326	-0.2997119391301253	-3.6713159948358527	3.2079020057842577e-4	0.02047354346802753	-3.5979054376412867	DAYD003 - DAYD000
THYN1	0.40037486134556666	3.9759532000962468	3.6682650956029628	3.242261649666585e-4	0.02049994930153724	3.595132784295623	DAYD003 - DAYD000
WDR6	-0.3365992499290149	6.87329451723487	-3.6675542739819718	3.2514858043495437e-4	0.02049994930153724	-3.594393123359017	DAYD003 - DAYD000
AS3MT	-0.8600604172612816	0.8417484035003864	-3.6673439129486725	3.254866602193935e-4	0.02049994930153724	-3.594122517709355	DAYD003 - DAYD000
ADARB1	-0.41135304261011374	5.171362524902009	-3.665242874509117	3.2792242130081316e-4	0.02056317017414706	-3.5921806260536044	DAYD003 - DAYD000
ATP6V0A2	-0.28455890500046177	5.043654386489485	-3.6595613446617277	3.347239261413367e-4	0.02081800603939455	-3.586828800002204	DAYD003 - DAYD000
PKD1	-0.4490730670073102	5.938778884720378	-3.6594208566066317	3.348857517479207e-4	0.02081800603939455	-3.586702709539361	DAYD003 - DAYD000
CCDC53	0.5226565903543512	3.153114880573863	3.6535092078904388	3.4173445533381927e-4	0.021152184390489846	3.5814179564383486	DAYD003 - DAYD000
HAVCR2	0.41350773065815183	4.61922686617753	3.6485941107908766	3.482806959356447e-4	0.021464853191570207	3.576458410643744	DAYD003 - DAYD000
ENTHD2	-0.3205027422711124	5.793194164246902	-3.645581129830075	3.5202536297000513e-4	0.021561619601603167	-3.573660452535392	DAYD003 - DAYD000
ADIPOR2	0.21856495502969153	5.964582762306545	3.644929292629341	3.528752169830307e-4	0.021561619601603167	3.5730293317124477	DAYD003 - DAYD000
TNFSF13	0.5119190093176069	4.34243079124928	3.6438030780215067	3.5435530821576237e-4	0.021561619601603167	3.57193356855213	DAYD003 - DAYD000
GOLGA8A	-0.6947864627556646	4.865178971649722	-3.641127650346584	3.5777499169035163e-4	0.021677843378368984	-3.5694181379663212	DAYD003 - DAYD000
CTSL	0.7513880977949947	2.8097213550451907	3.639113875790831	3.6041560440922953e-4	0.021682526062412333	3.567491108966158	DAYD003 - DAYD000
C1QA	1.1978481710275528	2.244952324552578	3.6387716980954816	3.608721259691189e-4	0.021682526062412333	3.567159294327861	DAYD003 - DAYD000
AKAP8	-0.24098562334216922	5.358742913380083	-3.6318770173129047	3.698124378349376e-4	0.022127110863790433	-3.5607390682436626	DAYD003 - DAYD000
NXF1	-0.2262835430769945	7.2970871385055665	-3.6289642506930315	3.7329581658322166e-4	0.022169874352698304	-3.55827679694979	DAYD003 - DAYD000
TMEM242	0.4548887354678657	2.589947814049298	3.6289414929814834	3.7361487418892685e-4	0.022169874352698304	3.5580523419435512	DAYD003 - DAYD000
TMA7	0.9943312399763791	4.078515331272647	3.625530804065425	3.7829662866366857e-4	0.02224004087266311	3.5547791999776246	DAYD003 - DAYD000
LAPTM4A	0.35428434913391715	6.638297965589416	3.624603642318889	3.797199302648851e-4	0.02224004087266311	3.553791634759688	DAYD003 - DAYD000
SHFM1	0.6267435063605413	1.9039456163329804	3.623602190014977	3.8067554497709635e-4	0.02224004087266311	3.553130516006775	DAYD003 - DAYD000
C11orf95	-0.4709739652544882	2.60567740650325	-3.623680639229998	3.8099234364032906e-4	0.02224004087266311	-3.552911688896324	DAYD003 - DAYD000
CLIC1	0.5095008968152168	8.555177526599689	3.6212991435199076	3.8424667784862026e-4	0.022339199570470394	3.550673567622528	DAYD003 - DAYD000
FBP1	0.5409860483119688	5.067625145297821	3.6188222679368276	3.876360052948588e-4	0.022445375145299082	3.5483613614688405	DAYD003 - DAYD000
MYL12B	0.5182590523772168	7.448274906914807	3.614298056074435	3.940037300440928e-4	0.022722464110173386	3.5440679203114374	DAYD003 - DAYD000
TMED9	0.2749268900645978	6.122225227290227	3.6127736801792407	3.9615550556550453e-4	0.02275517223968258	3.5426317322822976	DAYD003 - DAYD000
TCTEX1D4	-1.1461691312304418	-0.9825204914320849	-3.610356952995084	3.9962284875492813e-4	0.022862884892911425	-3.54033274112945	DAYD003 - DAYD000
AMT	-0.5150848288280847	2.9242448569183312	-3.6048527919429705	4.07555950561355e-4	0.023152062198807315	-3.535142084257082	DAYD003 - DAYD000
NANS	0.43734467194594906	4.529386618825942	3.6036395859757033	4.093022706433585e-4	0.023152062198807315	3.5340121449559905	DAYD003 - DAYD000
BRCC3	0.34367894280252864	3.613783994530957	3.603456482544264	4.0951419209589543e-4	0.023152062198807315	3.533875329780188	DAYD003 - DAYD000
SLIRP	0.81542953467773	1.1903985457287607	3.5962121778691483	4.1922640919016523e-4	0.023608200925375578	3.5276750831301564	DAYD003 - DAYD000
OSBPL10	-0.5625790411233753	3.4718295973553257	-3.5904654627156294	4.2915571919593666e-4	0.024072953623647073	-3.521473401087309	DAYD003 - DAYD000
FOLR2	0.6904359890259926	1.9677845278460253	3.587069382105629	4.343899120314127e-4	0.024135529805122957	3.5182579393036453	DAYD003 - DAYD000
CTA-384D8.35	0.8276509358805978	0.2708044558827058	3.5866654767898667	4.3471600104949136e-4	0.024135529805122957	3.5180588157220174	DAYD003 - DAYD000
ETF1	0.23688951708645778	5.842364559009338	3.585720343527937	4.363543928172446e-4	0.024135529805122957	3.517060450764553	DAYD003 - DAYD000
HENMT1	0.48660441227922213	3.6185263485049934	3.5853310895755297	4.3699427223760226e-4	0.024135529805122957	3.5166714859554045	DAYD003 - DAYD000
UBR7	0.1840353601293243	4.909751369016465	3.5840192856717934	4.3899457857394684e-4	0.024153111679394164	3.5154589753775873	DAYD003 - DAYD000
SCFD1	0.3046068752299185	4.379176309740228	3.5824947742669435	4.414409699085919e-4	0.0241628695489869	3.513983056200347	DAYD003 - DAYD000
SSB	0.5035300031471319	4.529145008539139	3.5815598822486154	4.4253723477601363e-4	0.0241628695489869	3.51332415025842	DAYD003 - DAYD000
CSRP1	0.2792229122707033	5.931595394091664	3.57622094342066	4.5146489305149766e-4	0.024556954031134493	3.5080142344085172	DAYD003 - DAYD000
GTF2B	0.5049437588767747	4.42780533349194	3.5728339386758536	4.568257533727003e-4	0.02459369452177967	3.5048726454885273	DAYD003 - DAYD000
POLR2J3	-0.46530791528240245	3.1407098150478605	-3.572671341490679	4.5724654493725414e-4	0.02459369452177967	-3.5046275102102222	DAYD003 - DAYD000
DNAJC8	0.2957711755424244	5.615285777960659	3.572443642835727	4.5727830343420423e-4	0.02459369452177967	3.5046090176043174	DAYD003 - DAYD000
LINC01355	-0.6817606825128597	2.5337829843352337	-3.57126149289141	4.594822222335505e-4	0.02459827678858175	-3.5033286194442788	DAYD003 - DAYD000
TOM1L2	-0.2951958170801454	6.013564496446148	-3.5694257763650494	4.6248837241338306e-4	0.02459827678858175	-3.5015913616330017	DAYD003 - DAYD000
CSTA	0.9611845811136224	3.802825078876383	3.5693828520555795	4.6250241872681564e-4	0.02459827678858175	3.5015832690099757	DAYD003 - DAYD000
RPL26L1	0.9135525680874259	0.9898036011788663	3.5601339668890644	4.7769858966434576e-4	0.02514754539829345	3.4929597030651585	DAYD003 - DAYD000
PPP1R3E	-0.5310805186762391	4.842087188699824	-3.5602374096231273	4.7786819315638325e-4	0.02514754539829345	-3.492864907979441	DAYD003 - DAYD000
ATP6V1G2	-0.6452279743907436	0.6391996763274391	-3.559179766742992	4.7971141805297523e-4	0.02514754539829345	-3.491836708326852	DAYD003 - DAYD000
SAMSN1	0.6020036845022556	4.455704018904935	3.5582806245559757	4.8112601287194143e-4	0.02514754539829345	3.4910501060614068	DAYD003 - DAYD000
FFAR4	1.1031876125629254	-1.0600024010748157	3.5578805470060577	4.819355712523263e-4	0.02514754539829345	3.4906009114461045	DAYD003 - DAYD000
SPAG7	0.4073687331760034	4.2697731065032425	3.5567271138351884	4.8365077726000583e-4	0.02514754539829345	3.489651526225467	DAYD003 - DAYD000
PLCH2	-0.6048108870802165	3.9319453548177177	-3.5560261425384345	4.850884453570534e-4	0.02514754539829345	-3.488858177250855	DAYD003 - DAYD000
ITPR3	-0.5253686046250818	5.842406187191181	-3.5520975281581233	4.918678964986753e-4	0.025407276955830855	-3.485146372381547	DAYD003 - DAYD000
RP11-923I11.6	-0.9159565798551759	-0.04579797962954258	-3.5464650252167607	5.017333193562511e-4	0.025823980164716005	-3.4798293164074723	DAYD003 - DAYD000
KRT9	-0.6875133372493627	-5.847275420918001	-3.543847261756351	5.064341874054391e-4	0.025972839039793232	-3.477329946921986	DAYD003 - DAYD000
DLD	0.29411366629181757	4.816491266821395	3.541109306564774	5.111382459838976e-4	0.0260830232964349	3.474850438281999	DAYD003 - DAYD000
SPG7	-0.24595594808223886	5.933136093250802	-3.5395467689204527	5.141277176928119e-4	0.0260830232964349	-3.4732857194644007	DAYD003 - DAYD000
IDUA	-0.43278452255752553	3.8756689014783063	-3.5377377102202123	5.17449846757627e-4	0.0260830232964349	-3.4715568023535646	DAYD003 - DAYD000
LINGO3	-0.4834047590805248	5.133271446074075	-3.5375072798110185	5.178825118668048e-4	0.0260830232964349	-3.4713323947942643	DAYD003 - DAYD000
ARPC3	0.5156570353120742	7.88603063190829	3.5361415113881485	5.20349229490883e-4	0.0260830232964349	3.470056326931828	DAYD003 - DAYD000
MRPL22	0.77684767444044045	1.724751440487809	3.5354061373207193	5.21209020872593e-4	0.0260830232964349	3.469612869491886	DAYD003 - DAYD000
UBBP4	1.0848694939393349	1.7168374995780988	3.5356400555522436	5.212971926237337e-4	0.0260830232964349	3.4695674314078584	DAYD003 - DAYD000
VIPAS39	0.2532612288881877	4.715414949332358	3.5320373019003095	5.279204197199826e-4	0.026322698705482466	3.4661745547768184	DAYD003 - DAYD000
CAPS	-0.40996288212694854	5.346291103993239	-3.5304616196259677	5.309386332303093e-4	0.026381587450474888	-3.4646415547885963	DAYD003 - DAYD000
GS1-124K5.11	-0.4481507647039278	4.308199449401576	-3.5276817342512783	5.360521289843891e-4	0.0265438226628132	-3.4620627645505415	DAYD003 - DAYD000
PABPC1L	-0.3936253046684328	4.81642405106206	-3.5265192811413764	5.38324871931007e-4	0.026564760003193334	-3.460923946355467	DAYD003 - DAYD000
ATG16L1	-0.2225507721270663	4.961404143973322	-3.524748691792578	5.416788957034442e-4	0.026638729254457053	-3.4592514805987205	DAYD003 - DAYD000
ITGA10	-0.8280111011688331	0.2227595502579364	-3.5229366040167425	5.450522796171513e-4	0.026713142441304755	-3.4575790646372537	DAYD003 - DAYD000
ORC2	-0.31615293128785904	4.5499279527759455	-3.5194472254627565	5.519236818342731e-4	0.026879424984593083	-3.4542020608687607	DAYD003 - DAYD000
NDUFA1	0.6028194865534244	3.5906297604938793	3.519205214555925	5.521887444606518e-4	0.026879424984593083	3.454072579823219	DAYD003 - DAYD000
POP4	0.26839410359804017	4.33226711482555	3.5165008803757605	5.573316471604282e-4	0.02703811639602618	3.451571703384732	DAYD003 - DAYD000
MYL12A	0.33663926732878124	8.402791686281876	3.5153320582562007	5.599043879331263e-4	0.02707147141656463	3.4503286934729807	DAYD003 - DAYD000
GYPA	2.676251869417631	-1.3867801639895847	3.511698176415826	5.671086254749088e-4	0.027327784771207016	3.446876087544147	DAYD003 - DAYD000
IFI30	0.5176403386939707	9.540982660609258	3.509289794255203	5.719508004404525e-4	0.027403303020203346	3.44457837118069	DAYD003 - DAYD000
SH2B1	-0.33741198162242547	6.2725917906647775	-3.5090103609356595	5.724924029290393e-4	0.027403303020203346	-3.4443224965102273	DAYD003 - DAYD000
AC137932.4	-0.6501124620767198	1.5496955057283976	-3.507899288460221	5.746092283923223e-4	0.027413250896058967	-3.4433245808855513	DAYD003 - DAYD000
XPNPEP3	-0.2724381368512132	3.7742046219629786	-3.504546924097614	5.815609812314045e-4	0.027492988215415567	-3.4400712887027	DAYD003 - DAYD000
PTCD3	-0.31098769683369554	5.176080354928747	-3.503022875017564	5.847038643166299e-4	0.027492988215415567	-3.438612346373926	DAYD003 - DAYD000
MTA1	-0.28398498487730084	5.726165610278435	-3.5027663740206	5.852104302253514e-4	0.027492988215415567	-3.4383778793838884	DAYD003 - DAYD000
CCND1	-0.4773875445216851	1.6724071651053682	-3.5026387932782876	5.855334251797773e-4	0.027492988215415567	-3.438228477909726	DAYD003 - DAYD000
ZFAND6	0.4342117813737696	5.57895597788011	3.5023900877681604	5.858533700499418e-4	0.027492988215415567	3.4380805628753186	DAYD003 - DAYD000
UNC5CL	-0.5918714730599615	2.1566449502724465	-3.501123433783998	5.885676235448153e-4	0.027530394378187453	-3.4368287415261545	DAYD003 - DAYD000
PSMB7	0.23943824051173213	5.639388248489002	3.4952481712800263	6.007803584959952e-4	0.028010408922086012	3.4312618603876035	DAYD003 - DAYD000
PSMC6	0.8438011348807453	3.8132645276683323	3.49334845352868	6.042218169449244e-4	0.028079693499446973	3.4297121765454235	DAYD003 - DAYD000
LRRC26	-1.5303198729738416	-0.3467657967197317	-3.4918613264836034	6.078526720810045e-4	0.028092956370379115	-3.4280860875982957	DAYD003 - DAYD000
ACSBG1	-0.9582414487738924	-0.6985873232450827	-3.491588803056925	6.084198768236702e-4	0.028092956370379115	-3.4278328800521223	DAYD003 - DAYD000
RTP4	0.8738806975494904	2.5731386287662623	3.478442037583775	6.367217741757579e-4	0.029284279765190407	3.4154694240101877	DAYD003 - DAYD000
HADHA	0.20392761094148515	7.638599821551926	3.4773392918676906	6.395102944692626e-4	0.029284279765190407	3.414279095125091	DAYD003 - DAYD000
LY6E	0.8374000055836159	7.637081301504048	3.4764441462783084	6.414847954900135e-4	0.029284279765190407	3.413439160693829	DAYD003 - DAYD000
MC1R	-0.5791925691723219	2.0997126181225703	-3.476103789104235	6.423780032057784e-4	0.029284279765190407	-3.4130599880990222	DAYD003 - DAYD000
ABLIM2	-0.851319992921939	0.1591315890314037	-3.474558521455297	6.457408452653746e-4	0.029344425753198667	-3.411636824236354	DAYD003 - DAYD000
CTSB	0.45428471605068843	9.049992832928313	3.4692735166381152	6.578400719320757e-4	0.02966902426795403	3.406572786937301	DAYD003 - DAYD000
FNBP4	-0.3442289856077636	6.237145902399583	-3.4687913869110623	6.589763823651322e-4	0.02966902426795403	-3.4061016520525444	DAYD003 - DAYD000
CCDC62	-0.8893778017611281	-0.5841044763678271	-3.4686526755578315	6.590820850610958e-4	0.02966902426795403	-3.4060578642135386	DAYD003 - DAYD000
BST2	0.6152497489619684	6.077841525431726	3.465535180507592	6.662569935267783e-4	0.029898282584514175	3.4031007838855962	DAYD003 - DAYD000
EIF5AL1	0.8693516670305619	-0.1655688809524726	3.4640788650383283	6.696675418958387e-4	0.0299577130891721	3.4017055222999866	DAYD003 - DAYD000
ANO8	-0.4574875287115545	3.5625531654110163	-3.4605073410402447	6.781507909340097e-4	0.030242998005628505	-3.3982634570882886	DAYD003 - DAYD000
PLXDC1	-0.6038888990539788	3.9071685785936374	-3.4582503288577175	6.835765294013023e-4	0.03024824292298023	-3.396082899105407	DAYD003 - DAYD000
BIRC7	-2.509400359431546	-4.471622617014312	-3.457725331882617	6.847980928848605e-4	0.03024824292298023	-3.395594182624435	DAYD003 - DAYD000
PPP2R5C	0.19837423285259348	7.49392128819376	3.456997729190864	6.86420391778235e-4	0.03024824292298023	3.3949463932876087	DAYD003 - DAYD000
GYLTL1B	-0.6465592032422101	3.2134407087839376	-3.4569414411459496	6.866940942125037e-4	0.03024824292298023	-3.394837243317693	DAYD003 - DAYD000
CACNA1F	-0.8207243379174674	0.367853306234708	-3.4551288335609063	6.909047743278603e-4	0.030340650028587383	-3.3931631400187263	DAYD003 - DAYD000
SF3B6	0.7114624797452644	3.750620424606764	3.4523537305314287	6.975382267641342e-4	0.030403059142026043	3.3905449183133127	DAYD003 - DAYD000
GSDMB	-0.5471044399723377	3.9169700259762315	-3.4521559740478955	6.981574311338484e-4	0.030403059142026043	-3.3903017007084433	DAYD003 - DAYD000
AGAP6	-0.4272290778765506	3.8463219455493767	-3.4519185118185423	6.98677542957423e-4	0.030403059142026043	-3.3900975605810455	DAYD003 - DAYD000
HMOX1	0.5229008246827869	6.586632413929817	3.4508722330815638	7.012590680006421e-4	0.03042320307096441	3.389086416061669	DAYD003 - DAYD000
GMFG	0.601735102058842	7.051434812873557	3.449027127935531	7.05688451349405e-4	0.030523151088486314	3.3873595252096287	DAYD003 - DAYD000
SLC4A3	-0.8416415267636324	0.5389560940335836	-3.447786295336029	7.087725276063191e-4	0.03056448497425448	-3.386163069425089	DAYD003 - DAYD000
SCN4A	-1.2470399342681795	-0.5478094298872995	-3.4467187448633823	7.116083613905923e-4	0.03059489841188295	-3.385067179846553	DAYD003 - DAYD000
VDAC3	0.27722765783924697	5.460657428375988	3.444554467041673	7.163659395066237e-4	0.03064960104131212	3.383237726382747	DAYD003 - DAYD000
ANKRD18A	-0.8485353727533713	0.664399616014113	-3.444397353750783	7.17149439406746e-4	0.03064960104131212	-3.3829375266847594	DAYD003 - DAYD000
FCN1	0.5077485773487371	9.855915914079766	3.443015614024965	7.205949335805866e-4	0.03070546957334488	3.381620983975322	DAYD003 - DAYD000
MMP23B	-1.9288966675665158	-1.7305425296145636	-3.441245291187063	7.249952655524267e-4	0.030801574003943337	-3.379948070247946	DAYD003 - DAYD000
C14orf166	0.4186282020842995	5.140207687180454	3.4377600061741473	7.33156515145487e-4	0.031056423473419453	3.376870152481223	DAYD003 - DAYD000
RBBP8	0.5614983321853129	2.5879344381595977	3.4296503419260853	7.546650114165366e-4	0.031801720047251	3.368908411011705	DAYD003 - DAYD000
CR2	-0.6398815846181236	3.207049489991902	-3.4294578202830457	7.551801208992055e-4	0.031801720047251	-3.3687203304000515	DAYD003 - DAYD000
LINC00954	-0.6498557761348409	3.3510718328092377	-3.4258124558103615	7.646339587706234e-4	0.03199384997756355	-3.365289464164205	DAYD003 - DAYD000
MSTO1	-0.41315042079379305	3.0819647471916496	-3.42531879246548	7.659648001909403e-4	0.03199384997756355	-3.3648096581346354	DAYD003 - DAYD000
TTLL13	1.631983180676225	-1.9983253437056385	3.424902106225071	7.664264897132215e-4	0.03199384997756355	3.364643386802858	DAYD003 - DAYD000
TNNT1	0.9025910636448425	1.2995915340926891	3.422766935526514	7.727995073454299e-4	0.03216637949414601	3.3623576810671074	DAYD003 - DAYD000
TEX22	-0.833184995460897	-0.20055039866920954	-3.4192615877875636	7.819140053249548e-4	0.032451691088053035	-3.359118958664042	DAYD003 - DAYD000
GATAD1	-0.27151006790652144	4.799328648818662	-3.41596145832839	7.910612790621133e-4	0.032582402108108074	-3.355903633210352	DAYD003 - DAYD000
UQCRC2	0.2543820666713472	6.301149213014801	3.414121312254084	7.956138756843559e-4	0.032582402108108074	3.3543162068858754	DAYD003 - DAYD000
TIPRL	0.28630228109942113	4.2432610904242445	3.4131582601135357	7.985744438241292e-4	0.032582402108108074	3.353288415942728	DAYD003 - DAYD000
RP11-161M6.2	-0.7904175898526598	3.1845029623187533	-3.4129976028941	7.992257975038196e-4	0.032582402108108074	-3.353062766624168	DAYD003 - DAYD000
COTL1	0.4058668410448725	10.779500346029625	3.4129605764136115	7.992676399664898e-4	0.032582402108108074	3.3530482769188836	DAYD003 - DAYD000
PAXIP1-AS1	-0.5658247562554406	2.6686224241068097	-3.4128943822886733	7.994239822611576e-4	0.032582402108108074	-3.3529941430793575	DAYD003 - DAYD000
POLRMT	-0.32725653644336195	5.710434768134226	-3.4121586319021118	8.014460796394399e-4	0.032582402108108074	-3.352294871621082	DAYD003 - DAYD000
EIF1AY	0.7784702231096774	2.285233219934921	3.4116806952537027	8.032152051720236e-4	0.032582402108108074	3.3516844231613545	DAYD003 - DAYD000
CORO1B	0.33532750705940817	6.356686971262472	3.4074992930053716	8.144266407677219e-4	0.032944131158942215	3.347844604139676	DAYD003 - DAYD000
C11orf80	-0.5437374168452127	2.55094462832725	-3.406147594699756	8.181993954471288e-4	0.032978102556863995	-3.3465634923776295	DAYD003 - DAYD000
PLA2G16	0.5461083698872145	2.1433593705918312	3.4040682338885406	8.240940524556909e-4	0.032978102556863995	3.3445727774940774	DAYD003 - DAYD000
ANKRD28	-0.39230922026164716	4.462153570882087	-3.4035063555836014	8.256654238381626e-4	0.032978102556863995	-3.3440443319196484	DAYD003 - DAYD000
SEC61A2	-0.3676665323797885	3.446183907980435	-3.402839738998841	8.275536468497862e-4	0.032978102556863995	-3.3434105632677524	DAYD003 - DAYD000
DNASE1L1	0.26022294460678275	5.019617371053797	3.4020572710153307	8.297956501627617e-4	0.032978102556863995	3.3426597905151065	DAYD003 - DAYD000
HMGN3	0.5049084435473596	3.3738521848490772	3.401556213635235	8.308752253325422e-4	0.032978102556863995	3.342298947477115	DAYD003 - DAYD000
DRAP1	0.4471894586234777	6.528220922224213	3.4009515638155996	8.328168122055452e-4	0.032978102556863995	3.3416510740973546	DAYD003 - DAYD000
ZNF91	-0.6052229830198352	4.006444826401959	-3.400659656285003	8.336386649123698e-4	0.032978102556863995	-3.341377258276546	DAYD003 - DAYD000
COBLL1	-0.6240661587721199	3.159685757529734	-3.3979763388999586	8.414857453559146e-4	0.033197075009095973	-3.338775390196465	DAYD003 - DAYD000
AOC3	-0.6607644869481093	3.7735288416899717	-3.3951154646296953	8.497598898314035e-4	0.0334316493643259	-3.3360561825132216	DAYD003 - DAYD000
MRAS	0.7076819554511977	2.0943175818942033	3.3917054153117823	8.597264647779474e-4	0.03373134435576865	3.3328131917791812	DAYD003 - DAYD000
NT5C3A	0.4972973672214165	4.78112515214269	3.39060511958753	8.625493042979563e-4	0.03374988558506445	3.3319010127896873	DAYD003 - DAYD000
MRPL15	0.5959183905275824	2.8172578463756754	3.3864746631606804	8.74064986055927e-4	0.0340669448316302	3.3282082606385774	DAYD003 - DAYD000
SERPINB1	0.5273785730106368	7.511698522623958	3.386373723514377	8.753971199771268e-4	0.0340669448316302	3.3277839980805966	DAYD003 - DAYD000
EMC3	0.5042536906393797	5.85587747465868	3.38504690206636	8.794881430788166e-4	0.034133647931383265	3.3264848066207633	DAYD003 - DAYD000
C1GALT1C1	0.6123805734086067	3.173002501593506	3.380161944180408	8.940030575152388e-4	0.03458337039419686	3.321920051158482	DAYD003 - DAYD000
SNW1	0.2082462740669131	6.010244876722799	3.3790548971821672	8.972905209680642e-4	0.03458337039419686	3.3208957330733107	DAYD003 - DAYD000
PMEPA1	-0.5025691906697372	3.0803302937329726	-3.376954119276142	9.041914669663719e-4	0.03458337039419686	-3.318756781359244	DAYD003 - DAYD000
LINC01089	-0.509518014981273	5.543128533096075	-3.3769163806862226	9.041927080300815e-4	0.03458337039419686	-3.3187563980535426	DAYD003 - DAYD000
MED27	0.30793972093405486	3.6143084014110887	3.376829870282396	9.043932568895533e-4	0.03458337039419686	3.3186944644301417	DAYD003 - DAYD000
IGBP1	0.3848879198037105	5.38530642831112	3.376367404769963	9.055255757811991e-4	0.03458337039419686	3.3183450196378086	DAYD003 - DAYD000
TRIP4	0.2854974681002851	4.294803080826061	3.37489583954222	9.105130395576402e-4	0.03468161073752709	3.3168106433896316	DAYD003 - DAYD000
DYNLL1	0.37803498283710013	5.725973296739836	3.372096356540541	9.190974126555953e-4	0.034915975782366	3.314187838570745	DAYD003 - DAYD000
CORO2B	-0.6678220809812883	1.8801365795819909	-3.370721743423092	9.236026760571071e-4	0.034994549942427594	-3.312820403963404	DAYD003 - DAYD000
BCL7A	-0.5007819347913753	3.689927794251901	-3.369085488536518	9.287695327186835e-4	0.0350977118153692	-3.3112597509888877	DAYD003 - DAYD000
GAPDH	0.38341666866612023	10.473375319686163	3.3663946002293796	9.371323297021695e-4	0.03532078806961458	3.308750727216567	DAYD003 - DAYD000
KIAA0930	0.32835801384831953	7.484766987801371	3.3642587471458514	9.440581782672738e-4	0.03542501741688285	3.306688473605901	DAYD003 - DAYD000
BATF	0.48320892028203444	3.355125813520996	3.364010461395283	9.448315926647723e-4	0.03542501741688285	3.306459050925221	DAYD003 - DAYD000
RP11-571M6.17	-1.0914431214443074	-1.222916980185096	-3.362663472704598	9.480000618032913e-4	0.03543893752004441	-3.305520980964724	DAYD003 - DAYD000
SUN1	-0.3497115430451343	5.378694576653684	-3.362381480191394	9.501386452101042e-4	0.03543893752004441	-3.3048894634865444	DAYD003 - DAYD000
FAM219B	-0.2766354657981944	5.379856379610807	-3.357406757975597	9.662770228332006e-4	0.0359475078960745	-3.300165862241294	DAYD003 - DAYD000
CYP4F22	0.8354744931595883	1.672126764075818	3.3548066138767827	0.00097491732036828285	0.03617522666792904	3.2976668511617055	DAYD003 - DAYD000
PIGT	0.2532309678221871	6.36220062151513	3.3536229581690202	9.78712099283435e-4	0.0361892182155847	3.2965757731491463	DAYD003 - DAYD000
LZTR1	-0.23767581894102285	5.679892182500391	-3.3531087031864213	9.804306269606882e-4	0.0361892182155847	-3.2960829488085315	DAYD003 - DAYD000
SFPQ	-0.26401928469896685	7.372939681486227	-3.352305480486914	9.828548122617015e-4	0.0361892182155847	-3.295389120407385	DAYD003 - DAYD000
TPD52	-0.49555111710586974	4.387536376642233	-3.351202736656792	9.868763994452853e-4	0.03624436085942275	-3.2942415852691513	DAYD003 - DAYD000
PAPD7	-0.30492297875233376	5.128577057419839	-3.350449157038324	9.894167210271734e-4	0.03624495947436278	-3.2935189494218964	DAYD003 - DAYD000
H3F3C	0.7565197646543659	0.6237919974471656	3.3487759791990332	9.949735694752121e-4	0.0363557772459645	3.2919441833075473	DAYD003 - DAYD000
SULT1A3	-0.6284830798479237	0.8849941029871681	-3.346624193374404	0.0010022224628818863	0.036460659335000714	-3.2899020995207575	DAYD003 - DAYD000
CTC-462L7.1	-0.652528702366178	1.2143554598011557	-3.346446881779214	0.0010029220360254375	0.036460659335000714	-3.289705747055015	DAYD003 - DAYD000
LZTS3	-0.7877843714842874	1.7030509745547024	-3.344477123052958	0.001009687145033969	0.03661390758254494	-3.2878134662824787	DAYD003 - DAYD000
USP6NL	-0.3298960190207265	3.8661281042075366	-3.342440445256942	0.0010166403583218699	0.03677318777204547	-3.285880761585311	DAYD003 - DAYD000
PLXNA3	-0.5610438933068851	4.160171281611797	-3.341294440879444	0.0010205519454017397	0.036821924462233625	-3.2847988736005265	DAYD003 - DAYD000
FIBP	0.3117764810850101	5.347975032151483	3.3375642548795517	0.00103334834617374	0.03715820748986402	3.2812861941316913	DAYD003 - DAYD000
TIA1	-0.4138664699159875	5.744126501118197	-3.336655921039388	0.0010366075127032014	0.03715820748986402	-3.2803979692899317	DAYD003 - DAYD000
C1QTNF6	-0.5621874059244769	3.158657206967919	-3.3359711287175497	0.0010391053398279841	0.03715820748986402	-3.279718980804758	DAYD003 - DAYD000
RNASE2	0.8175116941943932	4.797889524611425	3.335651934944433	0.0010402228002037142	0.03715820748986402	3.279415708563433	DAYD003 - DAYD000
LINC00969	-0.32496642052227287	4.2186282268220285	-3.334383159002165	0.00104471940841752	0.037226230036912125	-3.2781983946820077	DAYD003 - DAYD000
SNX22	-0.4573193354430556	4.402158397750378	-3.33307049407124	0.0010493522327403384	0.03729875757958232	-3.276949264778203	DAYD003 - DAYD000
CNBP	0.2892088203006917	8.077848746379905	3.3315088382093574	0.0010547224231650075	0.03739707159666545	3.2755076914301737	DAYD003 - DAYD000
ZDHHC8	-0.30910978468100936	5.235790941654724	-3.3275627650940396	0.0010689448150134394	0.0378079988758448	-3.271722389692918	DAYD003 - DAYD000
WDR86	-0.8876361435080036	0.2774335639495242	-3.325952788826161	0.0010747742714792574	0.03783378465356497	-3.2701843221113376	DAYD003 - DAYD000
ATP6V1E1	0.3744254034420136	6.121671546735583	3.325794204522696	0.0010753272785823428	0.03783378465356497	3.2700388154675477	DAYD003 - DAYD000
WDR91	-0.2241027507238167	4.802892334368468	-3.3246376578409524	0.0010795982706534664	0.03783378465356497	-3.26891736244236	DAYD003 - DAYD000
MRPS22	0.4903268399129379	3.036708429854744	3.323814890451217	0.0010809321189631518	0.03783378465356497	3.268567968926093	DAYD003 - DAYD000
PLA2G6	-0.4006480106384762	4.838276718126199	-3.323309408415901	0.001084309877106515	0.03783378465356497	-3.2676849659597536	DAYD003 - DAYD000
PARP15	-0.5818749801960328	5.723437189267737	-3.3230175988036197	0.0010854818438209447	0.03783378465356497	-3.267379188511848	DAYD003 - DAYD000
MYL6	0.6961394220734789	8.225673606276828	3.321073735490795	0.001092495737406227	0.037971095781772525	3.2655555526126667	DAYD003 - DAYD000
EIF4A1	0.2572937073549184	8.44962108769489	3.319731220935684	0.0010974567832407666	0.037971095781772525	3.264272190509586	DAYD003 - DAYD000
ICOSLG	-0.3805102774702025	5.021068712334252	-3.3191356371388383	0.0010998415281329639	0.037971095781772525	-3.2636571942951997	DAYD003 - DAYD000
CLK2	-0.2190454468342553	5.676004818209659	-3.318644503949808	0.0011011665886868924	0.037971095781772525	-3.2633160103136856	DAYD003 - DAYD000
NPIPA8	-0.7102366990572703	1.2536929425734127	-3.3183988214823086	0.0011026425446378234	0.037971095781772525	-3.2629364196298676	DAYD003 - DAYD000
COQ2	0.48771701985757154	2.917191531869719	3.3167658248533938	0.0011085319619912814	0.038082581277978	3.2614264250742315	DAYD003 - DAYD000
PET100	0.6064691760531882	2.605538469522023	3.3155313909418935	0.0011132035746248873	0.038151797927478234	3.260233931496211	DAYD003 - DAYD000
SLC7A7	0.39626775888223165	7.228983368042904	3.3142519296145334	0.0011180224470107953	0.038225719854940526	3.25900868632197	DAYD003 - DAYD000
UGP2	0.23079117563065754	6.155018607484737	3.3132562235168543	0.001121597223760213	0.038256855423269974	3.2581029151508876	DAYD003 - DAYD000
NDUFB3	0.824657608877887	2.7196345216113573	3.311996135074956	0.00112629839430486	0.038326172848857316	3.256915794638111	DAYD003 - DAYD000
MED8	0.2083639387600993	4.620682649137161	3.3095317659601653	0.0011357970652838224	0.03852849065861852	3.2545311423023557	DAYD003 - DAYD000
ATP5F1	0.3633299490370634	6.016682354079156	3.3089066285814948	0.0011376100305887362	0.03852849065861852	3.2540780914685383	DAYD003 - DAYD000
SNX12	0.18597202512519218	4.83647980921457	3.307245828964065	0.0011444184043494774	0.038611601449844574	3.25238265172794	DAYD003 - DAYD000
HSPB11	0.6108159024548034	2.1694782953958343	3.305588316279655	0.0011503923895364659	0.038611601449844574	3.2509026556853184	DAYD003 - DAYD000
PSMA2	0.606877870400254	4.477452450474943	3.3042812724054667	0.0011555881610780098	0.038611601449844574	3.2496212189734717	DAYD003 - DAYD000
RSAD2	1.8530463074807946	4.447893204305622	3.304029004707632	0.0011566443424937357	0.038611601449844574	3.249361383626354	DAYD003 - DAYD000
GPR128	-0.629127460462934	-5.286900243708635	-3.304001213469413	0.0011571608137463426	0.038611601449844574	-3.249234404324192	DAYD003 - DAYD000
PIWIL2	-0.9451893081395365	-0.6592427785353594	-3.3035428913752773	0.0011588437257113097	0.038611601449844574	-3.2488210077305686	DAYD003 - DAYD000
SMS	0.2564732976193689	5.135279130990153	3.303333563055591	0.0011597345558370196	0.038611601449844574	3.2486024055207716	DAYD003 - DAYD000
YKT6	0.19474107011170805	6.162150813248615	3.3028455845383435	0.0011615746397167727	0.038611601449844574	3.2481513553360104	DAYD003 - DAYD000
RP11-326C3.12	0.7539577020635366	0.689720692763952	3.30100889968139	0.0011688941431250797	0.03876517296830518	3.2463636766129547	DAYD003 - DAYD000
CD68	0.478157935894993	8.997993842431098	3.2968471278036744	0.0011852342700287607	0.03913989836730684	3.2424098791231906	DAYD003 - DAYD000
SCNN1D	-0.6671765447138067	1.8058697522987466	-3.296753112051359	0.0011856445536057433	0.03913989836730684	-3.2423112530498788	DAYD003 - DAYD000
LINC00152	0.5708987153705438	3.117082744245354	3.2949667590819445	0.0011927068742400668	0.03918672341998133	3.240618500534137	DAYD003 - DAYD000
ZNF862	-0.30293715303098523	5.6499702788644095	-3.2946049207084185	0.0011941920065917531	0.03918672341998133	-3.2402637110976142	DAYD003 - DAYD000
SRP14	0.5259910969727066	5.999333054659935	3.294238211126645	0.0011952496419186506	0.03918672341998133	3.240011296631856	DAYD003 - DAYD000
SPATS2L	0.8952630788762117	2.544369589409388	3.2922358906588336	0.0012035934862357632	0.03937039285272337	3.2380271649768884	DAYD003 - DAYD000
CALHM2	0.28971978344698446	6.183337128021731	3.2906442078703955	0.0012101261719881112	0.039458899061489444	3.2364825683084892	DAYD003 - DAYD000
DDX5	-0.22699072556293842	9.064345712684329	-3.290102830127648	0.0012121985457320113	0.039458899061489444	-3.2359941826603036	DAYD003 - DAYD000
TBC1D8	0.5841319624481569	4.710584681914382	3.288398953326641	0.0012192470378397135	0.039458899061489444	3.2343388534607143	DAYD003 - DAYD000
APOBEC3G	0.3670273481927664	5.573196444907279	3.2872160339233285	0.0012240264409366078	0.039458899061489444	3.233221438149018	DAYD003 - DAYD000
HAUS1	0.8350487839076255	1.4758956939783245	3.2867295306848314	0.0012248019426502159	0.039458899061489444	3.233040507428818	DAYD003 - DAYD000
CWC15	0.46148388493382564	3.3674068901969045	3.286366968169155	0.0012267229101548978	0.039458899061489444	3.232592785664981	DAYD003 - DAYD000
MYOM1	-0.437051323930032	2.1570616905926676	-3.285930889000957	0.0012293701573954216	0.039458899061489444	-3.231976849027839	DAYD003 - DAYD000
CSRNP2	-0.20958555249342847	4.656075863708838	-3.2847186552497214	0.0012339310089737661	0.039458899061489444	-3.23091854030391	DAYD003 - DAYD000
KIAA1024	-0.8463468504509511	0.6704958367230855	-3.2827880548336705	0.001242307343648065	0.039458899061489444	-3.2289842547269316	DAYD003 - DAYD000
EPSTI1	1.1145198984873197	4.870640784287633	3.2826353128092793	0.001242722136709166	0.039458899061489444	3.228888782886516	DAYD003 - DAYD000
CCDC146	0.4468493174461958	3.2057938319794466	3.2824794524074	0.0012435132089843844	0.039458899061489444	3.228706785384531	DAYD003 - DAYD000
KLF2	-0.36012405329781316	9.788662392077988	-3.282115233998308	0.001244643385648187	0.039458899061489444	-3.2284469574572867	DAYD003 - DAYD000
RHBDL1	-0.9756493021231296	-0.4402948687271015	-3.280582279240007	0.0012512221320607044	0.039458899061489444	-3.226938812977122	DAYD003 - DAYD000
MICAL3	-0.4195640572531145	5.022026693979875	-3.280445205038295	0.001252079755877856	0.039458899061489444	-3.2267427467825294	DAYD003 - DAYD000
OBFC1	0.41447386758092364	4.104920456344079	3.2798199273545956	0.0012545643757279137	0.039458899061489444	3.2261754230998023	DAYD003 - DAYD000
ZNF587	-0.4552616254845736	5.204711107266653	-3.2793844935481604	0.001256218917021105	0.039458899061489444	-3.225798209889126	DAYD003 - DAYD000
SRGN	0.7088206575986735	9.84699141838449	3.276266335197307	0.001269548735710695	0.039458899061489444	3.2227758153840376	DAYD003 - DAYD000
ZXDB	-0.40113587037358567	3.6885362582273613	-3.2758348732221654	0.0012714182040086956	0.039458899061489444	-3.2223542781623093	DAYD003 - DAYD000
TNFAIP6	0.9931663829534192	3.5319288352567155	3.275830415595818	0.0012714615583727035	0.039458899061489444	3.2223445091902323	DAYD003 - DAYD000
SNX2	0.37279046684809725	5.9132600883487205	3.274808675842647	0.0012756915517033486	0.039458899061489444	3.2213928468338455	DAYD003 - DAYD000
PRR33	-0.45283477473605327	4.739888503111497	-3.274485051816065	0.001277041539561489	0.039458899061489444	-3.2210897402059873	DAYD003 - DAYD000
GAPT	0.46003107994761994	6.229844921726696	3.273657445352217	0.0012806411891021234	0.039458899061489444	3.220282970796415	DAYD003 - DAYD000
PILRB	-0.29639486628741984	6.473677923759602	-3.273499809129327	0.001281356237192499	0.039458899061489444	-3.2201229602972234	DAYD003 - DAYD000
ALS2CL	-0.6158931668344576	3.0597581243165823	-3.2726673645948128	0.0012848903324361664	0.039458899061489444	-3.2193333235015977	DAYD003 - DAYD000
SNX29P2	-0.5572724418038821	2.6983763599212476	-3.272414942996949	0.0012859901209869027	0.039458899061489444	-3.219088002414979	DAYD003 - DAYD000
AFF3	-0.6085820271160678	4.604640144601215	-3.2723649906058285	0.0012862811183348925	0.039458899061489444	-3.219023124349933	DAYD003 - DAYD000
LINC01336	-1.9569915616122144	-2.5426183839400194	-3.272088269584371	0.0012871094102602345	0.039458899061489444	-3.218838530214064	DAYD003 - DAYD000
NYAP1	-0.9335791820835126	-0.856325558899854	-3.27155515870974	0.0012895970057649128	0.039458899061489444	-3.2182848000982736	DAYD003 - DAYD000
S100P	0.9897742997404309	4.1026271139808355	3.271224632850895	0.0012911975112209553	0.039458899061489444	3.217929054134981	DAYD003 - DAYD000
AJUBA	-0.7163659615444996	-0.1576759684908974	-3.270847361533601	0.0012927334469863005	0.039458899061489444	-3.2175880426491146	DAYD003 - DAYD000
CD300C	0.47284605316234085	4.733785079515826	3.2706366458417535	0.0012936829396214017	0.039458899061489444	3.2173774214204576	DAYD003 - DAYD000
TMEM121	-0.7389990505011335	0.5061813907466476	-3.2705062365453506	0.0012942299065432819	0.039458899061489444	-3.2172561552294643	DAYD003 - DAYD000
SS18L1	-0.3858932880098265	3.6730537232921785	-3.2667014721898853	0.0013105574430512434	0.03987204424198274	-3.213657839350081	DAYD003 - DAYD000
MS4A6A	0.5310870813957109	6.565593206972168	3.264290091509175	0.0013212214383504694	0.04011150074992123	3.211329941594579	DAYD003 - DAYD000
DVL1	-0.30546414523320475	4.899022947827577	-3.2634023633308002	0.0013249723137898676	0.04014051144730485	-3.210515264086647	DAYD003 - DAYD000
STAC3	0.5261221520601738	3.0960876703703146	3.2620037205454055	0.001331296439932886	0.04024719342618156	3.2091464915966896	DAYD003 - DAYD000
BLNK	-0.42176322981323233	3.9211762745201826	-3.261217955058934	0.001334845389656492	0.04026970545266224	-3.2083809946606823	DAYD003 - DAYD000
SETD3	0.18157090993782798	5.290968930281493	3.25996473920871	0.0013403070246314557	0.040349704137752	3.2072065983339186	DAYD003 - DAYD000
ASCL5	-1.692183416467705	-2.5097229848328633	-3.25855170756553	0.0013466234210064768	0.040413867924840995	-3.2058538986857514	DAYD003 - DAYD000
EPM2AIP1	-0.49999980327449833	5.106280422519574	-3.2582116641885346	0.001348067042896855	0.040413867924840995	-3.205545559062256	DAYD003 - DAYD000
IL18	0.48225379050726236	2.102838536431168	3.257446474082927	0.0013516250805112773	0.04043611699196238	3.204786905237797	DAYD003 - DAYD000
HIP1R	-0.4812462932098791	5.453666517934269	-3.2547844840653974	0.0013636354286468315	0.040609075420660175	-3.202239562602246	DAYD003 - DAYD000
TNFSF10	0.7433820881618338	7.18836879216388	3.2547121713575193	0.0013638237464109414	0.040609075420660175	3.202199786262161	DAYD003 - DAYD000
ARHGAP33	-0.4890235068705855	3.0059608274046843	-3.2542769947590253	0.0013658902108759656	0.040609075420660175	-3.2017636416417052	DAYD003 - DAYD000
AC007204.2	-1.7012181276547178	-5.353011466644462	-3.2535154270575037	0.0013693432999756909	0.04062762352820438	-3.2010361946822945	DAYD003 - DAYD000
MCC	-0.4653891032049007	2.8401770879016826	-3.251890678207532	0.0013767409460197935	0.04071643352475812	-3.199483443292956	DAYD003 - DAYD000
DNAL1	-0.4270192431033002	2.2601811112297066	-3.251598089241335	0.0013780074298769113	0.04071643352475812	-3.1992183825808636	DAYD003 - DAYD000
C1orf85	0.3082402108094735	4.840319299285449	3.248317188127246	0.0013931982975188145	0.04102013661381787	3.196056494763523	DAYD003 - DAYD000
C1QB	1.3789566843769054	1.0481138438899291	3.248154727006627	0.0013939990715559278	0.04102013661381787	3.1958907020175276	DAYD003 - DAYD000
DUSP3	0.4393012510449905	5.590823564524189	3.2469566871523354	0.0013993681867799897	0.04109392057701565	3.194781340236922	DAYD003 - DAYD000
RBFOX2	-0.8354708954478698	-0.48600538335284565	-3.2463093156109184	0.0014025356061702144	0.04110288021347812	-3.1941287301379067	DAYD003 - DAYD000
CCDC69	0.18733853305179426	8.127856888489733	3.244462011499357	0.0014110043948086111	0.041182241106324236	3.1923904853568397	DAYD003 - DAYD000
MSANTD2	-0.423321697600064	3.6517392836527036	-3.2439961219463798	0.0014131652742081647	0.041182241106324236	-3.1919484987505506	DAYD003 - DAYD000
FAM105A	0.35886574930882187	4.837678690948263	3.243837274279478	0.0014138471354747805	0.041182241106324236	3.1918091600710397	DAYD003 - DAYD000
CPVL	0.3997701607341577	7.122253689773094	3.2405720117335877	0.001429321288961606	0.04154869171961268	3.188663551399487	DAYD003 - DAYD000
REPIN1	-0.2462089723287031	6.82583521592142	-3.2390020916357907	0.001436639666019563	0.041677061826345306	-3.187186781408391	DAYD003 - DAYD000
TAX1BP1	0.5167353643869372	6.251034578614227	3.238241713504037	0.0014400881663615512	0.04169287513901588	3.18649331322123	DAYD003 - DAYD000
FGFR4	-0.839292583707508	-0.6562013596101727	-3.237577966754164	0.0014435808981981726	0.0417099028131303	-3.1857925089170047	DAYD003 - DAYD000
SET	0.18929445412931578	7.618533828664506	3.2367379531052585	0.0014470863557252214	0.04172722905263891	3.1850907209244728	DAYD003 - DAYD000
RPS6KC1	0.2609262506058787	3.8170387879985612	3.2351962485778647	0.0014548511661032922	0.04182568261861627	3.1835417788182627	DAYD003 - DAYD000
LDHA	0.25934912535216537	7.457231202079773	3.2333862142151046	0.0014633515558610097	0.04182568261861627	3.181854813526136	DAYD003 - DAYD000
MIR4453	-0.6686276174889192	2.03703011540329	-3.2334110130765	0.0014633822135933323	0.04182568261861627	-3.181848745633573	DAYD003 - DAYD000
ATP6V1D	0.36538944552124875	4.370886306655101	3.2332093248567224	0.001464233371486862	0.04182568261861627	3.181680328052502	DAYD003 - DAYD000
ANKRD24	-0.8588453589051779	0.08895262588507015	-3.2331055940220237	0.0014650639524487455	0.04182568261861627	-3.1815160689586452	DAYD003 - DAYD000
RNF139-AS1	-0.5853133721018317	1.062078615792983	-3.227603956179708	0.0014915574743875788	0.04244511823896151	-3.1763211148556767	DAYD003 - DAYD000
FAM50A	0.29732455538364455	4.998314740117986	3.227398351950032	0.0014926730299913342	0.04244511823896151	3.1761042428366255	DAYD003 - DAYD000
APBB3	-0.34155710317418464	4.553447703272806	-3.225017762317454	0.0015043413217699982	0.04269237426999442	-3.1738447492178214	DAYD003 - DAYD000
CAPZA1	0.5215060880071611	8.041597895196091	3.2233797219798306	0.0015125835744939226	0.04284161761288507	3.172258397343197	DAYD003 - DAYD000
ZNF514	-0.5637191388655114	2.835424664784939	-3.222375560480865	0.0015177257105073157	0.042902640163159554	-3.171272740801999	DAYD003 - DAYD000
RSL1D1	0.32261728700612036	6.59510164673525	3.2184434682877154	0.001537435460825006	0.04309498681275657	3.1675230039505986	DAYD003 - DAYD000
TBK1	0.43682179940081856	4.604354622853814	3.2180902027541967	0.0015392042597120472	0.04309498681275657	3.167188662252352	DAYD003 - DAYD000
MAD2L1BP	0.3203067608064014	3.9770006626217556	3.2178521872057577	0.001539692833351233	0.04309498681275657	3.1670963735123685	DAYD003 - DAYD000
MBD2	0.25249311873404867	6.785387347055794	3.2178460024841127	0.0015404642837575414	0.04309498681275657	3.1669507058846884	DAYD003 - DAYD000
ANXA1	0.8244467412794538	7.117131704874542	3.2177696019666477	0.001540799740298177	0.04309498681275657	3.166887384911509	DAYD003 - DAYD000
CD22	-0.48993184795364453	6.726192792682314	-3.217456877465889	0.0015425364360554929	0.04309498681275657	-3.1665597680779847	DAYD003 - DAYD000
FBXO6	0.6992027244547865	4.199667914607851	3.2161309996181986	0.001549050497906805	0.04313785302720748	3.1653339499658317	DAYD003 - DAYD000
GZMH	0.7288467073821217	4.831583069299875	3.215772832060958	0.0015511482782108506	0.04313785302720748	3.164940199476488	DAYD003 - DAYD000
IFFO1	-0.26877164888436855	5.768601723921919	-3.215366386132853	0.001553082870129963	0.04313785302720748	-3.1645775136299505	DAYD003 - DAYD000
LTA4H	0.3096943454575962	7.952652086869593	3.2143269868129414	0.0015584354611880068	0.04320295988930459	3.16357620513779	DAYD003 - DAYD000
COX7C	1.0218567014920996	4.5731666126929404	3.2119562702140505	0.001569647716573562	0.04342921628263858	3.1614889538881368	DAYD003 - DAYD000
CMKLR1	0.6277589228013447	4.296695075874559	3.2115738830573477	0.001572645714970199	0.04342921628263858	3.1609331787388704	DAYD003 - DAYD000
BATF2	1.6482762750596516	3.2343875636343524	3.2079127386511197	0.0015911605479099339	0.043856171723582825	3.157522320649139	DAYD003 - DAYD000
PET112	0.378414590837449	2.922188091749051	3.2058664293282932	0.0016020357361841396	0.04398849665401534	3.1555358561358027	DAYD003 - DAYD000
SLC16A10	-0.7729398744278497	2.266606362672083	-3.2052233551875986	0.0016057623469905998	0.04398849665401534	-3.1548580073658545	DAYD003 - DAYD000
CD300A	0.37666766389410267	7.8582199189466655	3.204843243184488	0.0016077306959408433	0.04398849665401534	3.154500560368482	DAYD003 - DAYD000
GYG1	0.5009789450932365	5.476295588215591	3.2042189470975373	0.001610843185171529	0.04398849665401534	3.1539361617511057	DAYD003 - DAYD000
CLEC17A	-0.5962006849032133	3.6708095364684468	-3.2034266539811584	0.0016153373680583888	0.04398849665401534	-3.1531229842950337	DAYD003 - DAYD000
DENND5B	-0.6060796452119925	2.3984876226943963	-3.2031315859697416	0.0016168209289665154	0.04398849665401534	-3.152855005904625	DAYD003 - DAYD000
GNG7	-0.39130251962922724	5.204432377523159	-3.202780157706191	0.0016186814877087847	0.04398849665401534	-3.15251924939794	DAYD003 - DAYD000
REEP5	0.2912625181649444	6.564664113244771	3.2020100517779055	0.001622650649310184	0.04398849665401534	3.1518041598639717	DAYD003 - DAYD000
GTF2IRD2B	-0.4680068791531431	1.7129160037611166	-3.2018461705525576	0.0016235308653640757	0.04398849665401534	-3.151645797060159	DAYD003 - DAYD000
ZNF587B	-0.37570555530254346	3.6221223591487863	-3.1993814400796188	0.0016367573639010735	0.04426334415370888	-3.149275636662967	DAYD003 - DAYD000
AGTRAP	0.4439961302722839	7.142549397263999	3.19414909489965	0.0016650215781361026	0.044943063650440665	3.144269263700315	DAYD003 - DAYD000
ATP5E	0.6558340777531901	6.130223020812292	3.1889407679396893	0.0016934726581792872	0.0456252671134232	3.139308145143924	DAYD003 - DAYD000
SDCCAG8	0.31017007199917757	3.504885135943936	3.1880993135871982	0.001698011273362285	0.045652734756730706	3.138523830826331	DAYD003 - DAYD000
ATP6V0E1	0.4006583172150515	7.297008886158743	3.187619881799076	0.001700850494070399	0.045652734756730706	3.1380341673274406	DAYD003 - DAYD000
EBLN3	-0.4213285312803734	6.1448007572565295	-3.185343862599256	0.0017135757619117125	0.04590848496464961	-3.1358487108494826	DAYD003 - DAYD000
DIRAS1	-0.6557980307652714	0.7748263043752783	-3.1823373504224626	0.0017305570408312984	0.0461920462851127	-3.1329554543023677	DAYD003 - DAYD000
MARK3	0.30971491911756477	6.702170027406221	3.181781341466071	0.0017335453473849014	0.0461920462851127	3.132449012327232	DAYD003 - DAYD000
CFDP1	0.38202332136416217	3.621404297055011	3.181657786535583	0.0017338100938492857	0.0461920462851127	3.1324041832534153	DAYD003 - DAYD000
RP4-798A10.2	-0.547787028786884	2.5701934621346627	-3.1805803590157002	0.0017403787616069638	0.046281183364214815	-3.1312939324740094	DAYD003 - DAYD000
RPS24	1.2090597385304998	5.997073022148155	3.1785717060438077	0.0017490641413263643	0.046361212873134355	3.1298318111293826	DAYD003 - DAYD000
ZNF154	-0.6120512230058526	3.188971149177077	-3.1789321837723947	0.0017498452212561853	0.046361212873134355	-3.1297006493022064	DAYD003 - DAYD000
THG1L	0.3427864264924474	3.1160986042542964	3.176927140039631	0.0017610116334289085	0.04655403001138517	3.127831406216896	DAYD003 - DAYD000
S100A6	0.4980907541336652	8.350071972718666	3.176474790822959	0.001763758398006728	0.04655403001138517	3.127373271550274	DAYD003 - DAYD000
ASNS	-0.39151371931725576	3.7468507825283357	-3.1755852430406795	0.0017689684640725338	0.04655403001138517	-3.1265060803508398	DAYD003 - DAYD000
ICA1	0.5073158119957379	1.2442285247360338	3.1753992598020915	0.0017700905561431966	0.04655403001138517	3.1263196207013504	DAYD003 - DAYD000
ZNF783	-0.3278953238390372	4.689989020027073	-3.1746717241429745	0.001774252321292782	0.04657817794106828	-3.1256290017857467	DAYD003 - DAYD000
LILRB5	1.3919414896439397	-1.6538214178832034	3.1732813557864614	0.0017825556723588764	0.046710765428966176	3.1242555506139222	DAYD003 - DAYD000
LIMK1	0.3356224219557449	6.186669478434797	3.1719903599415815	0.0017897495069466368	0.04677590727347024	3.123070370144253	DAYD003 - DAYD000
GTF2F2	0.5044158855306997	2.7633786175264836	3.1715896523130374	0.00179155633707581	0.04677590727347024	3.1227733838930294	DAYD003 - DAYD000
IL18RAP	0.6687423920351439	5.4404217491226285	3.168795681609457	0.0018085406345431177	0.047133654286822445	3.11999507548779	DAYD003 - DAYD000
AMH	-1.64724368382179	-2.466501303572617	-3.167474846765576	0.0018161286024968315	0.04724566436930163	-3.118761570242267	DAYD003 - DAYD000
PCGF3	-0.36117888174179846	5.859771792716024	-3.166032778678165	0.0018248824086659454	0.04738754319790773	-3.1173444154793337	DAYD003 - DAYD000
DDX17	-0.27011317252517664	9.906216028929313	-3.161831966415078	0.0018494092992958943	0.047904548045039165	-3.1134067694787055	DAYD003 - DAYD000
MGST2	0.43215032507235795	3.363812001358313	3.1615621769213025	0.0018514640783423913	0.047904548045039165	3.1130790688832164	DAYD003 - DAYD000
LAMTOR3	0.5163162499046567	4.360643395004732	3.1607798368287563	0.001855963525240223	0.047934597522391376	3.1123626527261274	DAYD003 - DAYD000
ARL3	0.35120405466992644	2.9003954374133523	3.1595419525538118	0.001863127526449835	0.04796167917257044	3.111225263960899	DAYD003 - DAYD000
B2M	0.6671741718186261	11.811346012172383	3.1587169361844145	0.0018683843841389197	0.04796167917257044	3.11039321472664	DAYD003 - DAYD000
MNDA	0.5940912280580974	10.473506285532531	3.1583384629050557	0.0018709469952863246	0.04796167917257044	3.1099883870768146	DAYD003 - DAYD000
IFITM3	1.1259877556525435	8.639867109187108	3.1578972281291375	0.00187358728217715	0.04796167917257044	3.109571821032109	DAYD003 - DAYD000
SUGP2	-0.3800593779233701	6.196423105033548	-3.1578210598733722	0.0018737118395412266	0.04796167917257044	-3.1095521825628394	DAYD003 - DAYD000
KISS1R	-0.8041449900423351	0.3552223842433624	-3.156269246198601	0.001883514159053341	0.04811979913571346	-3.1080104375887014	DAYD003 - DAYD000
SLC38A11	-0.9637289207815465	-0.059944677111955086	-3.155787344437997	0.0018865910106829163	0.04811979913571346	-3.1075280186363443	DAYD003 - DAYD000
LINC00494	-0.7286925520510341	1.697594823665976	-3.1550850602643186	0.0018909803053999503	0.04812247202653488	-3.106841071295652	DAYD003 - DAYD000
FSD2	-0.6544823002576243	0.6358496188641893	-3.1546058218232598	0.0018933980985370619	0.04812247202653488	-3.1064632994618995	DAYD003 - DAYD000
NFU1	0.42994998637449733	2.5954319380367816	3.153620461446792	0.0018991970399120518	0.04818457507621389	3.1055590374752082	DAYD003 - DAYD000
WDR52	-0.6035730546873683	2.656646090359597	-3.1525313339321777	0.0019065583051398878	0.04828602691677035	-3.104414799024189	DAYD003 - DAYD000
PDDC1	-0.2920281175618644	5.318734560594665	-3.1507505912790243	0.0019171361947136493	0.048468443232549306	-3.1027776508553573	DAYD003 - DAYD000
CHRM5	-1.4887205465724973	-2.2098033379203894	-3.149369643271047	0.0019250500181406504	0.048582984640597085	-3.1015582379129283	DAYD003 - DAYD000
GBP6	1.423593979302583	-0.391667692024109	3.14850723336214	0.0019308651936235167	0.0486001467088678	3.1006651287060136	DAYD003 - DAYD000
VSIG8	-1.0262559496859245	-0.8318018911810381	-3.1483095381762323	0.0019324988698303284	0.0486001467088678	-3.1004146690185452	DAYD003 - DAYD000
IFIT3	1.3053498889805182	6.952703891440573	3.1472117432699034	0.0019392606109563586	0.04868493421911417	3.0993800864955463	DAYD003 - DAYD000
MCTS1	0.45594145315709866	3.0378223325933864	3.1460753844948086	0.0019456382891827784	0.048759800755086735	3.0984072984826474	DAYD003 - DAYD000
DNASE1L2	-0.9732147262087376	-0.5250162863819238	-3.1452742201469133	0.0019511128210383552	0.04881181203852053	-3.097574599816855	DAYD003 - DAYD000
DNHD1	-0.5802665509929863	4.444267616526135	-3.1434647793129082	0.0019631782238655948	0.04902824225166946	-3.095746949901891	DAYD003 - DAYD000
CBX7	-0.25503324064014343	7.308081253174298	-3.142193118484322	0.001971155331753112	0.0491419975069005	-3.0945442431850694	DAYD003 - DAYD000
VBP1	0.58835861858778	3.847127731400566	3.13894859903068	0.0019914539953784505	0.049562009313058146	3.0915038504273133	DAYD003 - DAYD000
COMMD9	0.2859958082471543	5.265871566703403	3.1381719499048577	0.001996971856033373	0.04961334922601944	3.090682286695762	DAYD003 - DAYD000
CRB2	-1.0618716658383018	0.25179318160078606	-3.135439812598117	0.002014780779860257	0.049932265235641815	-3.088044825310472	DAYD003 - DAYD000
PRPF18	0.41916065279778847	2.538532623009501	3.1347933754968618	0.002018207391037163	0.049932265235641815	3.0875398074811358	DAYD003 - DAYD000
ECHDC1	0.4032489903200256	4.713397651233019	3.1345017612623063	0.002020239979241497	0.049932265235641815	3.0872406140066526	DAYD003 - DAYD000
TMEM82	-1.8093339927286571	-5.905012116669723	-6.085989157827569	7.178047720698077e-9	1.0307676526922439e-4	-5.786704992088957	DAYD007 - DAYD000
KRT9	-1.1265559415557158	-5.847275420918001	-5.738519272863654	4.157886567689762e-8	2.9853625556012494e-4	-5.484011103619352	DAYD007 - DAYD000
UNKL	-0.44966157660793993	5.5599612223094095	-5.12584898593767	7.823772112986945e-7	0.0036156752643918964	-4.939712795541636	DAYD007 - DAYD000
GZMH	1.0824182528752306	4.831583069299875	5.010953656414197	1.3238359008422092e-6	0.0036156752643918964	4.836141665088084	DAYD007 - DAYD000
TBCE	0.48318214035983287	2.8345453696525658	4.957376864486158	1.6863023122827728e-6	0.0036156752643918964	4.787787300558672	DAYD007 - DAYD000
MEGF6	-0.6900582484300646	5.186725317120407	-4.947518656885475	1.7629485576911615e-6	0.0036156752643918964	-4.778856614844944	DAYD007 - DAYD000
GZMA	1.2525651374199924	4.521660666749037	4.941598289929456	1.8104698892424458e-6	0.0036156752643918964	4.77350507049215	DAYD007 - DAYD000
TUBGCP6	-0.4437721927680842	6.575178803197342	-4.917901548425634	2.014303768463452e-6	0.0036156752643918964	-4.751983938565613	DAYD007 - DAYD000
KIAA1875	-1.0483778591645239	0.38788922235726814	-4.8863776104853915	2.3177468467779677e-6	0.003660992617221751	-4.723539703156877	DAYD007 - DAYD000
KDM5D	-0.5958758142630209	4.965706397612683	-4.859182094016951	2.6183952714114476e-6	0.003660992617221751	-4.698686883866189	DAYD007 - DAYD000
DNTTIP2	0.5601241624433895	4.606212347310769	4.843550268473282	2.8043815312979987e-6	0.003660992617221751	4.684650420339282	DAYD007 - DAYD000
EIF3C	0.6228787910383029	3.182148666175131	4.8039733606841475	3.3428793362413356e-6	0.004000312272368798	4.648543003040738	DAYD007 - DAYD000
RAB13	0.7472677119902886	1.398737422866498	4.710775365491811	5.028369218675624e-6	0.005554413998475535	4.563600624079985	DAYD007 - DAYD000
CARD16	0.9725161268276405	4.152190661879226	4.512641681315486	1.1757121080015196e-5	0.01205944705064416	4.382043714950124	DAYD007 - DAYD000
EIF3CL	0.9537844450479931	0.646719701356762	4.485134234583574	1.3201998780194016e-5	0.012178422063775405	4.35672994730465	DAYD007 - DAYD000
ZSCAN18	-0.4762869068187259	5.044927587159941	-4.478473905050709	1.3569272494457276e-5	0.012178422063775405	-4.350717592600489	DAYD007 - DAYD000
FKRP	-0.28184240507992087	4.293803051933101	-4.435328335642305	1.625417243050256e-5	0.013233047531118744	-4.310967598255305	DAYD007 - DAYD000
XRCC4	1.2046457274761868	1.2484641034380974	4.4273362956144995	1.68068544727812e-5	0.013233047531118744	4.303568904083771	DAYD007 - DAYD000
KLHL17	-0.5523749497616466	2.7076132511416886	-4.413094125012897	1.783265304093489e-5	0.013233047531118744	-4.290431195721672	DAYD007 - DAYD000
ACAT1	0.6419419221006843	2.9636178373268773	4.393501891414526	1.933255370262911e-5	0.013233047531118744	4.272463118221544	DAYD007 - DAYD000
PABPC3	0.7631239753529635	2.425020910020391	4.383957645935309	2.0108681759243804e-5	0.013233047531118744	4.263680612846932	DAYD007 - DAYD000
KLF2	-0.45268915150955635	9.788662392077988	-4.382127368961772	2.0273471147953507e-5	0.013233047531118744	-4.261857497708493	DAYD007 - DAYD000
TMEM259	-0.304521146443129	7.872486193904919	-4.3146652091037225	2.6746067888474452e-5	0.01669884934254318	-4.199537546295361	DAYD007 - DAYD000
LINGO3	-0.552574091675492	5.133271446074075	-4.295435279297974	2.8931196197076192e-5	0.017310499057917254	-4.181720126953282	DAYD007 - DAYD000
MTRNR2L12	1.5013627328081092	3.0818169417616934	4.266340873391407	3.2557215497819276e-5	0.01870086458194739	4.154800028010916	DAYD007 - DAYD000
TRAPPC5	-1.2144181303755297	2.080994817349612	-4.234450641801913	3.7046599547135073e-5	0.02046112190372537	-4.125166906187447	DAYD007 - DAYD000
NKG7	0.7701016025322405	7.886786775393395	4.187966532734631	4.465470265590366e-5	0.023252768738538033	4.081974472168283	DAYD007 - DAYD000
CCDC62	-1.011756655696497	-0.5841044763678271	-4.1840914764859205	4.5339660492971095e-05	0.023252768738538033	-4.0784360974615845	DAYD007 - DAYD000
ZFY	-0.7649348128456372	2.5605113633157446	-4.168676266591972	4.825208268335376e-5	0.023893100252860688	-4.063935897337357	DAYD007 - DAYD000
FGFBP2	0.9349523503893886	5.403810061642345	4.146005500462633	5.2776787297766115e-5	0.02526248885319738	4.042977054129576	DAYD007 - DAYD000
FKBP1C	0.8272247766770334	1.132519282347507	4.105453351685377	6.196674499152437e-5	0.028182503701914018	4.005193460774046	DAYD007 - DAYD000
GZMB	0.8872924028631504	5.8518854556074	4.102040597993636	6.280223666164684e-5	0.028182503701914018	4.002026597718128	DAYD007 - DAYD000
FAM129C	-0.6262651953573473	5.368624468303911	-4.088852153158165	6.614755842508856e-5	0.028784210272250657	-3.9897335545411687	DAYD007 - DAYD000
LAMA5	-0.8536554208202458	2.126701014348025	-4.076070085730183	6.95553941137735e-5	0.029376925278640807	-3.977801515459167	DAYD007 - DAYD000
CALHM2	0.3385294946082231	6.183337128021731	4.047105305270844	7.789173964812383e-5	0.03195786803848737	3.9507958695483345	DAYD007 - DAYD000
FASLG	0.750229101340866	2.637113123905336	4.00508129712099	9.170209005872762e-5	0.03657894481231468	3.9115594136745715	DAYD007 - DAYD000
DPY30	0.7521847500889947	2.7742245995017027	3.9823366374893805	1.0012597013306104e-4	0.03730139699364922	3.890286420174328	DAYD007 - DAYD000
SGIP1	2.5659155605512725	-2.19069393312639	3.981751811874054	1.0033623678008752e-4	0.03730139699364922	3.8897773497185204	DAYD007 - DAYD000
CCNL2	-0.2901855744602697	6.505518341434952	-3.979331396221388	1.0130602247578826e-4	0.03730139699364922	-3.887442386695228	DAYD007 - DAYD000
RGL2	-0.4036376828682986	7.062739674726827	-3.9658683597326934	1.0669217228027387e-4	0.03830248984861832	-3.874845950447426	DAYD007 - DAYD000
HAT1	0.8030051104691212	3.624427090827185	3.929576985391328	1.2258208542235567e-4	0.039704362636681034	3.8409039291394476	DAYD007 - DAYD000
GDF7	-1.251358270994991	-0.8555256261684346	-3.9265589673493455	1.2402833916528002e-4	0.039704362636681034	-3.838024045851875	DAYD007 - DAYD000
POFUT2	-0.305370308714914	4.745872028680901	-3.926366658915541	1.240927877129251e-4	0.039704362636681034	-3.8378964493839067	DAYD007 - DAYD000
GYPA	2.89745499294312	-1.3867801639895847	3.924819758711734	1.248216221584061e-4	0.039704362636681034	3.8364578206352538	DAYD007 - DAYD000
ATP6V1G2	-0.6624970634791578	0.6391996763274391	-3.9214393171539395	1.2648045843933543e-4	0.039704362636681034	-3.8332127819390114	DAYD007 - DAYD000
S100A12	1.1386440354242318	5.945194899759909	3.9170840241247764	1.2858493870108377e-4	0.039704362636681034	3.8291532130150037	DAYD007 - DAYD000
TTC38	0.4927084042472627	5.293891681105084	3.905739240184969	1.3425387438524916e-4	0.039704362636681034	3.8185215203535106	DAYD007 - DAYD000
MTRNR2L2	1.4609433530660816	-1.5288060214143693	3.8997193042936815	1.374282029700748e-4	0.039704362636681034	3.8127516210668686	DAYD007 - DAYD000
TMEM242	0.46170410212136614	2.589947814049298	3.898098974981802	1.381935240816264e-4	0.039704362636681034	3.811379309233094	DAYD007 - DAYD000
SERPINB6	0.2856674629851863	5.706380352529827	3.8950071108796727	1.3983669746659105e-4	0.039704362636681034	3.8084569283261636	DAYD007 - DAYD000
L3MBTL4	0.7618982824806038	0.5516545337192647	3.8825080200237214	1.4662121221947113e-4	0.039704362636681034	3.7967234320982213	DAYD007 - DAYD000
CD86	0.42725151044721166	5.466343363795761	3.880848653551456	1.4754086008969737e-4	0.039704362636681034	3.7951724618436886	DAYD007 - DAYD000
ATP5J	0.6101273904757938	3.6182849217966537	3.8761459280800223	1.5017990703439994e-4	0.039704362636681034	3.7907717696148757	DAYD007 - DAYD000
CNR2	-0.4393799324285954	4.705942321965553	-3.871335042760823	1.529434722030743e-4	0.039704362636681034	-3.786240799096888	DAYD007 - DAYD000
RGS9	0.6682527487906926	1.5779555336488171	3.8709714845475403	1.5313026834613299e-4	0.039704362636681034	3.7859373271732437	DAYD007 - DAYD000
PSMB1	0.5380724721443899	5.263072792891898	3.8661910877553916	1.5594730313408644e-4	0.039704362636681034	3.7814024930943337	DAYD007 - DAYD000
FCRL5	-0.5761953279165781	4.188252887898181	-3.859237125417688	1.6008245460489548e-4	0.039704362636681034	-3.774883507415626	DAYD007 - DAYD000
MRPL40	0.740833134148219	2.5043074425611915	3.8585882222796495	1.6036581009244428e-4	0.039704362636681034	3.774442624718726	DAYD007 - DAYD000
FLVCR1	-0.43765934444103927	3.947826400853576	-3.8465782864019915	1.6789459678384695e-4	0.04086383745450919	-3.762988988875411	DAYD007 - DAYD000
PRSS23	0.8580702743629707	3.332003935116421	3.835280304005311	1.7515918622938853e-4	0.041921431904233655	3.752386435298115	DAYD007 - DAYD000
MLC1	0.7350693942569624	4.402943505366805	3.8155305080014412	1.8859769458105807e-4	0.04430483118519357	3.7338194797490294	DAYD007 - DAYD000
LSM3	0.7991076069356153	2.7691640628935366	3.811599842093491	1.912882683483288e-4	0.04430483118519357	3.7302521074712516	DAYD007 - DAYD000
C14orf2	0.853097422325563	4.023373685895813	3.797507456569021	2.0173247543413215e-4	0.045982195987843456	3.716837031212077	DAYD007 - DAYD000
PSMA4	0.8070585544257787	4.596032062003735	3.7875197475917144	2.0937223829820882e-4	0.046977895968160606	3.707431241264366	DAYD007 - DAYD000
KIR2DL3	1.1605783814484942	1.0851809279535773	3.779153978501301	2.159438879235301e-4	0.04770698816279834	3.699594893005949	DAYD007 - DAYD000
DIRAS1	-0.7315912121371475	0.7748263043752783	-3.764429712017786	2.2805668971397227e-4	0.049619607034736994	-3.6857203222603254	DAYD007 - DAYD000
MTRNR2L12	2.024892990719726	3.0818169417616934	5.80984685863153	2.913449876614046e-8	2.5391880096205623e-4	5.546559815077843	DAYD014 - DAYD000
HBA2	2.174206505110563	11.57467385148369	5.771099911189997	3.5364735510035685e-8	2.5391880096205623e-4	5.512562096857651	DAYD014 - DAYD000
TMEM82	-1.6757992817371585	-5.905012116669723	-5.636823439085791	6.868005983119804e-8	2.7509345592290296e-4	-5.394590355000248	DAYD014 - DAYD000
HBA1	2.17916555927901	9.937348311038017	5.614561094589892	7.662770359969441e-8	2.7509345592290296e-4	5.374894104968214	DAYD014 - DAYD000
KDM5D	-0.648190263358174	4.965706397612683	-5.316649952683744	3.2127615590240937e-7	9.227051197517197e-4	-5.110518318948298	DAYD014 - DAYD000
TMEM63B	0.8897924612544958	5.276262374467448	5.185748366466676	5.930852642827376e-7	0.0012655151900437462	4.993455270453947	DAYD014 - DAYD000
EIF3CL	1.100528617670357	0.646719701356762	5.177390198833976	6.168945912469514e-7	0.0012655151900437462	4.985851672832707	DAYD014 - DAYD000
MTRNR2L2	1.837495604002037	-1.5288060214143693	4.99108715079825	1.4500276334085262e-6	0.0026027996019683045	4.8180022125246715	DAYD014 - DAYD000
EMC3	0.7004551491043483	5.85587747465868	4.945041831945281	1.7828984000596657e-6	0.002844713447206311	4.77659331175505	DAYD014 - DAYD000
ZFY	-0.9102559880343359	2.5605113633157446	-4.865780071006125	2.544328054983721e-6	0.0036536550869566233	-4.704544951220925	DAYD014 - DAYD000
LTBP2	0.701295812492654	2.987300940683208	4.796526248961174	3.4540963520438657e-6	0.004509165783213628	4.6417865174649195	DAYD014 - DAYD000
HBB	1.607977937331869	12.54450121441846	4.762774423388309	4.00600918760454e-6	0.004793857661166767	4.611070353993324	DAYD014 - DAYD000
HPS1	0.7296179231158169	7.608998233617478	4.739595755156629	4.434012422574134e-6	0.0048978783375511195	4.589926911356348	DAYD014 - DAYD000
CTD-2368P22.1	-0.7451346308201257	2.692273918000419	-4.704159191971848	5.172477306301173e-6	0.005268265691541426	-4.557667757528747	DAYD014 - DAYD000
ATG9A	0.48998339773806254	6.502302074378098	4.6835431214070375	5.660665469431548e-6	0.005268265691541426	4.538683012520434	DAYD014 - DAYD000
EIF3C	0.6096568790274244	3.182148666175131	4.675103391787451	5.869933918152007e-6	0.005268265691541426	4.531020868306306	DAYD014 - DAYD000
LINC00926	-0.8384056644059203	5.950428468951191	-4.631908198898994	7.070996097448382e-6	0.005795458010157712	-4.491540168769433	DAYD014 - DAYD000
LEAP2	-0.8763564831994541	1.1089298921509476	-4.61437918367599	7.622746975034713e-6	0.005795458010157712	-4.475514655000125	DAYD014 - DAYD000
NPRL3	1.3006701265587646	7.828582711182296	4.613008702751249	7.668085110932906e-6	0.005795458010157712	4.474247583202101	DAYD014 - DAYD000
PABPC3	0.8017664965096398	2.425020910020391	4.5833658206074706	8.700059878652483e-6	0.006246642992872483	4.447190696809142	DAYD014 - DAYD000
RP11-424G14.1	-1.1335249548868445	0.3213673333444604	-4.554690970850698	9.843615983598576e-6	0.0067311583583083605	-4.420580382264582	DAYD014 - DAYD000
GPR128	-0.8386715271962553	-5.286900243708635	-4.508018031526394	1.1982388843631002e-5	0.007821231990660963	-4.377908034300389	DAYD014 - DAYD000
CTC-428G20.3	-0.6001465687628809	2.627699007143875	-4.438714337342988	1.6027161027054162e-5	0.01000652314558686	-4.314076273546981	DAYD014 - DAYD000
ZER1	0.7211419371387864	7.596571067299898	4.423789359142525	1.7055855170799936e-5	0.010205086677195295	4.300311037663407	DAYD014 - DAYD000
LRRC8A	0.35359882905241147	5.42530698464406	4.400486890946568	1.878922732757671e-5	0.01070276392728173	4.278813425952786	DAYD014 - DAYD000
UBBP4	1.2965000881904378	1.7168374995780988	4.392988698077503	1.9378263378086698e-5	0.01070276392728173	4.271936649568886	DAYD014 - DAYD000
CARM1	0.8454528071209984	6.57018616992495	4.382540651315957	2.023789509683507e-5	0.010763561984835244	4.262249888984921	DAYD014 - DAYD000
ST3GAL1	0.30853394682905666	7.603669631492357	4.353601256629546	2.281018546560102e-5	0.011698366545929668	4.235442711237639	DAYD014 - DAYD000
FKRP	-0.27741515987563314	4.293803051933101	-4.342290746106558	2.388609500442606e-5	0.011827735319433041	-4.225075248538116	DAYD014 - DAYD000
ZDHHC23	-0.7295267745499339	1.7692732726686005	-4.32469019934332	2.5676876549545583e-5	0.012290664908382487	-4.208766320589902	DAYD014 - DAYD000
TBC1D25	0.4158951476330719	5.763298337142549	4.303046981286064	2.8048990706606656e-5	0.012348933773422797	4.188754277776632	DAYD014 - DAYD000
TEX22	-0.9967480115062529	-0.20055039866920954	-4.30298516797193	2.805997396477404e-5	0.012348933773422797	-4.188665418559006	DAYD014 - DAYD000
JAZF1	0.644176607498439	6.302194033774827	4.2891044117191095	2.968853531619468e-5	0.012348933773422797	4.175842373652117	DAYD014 - DAYD000
ST6GALNAC4	1.0848184681325526	6.3428849694127	4.285913223328909	3.007770990543684e-5	0.012348933773422797	4.172877179216241	DAYD014 - DAYD000
AC007204.2	-2.1183243248382757	-5.353011466644462	-4.2856978052185255	3.009837618870459e-5	0.012348933773422797	-4.1727207403690265	DAYD014 - DAYD000
UBL7	0.5504417086862246	6.474657995441638	4.264510232640017	3.280812250182198e-5	0.013086795531282324	4.153044278735341	DAYD014 - DAYD000
RUNDC3A	1.3459181067569732	5.556123783267576	4.219614760275096	3.9329701992011486e-5	0.015264176232575269	4.111382496545771	DAYD014 - DAYD000
GNAS	0.4681651214389433	10.301646740699026	4.202443890902961	4.2134238133700794e-5	0.015922306831577457	4.0954537266834325	DAYD014 - DAYD000
GYPC	1.0992920485612885	9.77741331052846	4.179037153011299	4.6269274700897744e-5	0.01703658422320235	4.0737141085951	DAYD014 - DAYD000
SLC6A19	2.000765688983444	-2.0368907499344964	4.122922127453398	5.785697095638981e-5	0.01965811216560751	4.021384924711261	DAYD014 - DAYD000
YY1AP1	0.46695475812315657	7.507682120988026	4.121787514651195	5.809215740772437e-5	0.01965811216560751	4.020429399346906	DAYD014 - DAYD000
RP4-717I23.3	-0.5775627689690581	4.189228284985611	-4.118316179098055	5.88941758578823e-5	0.01965811216560751	-4.017198249401464	DAYD014 - DAYD000
AP2A1	0.5896264249967293	7.979785173101375	4.112636016358937	6.023359957922465e-5	0.01965811216560751	4.01189379092953	DAYD014 - DAYD000
POLL	0.7993646175374547	6.164907975484995	4.112617313057642	6.023376986676395e-5	0.01965811216560751	4.011893123676689	DAYD014 - DAYD000
SLC38A5	1.1441034137947401	6.310188241508434	4.099144475894769	6.352415800618211e-5	0.01997427000715678	3.9993221704005495	DAYD014 - DAYD000
GYPA	3.0329316163858437	-1.3867801639895847	4.086551736691853	6.673011867278191e-5	0.01997427000715678	3.987653179669996	DAYD014 - DAYD000
CAPN5	0.8374102258412033	4.038587463443917	4.0865060867731575	6.675730612099568e-5	0.01997427000715678	3.987556511162855	DAYD014 - DAYD000
GPN2	-0.2468595193388481	5.161271190034972	-4.086514665600878	6.676636214091402e-5	0.01997427000715678	-3.987524319578078	DAYD014 - DAYD000
BAG6	0.5874905724078712	8.798651899582367	4.073794028469349	7.017258480590304e-5	0.02041994332334367	3.9756998520973963	DAYD014 - DAYD000
SLC25A16	-0.36820334906269014	3.8568955839505255	-4.070442478497889	7.11000812094139e-5	0.02041994332334367	-3.9725741897250266	DAYD014 - DAYD000
FBXO7	1.0382179679139831	9.424625670982737	4.055356143824495	7.542236949478935e-5	0.02123657305774853	3.95849864308356	DAYD014 - DAYD000
TMEM86B	0.9768846986231283	3.6961580299862384	4.043746310146348	7.892416477688513e-5	0.02179521165761674	3.9476436434480933	DAYD014 - DAYD000
ASCC2	0.8724652776709547	8.039238714792251	4.033646679481089	8.208814198846733e-5	0.022241239980271527	3.9382204997170547	DAYD014 - DAYD000
PPIL6	-1.0112352175600186	-1.0501226659135015	-4.021459323485685	8.608043473184574e-5	0.02289101931017231	-3.926808578009614	DAYD014 - DAYD000
PINK1	0.6277705397518121	7.390048441506924	4.015277396834878	8.816014524722164e-5	0.02301781246818368	3.9210604400048585	DAYD014 - DAYD000
AMY2B	-0.48471162298978143	3.5612189211133147	-4.006801843699846	9.110939535913551e-5	0.023080858074129133	-3.913124857302841	DAYD014 - DAYD000
AHSA2	-0.4135741510922566	6.102513521416783	-4.005338302071116	9.161621937502512e-5	0.023080858074129133	-3.9117856249657192	DAYD014 - DAYD000
NPHP3	-0.4758719931708999	3.992114590282923	-3.996104724667647	9.495824450675159e-5	0.02318747465846497	-3.90312597879148	DAYD014 - DAYD000
LONRF1	-0.41179875907825503	3.9900063056848194	-3.9897258621334526	9.731982144323649e-5	0.02318747465846497	-3.8971786701026048	DAYD014 - DAYD000
CYB5R3	0.39171149028548147	7.617722377793729	3.9891232849569476	9.755974759223437e-5	0.02318747465846497	3.8965820948536116	DAYD014 - DAYD000
LINC00672	-0.6513527906884409	1.582372896177266	-3.9801850238950074	1.0095739775611882e-4	0.02318747465846497	-3.888279335363923	DAYD014 - DAYD000
SHARPIN	0.7673234614049891	7.0513111012691745	3.975111913141143	1.0296041781664146e-4	0.02318747465846497	3.8835073506375166	DAYD014 - DAYD000
RP11-7F18.2	-1.4878107654039503	-1.7235166758135114	-3.973301096732682	1.0366594202836818e-4	0.02318747465846497	-3.881847359953134	DAYD014 - DAYD000
OPTN	0.6271321722084569	6.313501812357583	3.970135791490438	1.0495228225606785e-4	0.02318747465846497	3.878848053377237	DAYD014 - DAYD000
TCEA1	-0.27633233092197695	5.513135440963191	-3.9701387573738978	1.0495723208915202e-4	0.02318747465846497	-3.8788365792030546	DAYD014 - DAYD000
HLA-DOA	-0.4774751139542772	6.074628774198859	-3.9597449692320628	1.0922765855164307e-4	0.023765290557599916	-3.8691227179888763	DAYD014 - DAYD000
ATP6V0C	0.7104729128432457	6.218258507852781	3.955506314177465	1.1103544723397912e-4	0.023798045108655824	3.865118127572235	DAYD014 - DAYD000
LINC00205	-0.8337786131472558	0.5499507632446943	-3.9496441603391155	1.1354198897946748e-4	0.023977396496252253	-3.8596662526905763	DAYD014 - DAYD000
RP11-727A23.5	-0.818938930088565	0.5185951668317876	-3.944533162528301	1.1574798182103357e-4	0.02408900027463829	-3.8549612066785803	DAYD014 - DAYD000
NUDT13	-0.8448089784056665	1.0154832496152608	-3.9345847665629163	1.2029441856077005e-4	0.024295886687300382	-3.8455253661308544	DAYD014 - DAYD000
AP2M1	0.4284571218140343	8.325181382861363	3.9340738105766153	1.205210648513955e-4	0.024295886687300382	3.8450638246995488	DAYD014 - DAYD000
BSG	0.7045518940726065	9.440542827977898	3.929695523962357	1.225532038332114e-4	0.024295886687300382	3.84096176580805	DAYD014 - DAYD000
ROGDI	0.6291293687856534	5.563465841962024	3.9190203546441262	1.2764252274399219e-4	0.024295886687300382	3.8309633434041444	DAYD014 - DAYD000
PIP4K2A	0.39437608159852555	8.08749992117662	3.915735946228215	1.292476449751496e-4	0.024295886687300382	3.8278878027502343	DAYD014 - DAYD000
WDR45	0.559498589159964	5.853457665754003	3.914558620923166	1.2982933008107562e-4	0.024295886687300382	3.8267821279647634	DAYD014 - DAYD000
PNPLA2	0.5712863252849427	8.44502751904393	3.913849617415246	1.3017862156155168e-4	0.024295886687300382	3.826120431271497	DAYD014 - DAYD000
NPLOC4	0.18364312319949594	7.236166099045888	3.91364826176143	1.3027738683301737e-4	0.024295886687300382	3.825933634074413	DAYD014 - DAYD000
SGIP1	2.5334781985399966	-2.19069393312639	3.90758227210347	1.332854913083711e-4	0.024538200707541143	3.8203073266284298	DAYD014 - DAYD000
C8orf44	-0.6353160408321605	1.3181020141753024	-3.904242235859496	1.3503821730515556e-4	0.02454618734812701	-3.8170839781325347	DAYD014 - DAYD000
SHISA7	2.139692035489568	-0.14915660231344668	3.8962232701455064	1.391933525664731e-4	0.02498520678568192	3.8095972435153618	DAYD014 - DAYD000
PPP2R5B	0.697540017006296	5.287896305270722	3.891504653748355	1.4170782983711109e-4	0.02512252390692488	3.8051682530327557	DAYD014 - DAYD000
ELOF1	0.4892486337453361	5.6916533062372	3.8880394269596716	1.4358021264432305e-4	0.02514404699478633	3.8019180668584474	DAYD014 - DAYD000
FAM134A	0.3247716424740599	7.659595634878402	3.881741287497657	1.4703943743664053e-4	0.02515108163589244	3.796016970227532	DAYD014 - DAYD000
RAD23A	0.4433853483556831	7.021048550062192	3.8795594364385884	1.4826626817416707e-4	0.02515108163589244	3.7939554820529304	DAYD014 - DAYD000
GRINA	0.8329859785525322	8.54132952905973	3.8784798025966447	1.4887478684198172e-4	0.02515108163589244	3.7929389177231463	DAYD014 - DAYD000
RBM38	0.8978130836587077	8.946372580956037	3.8748558329467007	1.509279323245831e-4	0.025201454746290854	3.7895376558569422	DAYD014 - DAYD000
CIZ1	0.3370081455232201	6.991763145461375	3.867173428145329	1.5535387511571405e-4	0.02564231777772016	3.782351340513449	DAYD014 - DAYD000
PSMF1	0.6563462723951599	8.422529065695844	3.8599021756290033	1.5969025828086426e-4	0.026026124017785677	3.7754949525752575	DAYD014 - DAYD000
ASNA1	0.301482354142367	5.85639813553196	3.8552517721021684	1.6252431013887204e-4	0.026026124017785677	3.7711079995575165	DAYD014 - DAYD000
TAS2R5	-1.221373997525189	-0.8584414351519871	-3.8542768129246485	1.6311637615603838e-4	0.026026124017785677	-3.770200611043162	DAYD014 - DAYD000
RP11-244H3.1	-0.5673444524050502	2.5955889165284103	-3.8389292693844315	1.7279254065129067e-4	0.027077587248040724	-3.7557943502765307	DAYD014 - DAYD000
PAXIP1-AS1	-0.5993187072310548	2.6686224241068097	-3.83788469158382	1.734775784693417e-4	0.027077587248040724	-3.754803419736557	DAYD014 - DAYD000
CTSB	0.4687869970135612	9.049992832928313	3.8173773377415645	1.873071240461997e-4	0.02892183119681105	3.7355476263041485	DAYD014 - DAYD000
ZADH2	-0.29035241552618185	5.173811692893337	-3.799747635903347	2.0004465908773613e-4	0.030482293869870343	-3.7189600819779494	DAYD014 - DAYD000
XPO7	0.3249764986064836	6.363540353948488	3.795830892008398	2.0296189903359576e-4	0.030482293869870343	3.7153010570299445	DAYD014 - DAYD000
C17orf99	2.012184954483397	-1.6974129617829785	3.794802704669906	2.0378135177629198e-4	0.030482293869870343	3.71428212479202	DAYD014 - DAYD000
TTTY15	-0.6155705774857099	1.1328896204374768	-3.7903083718487616	2.0723607662938583e-4	0.03067948515874207	-3.710028304701853	DAYD014 - DAYD000
LINGO3	-0.4880132435504212	5.133271446074075	-3.7870871785930196	2.096765590697611e-4	0.030724034573895605	-3.7070632867035083	DAYD014 - DAYD000
UBA52	0.6760403068144747	10.270158982316628	3.777888459892335	2.1695127618405173e-4	0.03146889218184831	3.6984134785403224	DAYD014 - DAYD000
RAB13	0.6079917271891697	1.398737422866498	3.7710885887170913	2.2252119244948557e-4	0.0316546668076978	3.6919728859705243	DAYD014 - DAYD000
TMEM87A	-0.18063726020183335	5.15326924255197	-3.7709049368384746	2.2264076236611967e-4	0.0316546668076978	-3.6918362914153686	DAYD014 - DAYD000
ACHE	1.6996358003199226	0.6356033649579277	3.7624947755395897	2.296969867823653e-4	0.03233773264896829	3.683894892865096	DAYD014 - DAYD000
FAM129C	-0.5763252791806508	5.368624468303911	-3.755835800844638	2.354177935572012e-4	0.032821354519236984	-3.6776227497804075	DAYD014 - DAYD000
FSD2	-0.7342419243697493	0.6358496188641893	-3.7473024069701104	2.4290669305751425e-4	0.03353980877217216	-3.6696248377089993	DAYD014 - DAYD000
ITGA10	-0.8246905011142055	0.2227595502579364	-3.7383367011102218	2.510697390037709e-4	0.03411838403048067	-3.66116627994765	DAYD014 - DAYD000
ZNF763	-0.5542329191403288	1.5196197392763726	-3.735687815838437	2.53579997215314e-4	0.03411838403048067	-3.658616972593952	DAYD014 - DAYD000
C9orf131	-1.4342321281615966	-1.3750615608787824	-3.7350492863239366	2.542247278037208e-4	0.03411838403048067	-3.6579660330626593	DAYD014 - DAYD000
PIGT	0.2648293930620014	6.36220062151513	3.725458479234695	2.6326125352138546e-4	0.03454235661170481	3.6490018060284353	DAYD014 - DAYD000
MFSD8	-0.5268800080714593	3.8611157870058888	-3.724751334180181	2.6397123128129457e-4	0.03454235661170481	-3.648309786598312	DAYD014 - DAYD000
GPS2	0.32593532213423604	6.600348819073733	3.724103001234352	2.646002247414714e-4	0.03454235661170481	3.6476981592222266	DAYD014 - DAYD000
RNF17	-0.7965608393501404	-4.947413569693967	-3.7122039909094307	2.7634039182039387e-4	0.035614388303044135	-3.636525412793322	DAYD014 - DAYD000
ADIPOR1	0.9113623618999949	9.977857988545246	3.7085163877753335	2.801146598548178e-4	0.035614388303044135	3.633027952475035	DAYD014 - DAYD000
CNR2	-0.42235775902478334	4.705942321965553	-3.7083875649627127	2.8025249848495735e-4	0.035614388303044135	-3.632901060609346	DAYD014 - DAYD000
FTL	0.5824890902255753	12.270413324969168	3.704520409893208	2.842382212145383e-4	0.035804042602112014	3.629256939036081	DAYD014 - DAYD000
C19orf52	-0.34882563713827874	3.382450277058894	-3.6922876091404366	2.97183196246268e-4	0.037092900083723124	-3.61774306337328	DAYD014 - DAYD000
SLC2A11	-0.5410812250145787	2.3508866115744933	-3.684251619863851	3.0605857779911124e-4	0.037092900083723124	-3.6101172892848625	DAYD014 - DAYD000
ATP6V1G2	-0.6277204923563617	0.6391996763274391	-3.6833980847868353	3.0702783961314927e-4	0.037092900083723124	-3.609297076766542	DAYD014 - DAYD000
FKBP1C	0.7505562046286433	1.132519282347507	3.68180008876425	3.0881216021268215e-4	0.037092900083723124	3.607793461858124	DAYD014 - DAYD000
PNKD	0.36411411101568003	5.930288974076194	3.680392003217065	3.1037340635554743e-4	0.037092900083723124	3.606484485643621	DAYD014 - DAYD000
AKT1S1	0.5257367091339624	5.774227221260177	3.680410124674111	3.1038668433305534e-4	0.037092900083723124	3.606473379615269	DAYD014 - DAYD000
ATP6V0A2	-0.2694650032615886	5.043654386489485	-3.678373946900801	3.1266219985368835e-4	0.037092900083723124	-3.6045766215091897	DAYD014 - DAYD000
SLC25A39	1.1901383242061314	11.158474286584815	3.675534472438745	3.159007669114453e-4	0.037092900083723124	3.6018992773427456	DAYD014 - DAYD000
GZMH	0.7903557582837957	4.831583069299875	3.6731723164753602	3.1865128634308426e-4	0.037092900083723124	3.5996455076560494	DAYD014 - DAYD000
AGO2	0.6407491437540873	5.092920129691931	3.669347214765677	3.2309664874250696e-4	0.037092900083723124	3.5960412010685467	DAYD014 - DAYD000
PPAPDC1B	-0.4819760255055492	4.446221088440251	-3.6683817933259677	3.2422876256431885e-4	0.037092900083723124	-3.5951306985858134	DAYD014 - DAYD000
ALAS2	1.577981294183326	9.569381915893777	3.667339212334923	3.254669505953422e-4	0.037092900083723124	3.5941382864540046	DAYD014 - DAYD000
MCOLN1	0.6950884310371803	5.760800691870426	3.6616226518204207	3.3228215920043483e-4	0.03717257673288562	3.5887383195010023	DAYD014 - DAYD000
RFNG	0.37946912299091284	4.908375963493476	3.6604707954353675	3.336697083025884e-4	0.03717257673288562	3.5876516190316066	DAYD014 - DAYD000
PPDPF	0.491336499233209	7.92805392200704	3.6602315663597635	3.3393192190405606e-4	0.03717257673288562	3.5874467337862077	DAYD014 - DAYD000
MDM4	-0.30222317967300505	7.064365739066222	-3.6569063582135266	3.380054775431775e-4	0.03730064403729595	-3.5842829752061576	DAYD014 - DAYD000
LPCAT1	0.3343896445623038	7.681764449082989	3.6550434538985095	3.4027746301432935e-4	0.03730064403729595	3.582533883451128	DAYD014 - DAYD000
RP11-156E8.1	-1.00032467045754	-0.8314701449190229	-3.646621540217025	3.508053444281286e-4	0.03781630103956378	-3.5745689616990974	DAYD014 - DAYD000
GATAD1	-0.27308246055672214	4.799328648818662	-3.6449877395641614	3.5286333203963106e-4	0.03781630103956378	-3.573038147934725	DAYD014 - DAYD000
LINC01355	-0.65291179084966	2.5337829843352337	-3.642448435108508	3.5610907036292806e-4	0.03781630103956378	-3.570640724510111	DAYD014 - DAYD000
GSK3A	0.425325973908115	7.308152043951358	3.64198123422367	3.567455834453988e-4	0.03781630103956378	3.5701729700662104	DAYD014 - DAYD000
TYW5	-0.5592327489664779	2.7095496959966683	-3.6408690485310338	3.581488120738631e-4	0.03781630103956378	-3.5691445300602536	DAYD014 - DAYD000
PCDH1	1.124111822775699	1.63419430534572	3.638105507936874	3.6175455161132594e-4	0.03782347465421258	3.566519029935039	DAYD014 - DAYD000
LYSMD4	-0.497034087416115	2.423144655206849	-3.63631404031582	3.640868839935047e-4	0.03782347465421258	-3.564833756969353	DAYD014 - DAYD000
BX322557.10	-0.7447929499671585	1.1823425011797524	-3.6313265370741235	3.7068244109495445e-4	0.03782347465421258	-3.560122070253506	DAYD014 - DAYD000
AKT2	0.23421235578383293	7.553571640343467	3.629266536932419	3.734593135828937e-4	0.03782347465421258	3.5581617554517786	DAYD014 - DAYD000
USP9Y	-0.6551063320799431	3.633662959974414	-3.6267978238002407	3.7690405972501953e-4	0.03782347465421258	-3.555748808267326	DAYD014 - DAYD000
KRBA2	-0.7446843166441938	1.505433430662543	-3.6248968427812107	3.793497452096933e-4	0.03782347465421258	-3.5540481562344435	DAYD014 - DAYD000
FKBP8	0.9027026598485826	11.878735365050554	3.623442307744274	3.813384455380963e-4	0.03782347465421258	3.5526728150261566	DAYD014 - DAYD000
UBE2L3	0.2117165770589553	6.664935546494288	3.622896062535817	3.820906784236146e-4	0.03782347465421258	3.5521543342193125	DAYD014 - DAYD000
BCAM	1.5390676523821853	1.5272662947844604	3.622482970176192	3.826857233047681e-4	0.03782347465421258	3.551744871517703	DAYD014 - DAYD000
DUT	-0.535133638808289	4.501293606437293	-3.6210898550845645	3.845562186291808e-4	0.03782347465421258	-3.5504616090172023	DAYD014 - DAYD000
SYPL1	-0.28715929117710903	5.62721590182269	-3.6131283309302087	3.957526641951556e-4	0.03845401734283674	-3.5429000505876447	DAYD014 - DAYD000
SLC16A14	-1.1939446338238604	0.10940257764919548	-3.6127147095552092	3.963227414164232e-4	0.03845401734283674	-3.542520417308177	DAYD014 - DAYD000
RNF139-AS1	-0.6150764972698469	1.062078615792983	-3.609931588325165	4.002659212306705e-4	0.03857596395216395	-3.539908407392878	DAYD014 - DAYD000
LYL1	0.7292171799329203	7.672421092231531	3.6032026043542653	4.1005770411811036e-4	0.03919980135972539	3.5335247438586816	DAYD014 - DAYD000
AC105053.4	-1.7764711767178887	-2.391698859247772	-3.5985558717680957	4.166172832259656e-4	0.03919980135972539	-3.5293274531886523	DAYD014 - DAYD000
FCRL1	-0.741876368142905	4.6380943948840425	-3.5982989056599797	4.1733732921789344e-4	0.03919980135972539	-3.52887048178138	DAYD014 - DAYD000
CROCCP2	-0.366710657053388	4.8846669748016724	-3.598066694965215	4.1765805069902403e-4	0.03919980135972539	-3.5286671754499745	DAYD014 - DAYD000
SH3GL1	0.3507641187925614	6.487146810910385	3.5959765773858163	4.20824843803348e-4	0.039240550370234266	3.526667525636848	DAYD014 - DAYD000
TPGS2	0.7297875474523394	6.262297380982723	3.592921831872847	4.254102642298166e-4	0.0394122025441301	3.523796857080736	DAYD014 - DAYD000
KEL	1.2662810017293817	2.515663677979129	3.5888825494613226	4.316945083464774e-4	0.03973803294779113	3.519909230296928	DAYD014 - DAYD000
HMGN4	-0.32408646278295183	5.469213539203061	-3.5819058120125606	4.424630788278284e-4	0.04046987141380647	-3.513368673345305	DAYD014 - DAYD000
TBC1D22B	0.4207896044237627	4.34244986579877	3.5792879808503444	4.465815040386981e-4	0.040588040493643694	3.510906463592523	DAYD014 - DAYD000
FAM117A	0.5164415518258965	7.442011403818353	3.5759811548733533	4.5188022686910644e-4	0.04081132111849289	3.5077695983891384	DAYD014 - DAYD000
MSANTD2	-0.438577747958826	3.6517392836527036	-3.571470640972994	4.5921667639746145e-4	0.04121469670667217	-3.503482588083644	DAYD014 - DAYD000
UBXN6	0.8682314791214001	9.052154997433892	3.5562661315463586	4.846682725797184e-4	0.04307914366131504	3.489089814327407	DAYD014 - DAYD000
CSTF1	0.16286181821302037	4.664616041393167	3.5520265354963008	4.919365584325582e-4	0.04307914366131504	3.4851090240379246	DAYD014 - DAYD000
MYL4	1.2109845611673782	4.878105563993743	3.5518892960941746	4.922554950899039e-4	0.04307914366131504	3.484935603614357	DAYD014 - DAYD000
DMTN	1.1715947206005684	9.551844312029989	3.5511184486925984	4.935968198369432e-4	0.04307914366131504	3.484207409144975	DAYD014 - DAYD000
CTD-2035E11.5	-0.6466006232204218	1.4131246728372573	-3.550320931125027	4.949901604538288e-4	0.04307914366131504	-3.4834529270146604	DAYD014 - DAYD000
PIK3R2	0.38651215703553987	5.478680473645874	3.540210599456588	5.130338062856031e-4	0.0441192755458816	3.4738572971654356	DAYD014 - DAYD000
DNAL1	-0.4372124939427344	2.2601811112297066	-3.540178211095756	5.130862824625507e-4	0.0441192755458816	-3.4738298520019755	DAYD014 - DAYD000
DPM2	0.7819530956044671	5.992587073813654	3.529894570820867	5.320521524696818e-4	0.04547779112776566	3.4640780301376	DAYD014 - DAYD000
VPS26B	0.21019725298344571	6.513988131710689	3.523658230691949	5.438469690240576e-4	0.04578638796404694	3.45817550910662	DAYD014 - DAYD000
DNAJB2	0.44424147372461764	6.646425451921303	3.5235697959856838	5.440166883893797e-4	0.04578638796404694	3.4580914495183444	DAYD014 - DAYD000
ZSCAN18	-0.37497096620203063	5.044927587159941	-3.5229302446832924	5.452278789590548e-4	0.04578638796404694	-3.4574922723767303	DAYD014 - DAYD000
PLEKHG4	-0.5394999517678465	3.269773676726496	-3.5187607249827657	5.533143925234328e-4	0.04605587742198202	-3.453523353645249	DAYD014 - DAYD000
CCNL2	-0.2553685804855972	6.505518341434952	-3.517575267653741	5.556312301645181e-4	0.04605587742198202	-3.452396190191677	DAYD014 - DAYD000
RAP1GAP	1.5690872201057573	2.013147911619014	3.5162498140579905	5.583441170800624e-4	0.04605587742198202	3.451081895915913	DAYD014 - DAYD000
PRF1	0.7334774489105707	8.124737283650253	3.5147047601573687	5.612659156578588e-4	0.04605587742198202	3.449673027466865	DAYD014 - DAYD000
WDTC1	0.47588262684896954	8.231976387209633	3.5114322326731213	5.677699106622357e-4	0.046164243999778296	3.446561218770374	DAYD014 - DAYD000
SIRT5	-0.31495574117610525	3.541916014221324	-3.5103981087672724	5.698216847830834e-4	0.046164243999778296	-3.445586442295178	DAYD014 - DAYD000
TCL1A	-0.6120068686029985	5.895181453345355	-3.509187726996189	5.7223087966299e-4	0.046164243999778296	-3.444446022401645	DAYD014 - DAYD000
COG8	-0.24636281618666178	4.2147884739872215	-3.5044728685589908	5.817632212682988e-4	0.046418726916586606	-3.43997718713167	DAYD014 - DAYD000
PRDX6	0.6029163429633071	7.58093459726828	3.503043929037897	5.8469875771577e-4	0.046418726916586606	3.4386147109566356	DAYD014 - DAYD000
TRAF7	0.2279067446659857	6.337700110879176	3.499802106696752	5.914081878859663e-4	0.046418726916586606	3.435524407250704	DAYD014 - DAYD000
WASF2	0.3978263676849956	9.0777124507477	3.4991005882402337	5.929499707811009e-4	0.046418726916586606	3.434818888939788	DAYD014 - DAYD000
SNORD116-21	-2.2766730179791033	-3.133886617653408	-3.4984751737208275	5.94669408100138e-4	0.046418726916586606	-3.434034087436153	DAYD014 - DAYD000
CEP76	-0.4878985088499004	1.6531504926962395	-3.4964301506044153	5.9834239872106e-4	0.046418726916586606	-3.432364677829718	DAYD014 - DAYD000
TIA1	-0.40865110416562	5.744126501118197	-3.496104202143777	5.992205877164486e-4	0.046418726916586606	-3.4319669456317436	DAYD014 - DAYD000
EBLN3	-0.43510407862307865	6.1448007572565295	-3.4950715467928815	6.012453486410243e-4	0.046418726916586606	-3.4310519939755464	DAYD014 - DAYD000
TBRG1	-0.2210230479599069	5.1461310945471626	-3.489556808482362	6.129861822478858e-4	0.04707209399507829	-3.4258023878795347	DAYD014 - DAYD000
BLVRB	0.8400485230752119	7.267632708325553	3.4874997769629026	6.173840923799984e-4	0.04715763599242966	3.423860038492642	DAYD014 - DAYD000
SGCB	-0.5292126863376738	1.697062627217369	-3.4798829694774156	6.340277348495208e-4	0.04817268927216464	-3.416624036508358	DAYD014 - DAYD000
CARD16	0.74667119439634	4.152190661879226	3.4763289089748852	6.420099190704365e-4	0.048522433883428785	3.413216182813509	DAYD014 - DAYD000
RANBP10	0.5921370595258253	6.414681656787575	3.473212544466634	6.489484845501818e-4	0.0486319062691364	3.4102857514146216	DAYD014 - DAYD000
RIC3	-0.6288057775895992	2.88750136739179	-3.472638370226576	6.502316158547485e-4	0.0486319062691364	-3.4097470289464242	DAYD014 - DAYD000
LINC00342	-0.5882761575306747	3.750361647175757	-3.4707403247426245	6.545060620744684e-4	0.04869406257823041	-3.407959508349858	DAYD014 - DAYD000
STRC	-1.7958286534476873	-3.112430281666378	-3.4692418462858132	6.578445780067339e-4	0.04869406257823041	-3.406570917143093	DAYD014 - DAYD000
BTF3	0.46752713934097656	8.094059076802873	3.467448401368009	6.620281555414864e-4	0.04875243237731151	3.4048400605282922	DAYD014 - DAYD000
HAGH	0.7939821887076777	6.656847586347234	3.465674457783802	6.661686091884598e-4	0.048807047081358586	3.4031370302834403	DAYD014 - DAYD000
ANKRD10	-0.2928912216368804	5.770369470034178	-3.4598473297361054	6.798531489165139e-4	0.04944523616788991	-3.3975775533022783	DAYD014 - DAYD000
UBAP1L	-0.8025095939642577	0.1649902968592659	-3.4589561332186873	6.817657911728553e-4	0.04944523616788991	-3.3968088250402153	DAYD014 - DAYD000
CR1L	1.5110499373533146	-0.5927939035806263	3.4560212901796823	6.889401463237154e-4	0.049539751479299704	3.3939430631219647	DAYD014 - DAYD000
ERMAP	0.3669442679299597	4.155233673550134	3.4555779432033167	6.899686835557062e-4	0.049539751479299704	3.3935344943067935	DAYD014 - DAYD000
LRRC75A	0.6300346750627925	3.506130349486603	3.4540189529010568	6.936902959467624e-4	0.04955916741191795	3.39206086219423	DAYD014 - DAYD000
TMEM82	-1.7899513393199475	-5.905012116669723	-6.020792450658296	1.002844682630989e-8	1.4400849642581e-4	-5.730247051793347	DAYD028 - DAYD000
FLVCR1	-0.6309435234304788	3.947826400853576	-5.472997032058846	1.5234671827845537e-07	0.0010938494372393097	-5.249700478213057	DAYD028 - DAYD000
NDUFAF2	1.0502061584813662	0.6179412333802418	4.9646371294102325	1.6271244434502966e-6	0.007788502335982087	4.794953654220114	DAYD028 - DAYD000
DNTTIP2	0.5627638051509569	4.606212347310769	4.86511167025827	2.5481968339212824e-6	0.009148026633777404	4.704234937269816	DAYD028 - DAYD000
RP11-1105G2.3	-1.3179128764429968	-0.629095467688158	-4.701450781372741	5.23809475669718e-6	0.010926942229010412	-4.555018582634541	DAYD028 - DAYD000
S100A12	1.3607962454285323	5.945194899759909	4.643148183625821	6.737338839840942e-6	0.010926942229010412	4.5018220256157155	DAYD028 - DAYD000
MED29	0.22305783473480378	6.053931783493401	4.624649240460799	7.294013852773343e-6	0.010926942229010412	4.484923384446295	DAYD028 - DAYD000
ACAT1	0.6719792885300997	2.9636178373268773	4.600045698162161	8.102745209650349e-6	0.010926942229010412	4.4624510237268344	DAYD028 - DAYD000
THYN1	0.47428885053316616	3.9759532000962468	4.592020346368205	8.386996372810749e-6	0.010926942229010412	4.455059417249668	DAYD028 - DAYD000
KDM5D	-0.5630149473304478	4.965706397612683	-4.586978242230481	8.574505288068718e-6	0.010926942229010412	-4.450313438263973	DAYD028 - DAYD000
KLHL17	-0.5739099444512701	2.7076132511416886	-4.566601684613488	9.351150384471163e-6	0.010926942229010412	-4.431657423762521	DAYD028 - DAYD000
SLC15A2	-0.5945327855676297	2.932400896472969	-4.554805756981763	9.831095144516815e-6	0.010926942229010412	-4.420855391234516	DAYD028 - DAYD000
PHIP	-0.5799309532263548	6.4117080431402265	-4.544144657553345	1.028545621481665e-5	0.010926942229010412	-4.411083668073672	DAYD028 - DAYD000
MED27	0.3899918241603477	3.6143084014110887	4.535875562170452	1.0653007744160567e-5	0.010926942229010412	4.403475992804501	DAYD028 - DAYD000
TUBGCP6	-0.40771845686994457	6.575178803197342	-4.514768320565489	1.1649144668461872e-5	0.011152114495940833	-4.384052935445654	DAYD028 - DAYD000
PABPC1	0.22866705501001405	11.098890814899903	4.474801554664993	1.3780909323091177e-5	0.012368366117474331	4.347323172045104	DAYD028 - DAYD000
ITGA10	-0.9615303160048763	0.2227595502579364	-4.372282322944858	2.1109206189354802e-5	0.015263339514160297	-4.252823382427401	DAYD028 - DAYD000
ZFY	-0.8029532632140897	2.5605113633157446	-4.3640294521732255	2.185867599762202e-5	0.015263339514160297	-4.2450068329652675	DAYD028 - DAYD000
RP11-7F18.2	-1.6360051457634814	-1.7235166758135114	-4.351506258944242	2.2994562144479092e-5	0.015263339514160297	-4.2336334552441945	DAYD028 - DAYD000
CSTF1	0.19912918277982072	4.664616041393167	4.349400674321364	2.3191532639269833e-5	0.015263339514160297	4.231715807283197	DAYD028 - DAYD000
C4BPA	-1.0778452268926841	-0.10540641720959237	-4.348125038534041	2.3319984641747628e-5	0.015263339514160297	-4.230473567350468	DAYD028 - DAYD000
AHSA2	-0.4501329513201773	6.102513521416783	-4.347455991349893	2.338394633088625e-5	0.015263339514160297	-4.229857429836184	DAYD028 - DAYD000
DPY30	0.8140157583943881	2.7742245995017027	4.316992200744716	2.6492593353233893e-5	0.016399760531767966	4.201693268587076	DAYD028 - DAYD000
MDM4	-0.35709364724931003	7.064365739066222	-4.308730212583522	2.7409070526631696e-5	0.016399760531767966	-4.193989474525419	DAYD028 - DAYD000
MST1	-0.6622351720861399	1.0514533298128896	-4.281232196521334	3.0658782115542635e-5	0.017565935052147538	-4.168517057083824	DAYD028 - DAYD000
GPR128	-0.7720574582027453	-5.286900243708635	-4.257871846830731	3.369679819979032e-5	0.017565935052147538	-4.146926631938834	DAYD028 - DAYD000
POP4	0.30736786976901964	4.33226711482555	4.257072431791745	3.379404808325862e-5	0.017565935052147538	4.146266492496654	DAYD028 - DAYD000
ATP5J	0.6675188609064011	3.6182849217966537	4.242866418686385	3.580579627388789e-5	0.017565935052147538	4.133000489950239	DAYD028 - DAYD000
NKTR	-0.4856631836088692	6.964259982695719	-4.2384628002272455	3.645429781012661e-5	0.017565935052147538	-4.128874704190302	DAYD028 - DAYD000
FAM111A	-0.3794143004778574	6.260883402940731	-4.230368070336157	3.765807880381772e-5	0.017565935052147538	-4.121397638618683	DAYD028 - DAYD000
TIA1	-0.4949684114419064	5.744126501118197	-4.228770460049825	3.792089043290903e-5	0.017565935052147538	-4.119795443642389	DAYD028 - DAYD000
AGO3	-0.46598354261675645	5.221119199840562	-4.199532709537314	4.262867759160269e-5	0.018405509208277677	-4.092750256324517	DAYD028 - DAYD000
XPA	0.523391366903379	2.8014510423945973	4.198683940443547	4.277909108333994e-5	0.018405509208277677	4.091933733186202	DAYD028 - DAYD000
FTX	-0.823061608685636	0.9913411557123993	-4.194017922812481	4.3578503696479174e-5	0.018405509208277677	-4.087639286232246	DAYD028 - DAYD000
BTF3	0.5698225630186275	8.094059076802873	4.179890725183064	4.610786195350847e-5	0.018448610365269	4.074527514758308	DAYD028 - DAYD000
SLC25A16	-0.3759144640571743	3.8568955839505255	-4.179149294382078	4.624999813020083e-5	0.018448610365269	-4.073811107274636	DAYD028 - DAYD000
CELF1	-0.30322930987046703	7.535602989577323	-4.165048154400527	4.892402882315349e-5	0.018987812267580652	-4.060708477417211	DAYD028 - DAYD000
GARS	0.2366783836127846	5.62756751868971	4.14518639680239	5.294312174896328e-5	0.019091321250493377	4.042239472299224	DAYD028 - DAYD000
CTA-217C2.2	-1.5497592346888651	-1.0073968314866641	-4.137052565556506	5.467375494773895e-5	0.019091321250493377	-4.034692913328876	DAYD028 - DAYD000
TCEAL4	0.5281221169255366	2.550239120080263	4.13457901910938	5.522433688638972e-5	0.019091321250493377	4.032339470018388	DAYD028 - DAYD000
MGST1	0.7240793817642315	3.27133364689238	4.1322418036285695	5.5745305641657446e-5	0.019091321250493377	4.0301329855025125	DAYD028 - DAYD000
UTP11L	0.32208447113895344	3.494700089549759	4.128198869056877	5.662317016895203e-5	0.019091321250493377	4.026458738224003	DAYD028 - DAYD000
DCP1B	0.3788757524926538	3.7794856351343444	4.125406558553296	5.7264415618281374e-5	0.019091321250493377	4.023808791437922	DAYD028 - DAYD000
DNAJC7	0.24077510216135423	5.51181895130254	4.114822774751028	5.9706271020583573e-5	0.019091321250493377	4.013968685726903	DAYD028 - DAYD000
MIA	-1.3349148917336588	-0.1862599224053149	-4.11406281143192	5.9826563807256415e-5	0.019091321250493377	-4.01349384286952	DAYD028 - DAYD000
C9orf131	-1.5828075242578281	-1.3750615608787824	-4.1050397628229796	6.208771329756755e-5	0.019382164412023263	-4.0047324466646606	DAYD028 - DAYD000
DIP2A	-0.4502811853419333	5.871807419356587	-4.0986978037237165	6.363661831727553e-5	0.019443017851831414	-3.998903498288741	DAYD028 - DAYD000
AK2	0.22938777535932697	6.518560743778526	4.081060138796801	6.819827566625229e-5	0.020037120207860713	3.982485538747197	DAYD028 - DAYD000
TRIM33	-0.42852658337151084	6.361104193961916	-4.080379571344062	6.837178901010968e-5	0.020037120207860713	-3.981881774566774	DAYD028 - DAYD000
UNKL	-0.3576001031284557	5.5599612223094095	-4.073449135045917	7.026626305686588e-5	0.02018047074993188	-3.975382387706215	DAYD028 - DAYD000
CRB2	-1.3404915674079918	0.25179318160078606	-4.068044674221154	7.177686267048965e-5	0.02021011270486728	-3.9703176839690455	DAYD028 - DAYD000
DNAJC8	0.3188440364526155	5.615285777960659	4.055055670522447	7.550687600853579e-5	0.02085151422081873	3.9582311239950556	DAYD028 - DAYD000
NQO1	0.7517995922553803	0.38572786869741227	4.046280178579145	7.81233949690429e-5	0.021167017957650112	3.950085151027016	DAYD028 - DAYD000
CETN2	0.39266857296355484	3.7818229232966916	4.019115074767786	8.685064033453371e-5	0.02299355458761482	3.9246646503275953	DAYD028 - DAYD000
SET	0.2220401239313352	7.618533828664506	4.015570171410102	8.806723553752195e-5	0.02299355458761482	3.9213144871232584	DAYD028 - DAYD000
UBE2L3	0.23567835124391934	6.664935546494288	4.005823174366854	9.144841591383757e-5	0.023449986652191206	3.91222825244947	DAYD028 - DAYD000
TBCE	0.39138053529220906	2.8345453696525658	3.9914244597809376	9.667916055186514e-5	0.024284433524563304	3.8987785012558707	DAYD028 - DAYD000
HRH4	-0.7020112497228528	2.976517477916142	-3.985792967355933	9.880926393250975e-5	0.024284433524563304	-3.8934973951514538	DAYD028 - DAYD000
NUCB2	0.5520473119067377	3.6807821157768723	3.9832698709471255	9.97758759017573e-5	0.024284433524563304	3.8911362663616975	DAYD028 - DAYD000
STX16	-0.2768336735385519	7.489190518470793	-3.9758694733964077	1.0266049675839909e-4	0.024570078890843516	-3.884216273247418	DAYD028 - DAYD000
RAB3GAP2	-0.37159460557688817	5.336131092495267	-3.967177676962644	1.0617931278713072e-4	0.02499565461677372	-3.876019192278916	DAYD028 - DAYD000
GLS	-0.43708780009315884	6.586859547590947	-3.9609239242926977	1.0876025368022991e-4	0.02519027811045325	-3.870168279576716	DAYD028 - DAYD000
EMC3	0.5591924504279202	5.85587747465868	3.954976262472888	1.112470324684425e-4	0.02522403256922453	3.8646534540977564	DAYD028 - DAYD000
SLC17A9	-0.5177308625616024	3.1132708343279663	-3.952251676649082	1.1241908665949651e-4	0.02522403256922453	-3.8620944469688303	DAYD028 - DAYD000
RAD52	-0.5054908592758265	2.8603416303285694	-3.944615293232571	1.1575310191890085e-4	0.025442688635046454	-3.8549503849965054	DAYD028 - DAYD000
MTRNR2L12	1.3924557325167939	3.0818169417616934	3.9419101504234604	1.1693714832263691e-4	0.025442688635046454	3.8524598642698678	DAYD028 - DAYD000
NRBP2	-0.4430874808135088	3.7383342003414413	-3.923765327297346	1.253371173067953e-4	0.0265985297501849	-3.8354450701864047	DAYD028 - DAYD000
ZNF611	-0.5056656295813955	3.552618093074772	-3.9205754703126043	1.268068389277249e-4	0.0265985297501849	-3.8325790378577116	DAYD028 - DAYD000
LTV1	0.41096451589513094	3.647286420445662	3.9186659069928442	1.2780630590269903e-4	0.0265985297501849	3.830647857141206	DAYD028 - DAYD000
NEAT1	-0.5226765554487525	8.685874244990895	-3.910603508903209	1.317959234912129e-4	0.027036992304768817	-3.823078263972034	DAYD028 - DAYD000
RP4-798A10.2	-0.6332358414907397	2.5701934621346627	-3.9030826575800637	1.3560734975963528e-4	0.027367699818372258	-3.8160457898748934	DAYD028 - DAYD000
HOOK3	-0.4848762172643779	5.675089606172381	-3.899080710073578	1.376704400258559e-4	0.027367699818372258	-3.8123164841495334	DAYD028 - DAYD000
FAM63B	-0.5636269061037478	4.489544593277017	-3.892918103168214	1.4093967987507497e-4	0.027367699818372258	-3.8065133645016256	DAYD028 - DAYD000
ENY2	0.36435960918348975	4.103967033923424	3.89272177250547	1.4103132218381246e-4	0.027367699818372258	3.806352526928195	DAYD028 - DAYD000
DNAL1	-0.47666617631401853	2.2601811112297066	-3.8805610764715612	1.4770689212894653e-4	0.027856742901104462	-3.7948934220719464	DAYD028 - DAYD000
SLC30A7	-0.4096573596480928	5.080578359438503	-3.878466772872235	1.4888313338924815e-4	0.027856742901104462	-3.792925001567372	DAYD028 - DAYD000
GYPA	2.8826050650182204	-1.3867801639895847	3.877538698539634	1.493711144418554e-4	0.027856742901104462	3.7921126673615184	DAYD028 - DAYD000
TRIM13	-0.35944260823605667	4.854964654358766	-3.8628736706138063	1.5789485026031303e-4	0.02892950971383942	-3.7783122112924676	DAYD028 - DAYD000
CARD8	-0.3558699195777253	7.61145737219082	-3.857981799720776	1.608419462774759e-4	0.02892950971383942	-3.773703435963857	DAYD028 - DAYD000
PA2G4	0.302443991065652	6.562038481544658	3.857336774741413	1.6122299379396098e-4	0.02892950971383942	3.773113351658357	DAYD028 - DAYD000
EIF3L	0.30642257909320847	8.520514387885113	3.854146825417053	1.6318177484825856e-4	0.02892950971383942	3.7701005724471144	DAYD028 - DAYD000
C14orf2	0.8643790819375692	4.023373685895813	3.8470641509443304	1.6760142655967468e-4	0.029090890478857462	3.763425867081733	DAYD028 - DAYD000
MRPL40	0.7383684999850959	2.5043074425611915	3.840966379454685	1.7135405514788165e-4	0.029090890478857462	3.7578872507848877	DAYD028 - DAYD000
PBDC1	0.4444596141948516	2.999672906095115	3.8410177477535226	1.714078118391645e-4	0.029090890478857462	3.7578087416489105	DAYD028 - DAYD000
CARD16	0.8261248092009099	4.152190661879226	3.839895679347772	1.7219538236092508e-4	0.029090890478857462	3.7566611789895097	DAYD028 - DAYD000
GYPC	0.9977085079470296	9.77741331052846	3.796075244306507	2.0278656130542675e-4	0.03386063977146428	3.7155195790861812	DAYD028 - DAYD000
TMEM245	-0.3605909410449195	5.480450944237406	-3.7879203854918155	2.0904802066085593e-4	0.034238297725543036	-3.7078238061862714	DAYD028 - DAYD000
OPTN	0.6007605565994805	6.313501812357583	3.786491849996106	2.101472839506509e-4	0.034238297725543036	3.706495119505027	DAYD028 - DAYD000
DGCR9	-0.8565977085881336	-0.6761290441610388	-3.7838701098868133	2.1220114885608148e-4	0.034238297725543036	-3.7040299970065824	DAYD028 - DAYD000
MTIF3	0.4488446689906982	3.904660897486543	3.775447144358485	2.1889743777809518e-4	0.03471888067109106	3.696145632649797	DAYD028 - DAYD000
FABP5	0.714738378989867	0.604416628572965	3.7726094655019855	2.2119985593895613e-4	0.03471888067109106	3.693486962566918	DAYD028 - DAYD000
DNAJC15	0.6009272850045781	3.180928762860233	3.771168518079093	2.2243294023261684e-4	0.03471888067109106	3.692073747942756	DAYD028 - DAYD000
LSM12	0.3198365739576161	3.4276490722012976	3.759045406999502	2.326102536707525e-4	0.035177279566984326	3.680682772427714	DAYD028 - DAYD000
TUBGCP4	-0.3946153003948081	3.7248662681554436	-3.7550373091539666	2.3610369919764874e-4	0.035177279566984326	-3.6768803667189207	DAYD028 - DAYD000
TEP1	-0.38449090558568244	6.632844758604723	-3.754074197897752	2.3694488452516711e-4	0.035177279566984326	-3.675972676066897	DAYD028 - DAYD000
SRP54	0.2413926000933504	5.229169321434345	3.7513680762594377	2.3932296905336342e-4	0.035177279566984326	3.673422838053783	DAYD028 - DAYD000
NME1-NME2	0.49411088474868325	4.077560575845511	3.750791636957741	2.398899536975173e-4	0.035177279566984326	3.6728184142152194	DAYD028 - DAYD000
CLDN20	-2.077760522472493	-2.401407643890444	-3.750532961073804	2.400677853457148e-4	0.035177279566984326	-3.6726291160645927	DAYD028 - DAYD000
SRXN1	0.7197465564259011	2.4647542741567467	3.743904069606881	2.4602233391420524e-4	0.03568566378795947	3.6663653843778596	DAYD028 - DAYD000
CCNH	0.4239964900190678	3.6075711691856776	3.7358732291375545	2.5354486987925925e-4	0.03599444037307228	3.6586524827854836	DAYD028 - DAYD000
GALNT4	-1.4921136578762462	-0.9857235478949968	-3.729083923158458	2.5975810519178504e-4	0.03599444037307228	-3.6524421711296515	DAYD028 - DAYD000
RP4-717I23.3	-0.5184284506356338	4.189228284985611	-3.7279907734200206	2.6082763199958313e-4	0.03599444037307228	-3.6513872222688915	DAYD028 - DAYD000
HEXIM1	-0.21850497970553384	6.249967810292451	-3.726878382501462	2.618739059606403e-4	0.03599444037307228	-3.6503591265823796	DAYD028 - DAYD000
ZFAND6	0.4382250978245539	5.57895597788011	3.7257013414744704	2.6301480339672426e-4	0.03599444037307228	3.649242431532973	DAYD028 - DAYD000
NPHP3	-0.43984732051751907	3.992114590282923	-3.723415727485997	2.652548890841938e-4	0.03599444037307228	-3.6470630156368316	DAYD028 - DAYD000
HAT1	0.7606485722824581	3.624427090827185	3.717123619266006	2.7139696031360774e-4	0.03599444037307228	3.6411746330580814	DAYD028 - DAYD000
SGIP1	2.40510409816416	-2.19069393312639	3.711059776899092	2.77471279666679e-4	0.03599444037307228	3.635472791761828	DAYD028 - DAYD000
SCFD1	0.2989777521811128	4.379176309740228	3.70959349242715	2.790179160047459e-4	0.03599444037307228	3.6340396859936037	DAYD028 - DAYD000
ZNF777	0.37296138612101615	4.331191456780471	3.7086767684069954	2.7996512071980727e-4	0.03599444037307228	3.633165681812511	DAYD028 - DAYD000
ASNA1	0.2910923231501874	5.85639813553196	3.7085012684237113	2.80166449517695e-4	0.03599444037307228	3.6329802689439643	DAYD028 - DAYD000
GNPDA1	0.27786241625633856	4.747178918336546	3.707313155145902	2.813455984432516e-4	0.03599444037307228	3.631896837434915	DAYD028 - DAYD000
UTY	-0.3749584120537959	3.9371476430153973	-3.702623339864753	2.8625089030858645e-4	0.03599444037307228	-3.627434923659103	DAYD028 - DAYD000
PTP4A2	0.2105036597646759	8.216983907027018	3.7023997631915004	2.86475507051847e-4	0.03599444037307228	3.627232329196834	DAYD028 - DAYD000
BRCC3	0.33443321025926975	3.613783994530957	3.7020843606941938	2.867840986189279e-4	0.03599444037307228	3.62695423566921	DAYD028 - DAYD000
SS18L1	-0.4087785473463059	3.6730537232921785	-3.700007834766003	2.8895661242636737e-4	0.03599444037307228	-3.6250043281230013	DAYD028 - DAYD000
HYPK	-0.4880005264949365	2.7763339298079477	-3.6931064747020197	2.9632379440372154e-4	0.03599444037307228	-3.6184927542873004	DAYD028 - DAYD000
PNKD	0.3669198179231268	5.930288974076194	3.692424857029985	2.970687190855935e-4	0.03599444037307228	3.6178428091051327	DAYD028 - DAYD000
KLC1	-0.2436413058689224	5.213435318854947	-3.691305389317757	2.982782642662423e-4	0.03599444037307228	-3.616790727983156	DAYD028 - DAYD000
VLDLR	-0.7478432341687697	0.7043698925901725	-3.691304432307439	2.982826186905015e-4	0.03599444037307228	-3.6167869476610406	DAYD028 - DAYD000
UQCRB	0.8298674625623379	4.194939371441776	3.6816452993563065	3.088494520104221e-4	0.03695898442391384	3.6077621235961983	DAYD028 - DAYD000
CCNL2	-0.26802395726063377	6.505518341434952	-3.6745443631047077	3.17052692187009e-4	0.03752090335785593	-3.6009531652860702	DAYD028 - DAYD000
ST13	0.27624464150289807	7.3508875794224275	3.672294052976363	3.1963703045421093e-4	0.03752090335785593	3.5988422217084284	DAYD028 - DAYD000
TRIM69	-0.4472508625573508	3.369335993473768	-3.667270880342364	3.2550643237900113e-4	0.03752090335785593	-3.59410669983084	DAYD028 - DAYD000
PEPD	0.3013397999765415	5.45288594763058	3.666465650315227	3.264601746373197e-4	0.03752090335785593	3.593344764587115	DAYD028 - DAYD000
RSL1D1	0.3481692030908601	6.59510164673525	3.6659783471084304	3.271627117080427e-4	0.03752090335785593	3.5927848459764395	DAYD028 - DAYD000
DDX3Y	-0.5342382156396379	4.876951155173441	-3.664209326935921	3.2922241107868016e-4	0.03752090335785593	-3.5911497372600216	DAYD028 - DAYD000
TUBA3D	-1.625361377056667	-1.3042241302155304	-3.6605347092082243	3.3357382101273326e-4	0.03771748086411693	-3.587726579886743	DAYD028 - DAYD000
TRIM56	-0.5475585776206708	6.026826833588981	-3.653092049512051	3.4265345554653463e-4	0.03844143454412685	-3.5807163706394234	DAYD028 - DAYD000
SEC61A2	-0.37061297805160454	3.446183907980435	-3.6491701793843165	3.4756321532041705e-4	0.03848045306148898	-3.5769977115444176	DAYD028 - DAYD000
C14orf166	0.4219658663674828	5.140207687180454	3.6485204069564414	3.483606474925882e-4	0.03848045306148898	3.5763983786880083	DAYD028 - DAYD000
PEX6	-0.28607357805060474	5.131926479685445	-3.639753192799076	3.5959032568854906e-4	0.039417687609828736	-3.5680919469155277	DAYD028 - DAYD000
XXbac-BPG299F13.14	-0.6548016124544249	3.7388298104899294	-3.636095256165009	3.64367927814306e-4	0.03943611207972997	-3.564631365098545	DAYD028 - DAYD000
RPL22	0.44394416968248507	7.192833304036069	3.634359749443717	3.666563895960487e-4	0.03943611207972997	3.562988756292386	DAYD028 - DAYD000
PES1	0.2885487501809445	5.341062834823866	3.6333228217731954	3.6799714614789804e-4	0.03943611207972997	3.5620308375275527	DAYD028 - DAYD000
BEX2	0.8036879495865317	1.3179516847747772	3.6279566070759954	3.752089454045009e-4	0.039911114488952834	3.556933599941453	DAYD028 - DAYD000
ZNF587	-0.47316482432457097	5.204711107266653	-3.6183720384686517	3.883188171514675e-4	0.041001898634522596	-3.54789783330559	DAYD028 - DAYD000
HADHA	0.20015519644246016	7.638599821551926	3.616023129463886	3.916157077957031e-4	0.04104818659814815	3.545670394849084	DAYD028 - DAYD000
CNBP	0.2957702769805284	8.077848746379905	3.6106314311443057	3.9928812505134355e-4	0.04154911214302386	3.54055386230626	DAYD028 - DAYD000
RAB13	0.5769303811379203	1.398737422866498	3.600485206354076	4.1409409931913397e-4	0.04277979328217816	3.5309346136862985	DAYD028 - DAYD000
GLTP	0.24825432141434245	5.992749821451144	3.5926511234051084	4.258400333055513e-4	0.04314615785618031	3.5235292861234746	DAYD028 - DAYD000
CLEC17A	-0.6350956858607426	3.6708095364684468	-3.5925962245075644	4.259481250302529e-4	0.04314615785618031	-3.5234620287224447	DAYD028 - DAYD000
CCT6B	1.0303974171676933	-0.9728956058163243	3.5923008455103784	4.2665420721292504e-4	0.04314615785618031	3.523023078216458	DAYD028 - DAYD000
LUCAT1	-0.8399742937013599	4.497650490335684	-3.5852932089517515	4.371513572810498e-4	0.04374438045933178	-3.516576079635664	DAYD028 - DAYD000
EIF3D	0.2431543001264087	7.449924787591662	3.5812296694469388	4.4350199659286065e-4	0.04374438045933178	3.512745542916786	DAYD028 - DAYD000
CCDC62	-0.8518741986623497	-0.5841044763678271	-3.5804182330089946	4.4478037849924034e-4	0.04374438045933178	-3.511980651807618	DAYD028 - DAYD000
OSBPL9	0.20914322329732737	5.710736979785857	3.5787086430726576	4.475235955489301e-4	0.04374438045933178	3.510346211425383	DAYD028 - DAYD000
COMMD9	0.30923430544713515	5.265871566703403	3.57853383413584	4.4780110915889775e-4	0.04374438045933178	3.510181386804077	DAYD028 - DAYD000
PPDPF	0.48237344178814556	7.92805392200704	3.575076934661035	4.5335117862711614e-4	0.043881919913972785	3.5069048765388158	DAYD028 - DAYD000
ARL3	0.37473797479742155	2.9003954374133523	3.573838783843016	4.553207567675449e-4	0.043881919913972785	3.505751120383898	DAYD028 - DAYD000
TMEM189	0.2936802777410401	4.420982368314004	3.5640864573600877	4.71382017976709e-4	0.044900126829901944	3.4965127210467513	DAYD028 - DAYD000
EAPP	0.37992781908150874	4.8791969214442785	3.562181494557635	4.745933029553224e-4	0.044900126829901944	3.4947008878174346	DAYD028 - DAYD000
EIF3M	0.3470653757147142	6.339083896440966	3.5618330298596947	4.752659664446445e-4	0.044900126829901944	3.4943228146525334	DAYD028 - DAYD000
C6orf203	0.4858608747412225	1.7728205683260283	3.5540842315836825	4.883425934346516e-4	0.04583398458641566	3.487070507907764	DAYD028 - DAYD000
BEX4	0.3655855123076819	3.9773462256890335	3.547767534421034	4.994897546609263e-4	0.04657579790214871	3.4810298864678506	DAYD028 - DAYD000
PHC3	-0.5390491070642405	6.268673298800172	-3.542817880898321	5.083815608223711e-4	0.04709909169941451	-3.476300893043365	DAYD028 - DAYD000
AS3MT	-0.7496920776762634	0.8417484035003864	-3.53428700853924	5.239537485219967e-4	0.047916094298721935	-3.4682017603915836	DAYD028 - DAYD000
XRCC4	0.9709081961740231	1.2484641034380974	3.5316794367427615	5.287221972767603e-4	0.047916094298721935	3.4657665237997795	DAYD028 - DAYD000
TMEM11	0.339800954823569	4.381311823823497	3.5316092158774626	5.288517668653974e-4	0.047916094298721935	3.4657006389313523	DAYD028 - DAYD000
DNASE2	0.30458458638011976	5.512995376557205	3.529448505706823	5.328697595703592e-4	0.047916094298721935	3.4636649586115893	DAYD028 - DAYD000
MBIP	0.5191953960217894	2.479023127625704	3.5278407239234397	5.358106769025281e-4	0.047916094298721935	3.4621840147632543	DAYD028 - DAYD000
EMC9	-0.4863051655665005	1.8270188780073027	-3.5271000698506034	5.372208344076763e-4	0.047916094298721935	-3.461476592991141	DAYD028 - DAYD000
NDUFS5	0.6168319395908979	3.6802665330973325	3.522164841892933	5.465412849254504e-4	0.04844649908351523	3.4568439289493926	DAYD028 - DAYD000
EMC2	0.5357025009633154	2.5324777049075937	3.520360448640182	5.501375779736679e-4	0.0484661080963305	3.455076072057884	DAYD028 - DAYD000
RSRP1	-0.4798743831780703	6.370481827402667	-3.517249693688986	5.562273356802442e-4	0.04870380817297748	-3.4521068873396654	DAYD028 - DAYD000
FAM131B	0.498910227482698	1.3229973497747765	3.5135485652464657	5.635456069735818e-4	0.04904554494630688	3.4485785140820804	DAYD028 - DAYD000
CSRNP2	-0.21087365037667372	4.656075863708838	-3.509345378870261	5.718730477883724e-4	0.04947046365205439	-3.444615123160964	DAYD028 - DAYD000
MAGOH	-1.2380199411433237	3.0335630145097	-10.22206646554796	1.6560173454622924e-19	2.378040908083852e-15	-9.033938543486927	DAYD031 - DAYD028
SHFM1	-1.4156388914497007	1.9039456163329804	-9.196801769837395	1.1198560091627703e-16	8.04056614578869e-13	-8.291333721750714	DAYD031 - DAYD028
NGDN	-0.948503195039494	3.0606776169144565	-7.81029332051874	5.163081636284038e-13	2.2301401573132167e-9	-7.220936351730065	DAYD031 - DAYD028
DNTTIP2	-0.8349905485887836	4.606212347310769	-7.778153457998169	6.212089574688626e-13	2.2301401573132167e-9	-7.195744420727489	DAYD031 - DAYD028
EMC2	-1.022670769167727	2.5324777049075937	-7.645973952281135	1.3451860949909523e-12	3.324644594567693e-9	-7.0895810413598745	DAYD031 - DAYD028
CWC27	-0.7027313506946253	3.2491765405810877	-7.640342537726856	1.38912726792522e-12	3.324644594567693e-9	-7.085131106587687	DAYD031 - DAYD028
BCAS2	-0.6418905117383504	3.6220150892865206	-7.565897468588931	2.1408926868510414e-12	4.391888426168708e-9	-7.024984985732942	DAYD031 - DAYD028
METTL14	-0.6709139756396838	4.002482635745889	-7.416298171311082	5.087649906752474e-12	9.13233158262069e-9	-6.90310917297407	DAYD031 - DAYD028
PRPF18	-0.8116659296098043	2.538532623009501	-7.363432946406788	6.893212968934441e-12	1.0998504248210954e-8	-6.8598515763315335	DAYD031 - DAYD028
XPA	-0.7812417980389244	2.8014510423945973	-7.320996302870629	8.754968302005941e-12	1.2572134481680532e-8	-6.82561459320716	DAYD031 - DAYD028
PHAX	-0.6354498039452716	4.126142940365302	-7.25300536622858	1.2900244328238619e-11	1.545147436109273e-8	-6.7697529976395545	DAYD031 - DAYD028
CARD16	-1.460959320232055	4.152190661879226	-7.252741006267371	1.2912095566372754e-11	1.545147436109273e-8	-6.769620138967743	DAYD031 - DAYD028
NUCB2	-0.8924897934454656	3.6807821157768723	-7.209473012432292	1.64687381633412e-11	1.8191621540429202e-8	-6.7343296847306275	DAYD031 - DAYD028
FABP5	-1.1110656124539044	0.604416628572965	-7.164307979643702	2.121106782453357e-11	2.175649528287872e-8	-6.697434204061201	DAYD031 - DAYD028
LTV1	-0.6597330985586387	3.647286420445662	-7.135466137906524	2.499113682947062e-11	2.392484832474654e-8	-6.673419103897308	DAYD031 - DAYD028
SNRPB2	-0.6910804094801763	4.384850444846435	-7.123192574912254	2.674474403316798e-11	2.400340776976826e-8	-6.6634640775755924	DAYD031 - DAYD028
UQCRB	-1.5081985439508765	4.194939371441776	-7.077366294644762	3.451555206476098e-11	2.9155489861762803e-8	-6.625892833056308	DAYD031 - DAYD028
RPL36A	-1.8058729206791733	3.110982665626237	-7.06435761898265	3.710767338884736e-11	2.9603677214658227e-8	-6.615189240294084	DAYD031 - DAYD028
ZNF350	-0.5923494787063324	3.8228833549215953	-7.009533397176322	5.052098696535612e-11	3.818323014855336e-8	-6.569392398520733	DAYD031 - DAYD028
SCFD1	-0.5139656889344089	4.379176309740228	-6.978415209560946	6.01489103437267e-11	4.318691762679576e-8	-6.543367169138625	DAYD031 - DAYD028
HSPE1	-1.0914458538878917	2.5618588176003003	-6.957060587784809	6.764408302594825e-11	4.550484489018519e-8	-6.525789905049973	DAYD031 - DAYD028
SNRPE	-1.3128897448778631	2.4240837685620957	-6.952063921597325	6.97149434250748e-11	4.550484489018519e-8	-6.521269176625426	DAYD031 - DAYD028
BCCIP	-0.5993763154286009	3.9601763463199866	-6.907404918488124	8.913217409078742e-11	5.5649479127987275e-8	-6.484321168771523	DAYD031 - DAYD028
METAP2	-0.7684352245717818	4.682125916890603	-6.878528790979235	1.0457505577660425e-10	6.257074170633488e-8	-6.460185002734228	DAYD031 - DAYD028
SNX2	-0.7410400224696625	5.9132600883487205	-6.85617972350493	1.1829821153202228e-10	6.79504927039936e-8	-6.441500304929127	DAYD031 - DAYD028
ATP5J	-0.9446294021911346	3.6182849217966537	-6.783999224197206	1.757763433212553e-10	9.708262654204714e-8	-6.381138411271133	DAYD031 - DAYD028
NDUFS5	-1.0679450681160034	3.6802665330973325	-6.745058234647517	2.1704850825493803e-10	1.1380558842528076e-7	-6.348766266347476	DAYD031 - DAYD028
PBDC1	-0.6743015303985089	2.999672906095115	-6.741263048450018	2.2190504706879256e-10	1.1380558842528076e-7	-6.3453606032633285	DAYD031 - DAYD028
C6orf203	-0.7646499108604046	1.7728205683260283	-6.702218908642531	2.743349052110755e-10	1.3584307720107048e-7	-6.312628836728547	DAYD031 - DAYD028
TBCA	-0.8654699248181457	3.4839669264717172	-6.671780175169942	3.240588983141903e-10	1.5511619265972575e-7	-6.286808406567951	DAYD031 - DAYD028
FXR1	-0.5791853538780014	5.370361526410587	-6.632087011861678	4.039773153787447e-10	1.871327177044766e-7	-6.252483160332643	DAYD031 - DAYD028
CUTC	-0.6671314879549106	3.4475838231161786	-6.613335343901336	4.444911601405695e-10	1.9412162723344603e-7	-6.237545037348014	DAYD031 - DAYD028
SNRPD1	-0.9872102852767881	2.246548488689722	-6.612074998320293	4.46101232500259e-10	1.9412162723344603e-7	-6.2369792157511705	DAYD031 - DAYD028
PIN4	-0.9509711027948473	1.298902022835465	-6.596293402385153	4.872320252992699e-10	2.0491771109451286e-7	-6.223162577896476	DAYD031 - DAYD028
RPL22	-0.8394518337125936	7.192833304036069	-6.589493610583316	5.058465140797003e-10	2.0491771109451286e-7	-6.217280041743798	DAYD031 - DAYD028
ACAT1	-0.8184140186659996	2.9636178373268773	-6.582375819724816	5.248051478383095e-10	2.0491771109451286e-7	-6.211502024548873	DAYD031 - DAYD028
LSM3	-1.2301691625706432	2.7691640628935366	-6.581060094985715	5.27991316886976e-10	2.0491771109451286e-7	-6.210551015227705	DAYD031 - DAYD028
CCDC58	-1.2845376731110858	0.08075309954910773	-6.544870895380243	6.44567764002265e-10	2.4357876555454017e-7	-6.1791276210896555	DAYD031 - DAYD028
MRPS18C	-1.2527548407288918	1.3781232408406652	-6.531354205704538	6.91956699074049e-10	2.5476333935562914e-7	-6.167916489112098	DAYD031 - DAYD028
RBM34	-0.5949469241288998	4.220846467734156	-6.524644438955862	7.161813085290022e-10	2.5476333935562914e-7	-6.162471705765387	DAYD031 - DAYD028
NME7	-0.7839752921305432	1.1071709813855934	-6.521965120891731	7.273883644554871e-10	2.5476333935562914e-7	-6.160013296842473	DAYD031 - DAYD028
NDUFS4	-1.3183566378510028	1.5757442184131223	-6.448722472278849	1.072886692088355e-9	3.664340789555832e-7	-6.098171407049463	DAYD031 - DAYD028
TRIP4	-0.473171331870919	4.294803080826061	-6.4453136174626	1.097260821385103e-9	3.664340789555832e-7	-6.094578640348291	DAYD031 - DAYD028
RPF2	-0.6754763935401349	1.9409919035307461	-6.434487654545137	1.1590202427997316e-9	3.782620610591851e-7	-6.085812492080401	DAYD031 - DAYD028
LXN	-0.8012541188278455	2.130800066032365	-6.417792737091425	1.2672185172981313e-9	3.986579752687637e-7	-6.071498872319284	DAYD031 - DAYD028
ATP5I	-1.2176123182418337	3.074700348323112	-6.4159778752202445	1.2770380823372655e-9	3.986579752687637e-7	-6.07025939870174	DAYD031 - DAYD028
PFDN2	-0.6510122900990529	3.093952109419266	-6.407098252531959	1.3377538607923936e-9	4.087264987442292e-7	-6.062795895721679	DAYD031 - DAYD028
KIAA0020	-0.6881596067592408	3.048012343487174	-6.389319426912394	1.4739405123142727e-9	4.4095386993401994e-7	-6.047189835316238	DAYD031 - DAYD028
SYF2	-0.6091946499329302	5.674080334895277	-6.356179492928146	1.757649109785101e-9	5.150988003370214e-7	-6.01875384719694	DAYD031 - DAYD028
DNAJC8	-0.49032286344470766	5.615285777960659	-6.286916714012043	2.5274155487296973e-9	7.156759318483971e-7	-5.959674043473309	DAYD031 - DAYD028
SNW1	-0.3709598076439269	6.010244876722799	-6.285777776390968	2.541745997511717e-9	7.156759318483971e-7	-5.958749989894484	DAYD031 - DAYD028
GPATCH4	-0.648914024224359	3.598411471133348	-6.266578180165571	2.8120955040477906e-9	7.702886569734076e-7	-5.942207259854349	DAYD031 - DAYD028
SSB	-0.775193052205533	4.529145008539139	-6.260702723610159	2.8958288616334367e-9	7.702886569734076e-7	-5.937396983565437	DAYD031 - DAYD028
MRPL47	-1.1178332224076835	2.0599258523049238	-6.260372600068482	2.8966286543568254e-9	7.702886569734076e-7	-5.937351693616533	DAYD031 - DAYD028
PSMC2	-0.636794765803435	4.8034108907645	-6.246907556773107	3.119181109913783e-9	8.143898316065804e-7	-5.925199694104927	DAYD031 - DAYD028
ARL3	-0.5576542492325283	2.9003954374133523	-6.194644535255332	4.091602753582909e-9	1.0263469753048646e-6	-5.880446891733009	DAYD031 - DAYD028
DLD	-0.4574447615948438	4.816491266821395	-6.193050399107409	4.125211919450871e-9	1.0263469753048646e-6	-5.879092749324196	DAYD031 - DAYD028
FRG1	-0.5732615570541508	4.080575945409134	-6.192131616301541	4.1454125743511244e-9	1.0263469753048646e-6	-5.878284004520032	DAYD031 - DAYD028
PSMA3	-0.9405843707732213	3.5578136867887165	-6.1590776911178535	4.931573548548869e-9	1.2002948501213859e-6	-5.849464757757618	DAYD031 - DAYD028
STAP1	-0.9684086684595794	2.7147885390005215	-6.147716228711324	5.223986023466644e-9	1.2502739882830168e-6	-5.839875454962409	DAYD031 - DAYD028
CNBP	-0.531467228157994	8.077848746379905	-6.140221986048531	5.428337071017764e-9	1.2778839399969687e-6	-5.833479219209699	DAYD031 - DAYD028
DNAJC7	-0.3497839726682983	5.51181895130254	-6.1314186893010305	5.679145180840336e-9	1.315363303175278e-6	-5.8259416669130255	DAYD031 - DAYD028
SET	-0.35797434969360076	7.618533828664506	-6.108693512095125	6.391128857298111e-9	1.4567715935047757e-6	-5.80618776140957	DAYD031 - DAYD028
BRIX1	-0.7835270699834935	2.729525212495794	-6.099109777820236	6.717190340796066e-9	1.4863821984252746e-6	-5.797846469640512	DAYD031 - DAYD028
CFDP1	-0.6236356843074682	3.621404297055011	-6.098577364052141	6.7280531265768e-9	1.4863821984252746e-6	-5.7975754071039525	DAYD031 - DAYD028
NDUFB3	-1.28398371107814	2.7196345216113573	-6.0887204407030975	7.081071569733693e-9	1.540669511232967e-6	-5.78899046781301	DAYD031 - DAYD028
EIF1AY	-1.1777826455948106	2.285233219934921	-6.052435033239419	8.560972364931103e-9	1.83485915164792e-6	-5.757024038927025	DAYD031 - DAYD028
OARD1	-0.529238355496155	3.745016746446791	-6.04230731722178	8.989283401457879e-9	1.8983251418372816e-6	-5.748774082242669	DAYD031 - DAYD028
UNC50	-0.4957023306141517	4.017545626040248	-6.011241914443288	1.0527859456601848e-8	2.1910153883594573e-6	-5.721997924358763	DAYD031 - DAYD028
KLHL17	0.6446823399448434	2.7076132511416886	6.004139207611537	1.0927418754419554e-8	2.2416819044780684e-6	5.715667554198351	DAYD031 - DAYD028
HNRNPA2B1	-0.4106064637888096	8.449313025198757	-5.967186005716418	1.319883795364632e-8	2.6695114509064953e-6	-5.683470656089248	DAYD031 - DAYD028
VRK1	-0.7665106504857704	2.6081347706035145	-5.939769018634958	1.5147103333854274e-8	3.021005609363158e-6	-5.659888887917479	DAYD031 - DAYD028
BEX2	-1.0953699703975175	1.3179516847747772	-5.928171786475127	1.6075453132946217e-8	3.1622398217685984e-6	-5.649671719074663	DAYD031 - DAYD028
SRP54	-0.36620974273886553	5.229169321434345	-5.904216449910534	1.8142465405799013e-8	3.5206189625307277e-6	-5.628840890500287	DAYD031 - DAYD028
GTF2B	-0.7285838521062189	4.42780533349194	-5.889244050680473	1.9576947364290064e-8	3.748332855349404e-6	-5.61569875800377	DAYD031 - DAYD028
HDDC2	-0.6918410597823339	3.040480485279812	-5.881992056637357	2.030439720789911e-8	3.8364624198083055e-6	-5.609387468296992	DAYD031 - DAYD028
MRPL39	-0.8279824727894769	2.2803280554032286	-5.873176982612476	2.1189517430035082e-8	3.931729652808317e-6	-5.601997858783289	DAYD031 - DAYD028
SOD1	-0.7890272180638123	5.398046737662612	-5.871829301012328	2.1356191707454647e-8	3.931729652808317e-6	-5.600639942515715	DAYD031 - DAYD028
PTRH2	-0.6195901773205206	3.280723672246224	-5.868639752179351	2.1720249538681523e-8	3.948136498423629e-6	-5.597709346744436	DAYD031 - DAYD028
THYN1	-0.5337332865057149	3.9759532000962468	-5.853881561089051	2.3364944032389157e-8	4.194007453813854e-6	-5.5850377616734	DAYD031 - DAYD028
ZC3H15	-0.8041475326495986	4.5119951451486235	-5.826923833605738	2.6769780907859062e-8	4.720784922885709e-6	-5.561348632286517	DAYD031 - DAYD028
STX8	-0.6341402568746606	3.37358727862364	-5.825511895428349	2.6957128389737338e-8	4.720784922885709e-6	-5.560131613669727	DAYD031 - DAYD028
NOL7	-0.4560977993981501	4.54633096752097	-5.801220967742104	3.045090964540861e-8	5.251478993721267e-6	-5.538824214849692	DAYD031 - DAYD028
HAT1	-1.0486182155907433	3.624427090827185	-5.796974682874722	3.107457694354672e-8	5.251478993721267e-6	-5.535271977016042	DAYD031 - DAYD028
ENY2	-0.4857775005814027	4.103967033923424	-5.796940508036503	3.10846597817763e-8	5.251478993721267e-6	-5.5352151179233635	DAYD031 - DAYD028
DPY30	-0.9147656122389511	2.7742245995017027	-5.7624330141795905	3.692621827621965e-8	6.058245493111737e-6	-5.50495518876699	DAYD031 - DAYD028
PRPS1	-0.47308751137073113	5.205065532934403	-5.759484380331065	3.747981251742528e-8	6.058245493111737e-6	-5.502333028874703	DAYD031 - DAYD028
PLRG1	-0.5246024746119708	4.486211872786138	-5.759106127842965	3.751001692314629e-8	6.058245493111737e-6	-5.502191045164996	DAYD031 - DAYD028
ATP5H	-0.6321864588958732	4.946514931715422	-5.759048396455625	3.754762178878444e-8	6.058245493111737e-6	-5.502014428532171	DAYD031 - DAYD028
RPF1	-0.6270942044490173	4.261632015652052	-5.7444464302675105	4.034635383703229e-8	6.4374849011087065e-6	-5.489328984109447	DAYD031 - DAYD028
CWF19L2	-0.7273428012656886	4.190053365048581	-5.741225706526188	4.106827795394589e-8	6.480664521084209e-6	-5.486195328103245	DAYD031 - DAYD028
TCEAL4	-0.6103168666508894	2.550239120080263	-5.716601395083923	4.6370734661053755e-8	7.1000453512983196e-6	-5.464693486859925	DAYD031 - DAYD028
COX16	-0.9589543606727724	2.441426668951422	-5.716213506240235	4.647119199932934e-8	7.1000453512983196e-6	-5.4643095791204	DAYD031 - DAYD028
DGKQ	0.414846427397638	5.266712776513026	5.7161124563847245	4.647661998760739e-8	7.1000453512983196e-6	5.464288858437968	DAYD031 - DAYD028
MRPS22	-0.69154617536835294	3.036708429854744	-5.701561750870251	4.9844024267805554e-8	7.534317773533555e-6	-5.451865948490383	DAYD031 - DAYD028
CWC22	-0.45425178956987633	4.56687503961698	-5.687234545274039	5.36091935195765e-8	8.019041863969985e-6	-5.438904453401747	DAYD031 - DAYD028
ZNF766	-0.4392243915967242	4.217620402870971	-5.678125277291026	5.6103255350443995e-8	8.305595328168823e-6	-5.430795947618832	DAYD031 - DAYD028
LARP7	-0.8539082063468069	4.252139740325431	-5.653786297771058	5.942860372799081e-8	8.708109689121918e-6	-5.420511937453991	DAYD031 - DAYD028
PDCD4	-0.3810460101381947	6.988045249636853	-5.658842907610938	6.16765147629696e-8	8.946209616123672e-6	-5.413871269839324	DAYD031 - DAYD028
BEX4	-0.517084839549196	3.9773462256890335	-5.644629412639921	6.611891882514229e-8	9.494676743290432e-6	-5.401410518758493	DAYD031 - DAYD028
NDUFA1	-0.8398602819378138	3.5906297604938793	-5.6423317873539665	6.685262213426629e-8	9.504986671763009e-6	-5.399430913208733	DAYD031 - DAYD028
HBS1L	-0.44496415443552895	4.45827660502932	-5.624711188518236	7.287212040397433e-8	1.0259251460794817e-5	-5.383941686977522	DAYD031 - DAYD028
MBD4	-0.32305917525180305	5.748330070556584	-5.621768789296161	7.395416493467959e-8	1.0310502994776689e-5	-5.381289458731847	DAYD031 - DAYD028
COPS4	-0.6516471694734891	3.8216865419586292	-5.618078029455736	7.528261902872233e-8	1.0394792396658198e-5	-5.3780841773066195	DAYD031 - DAYD028
DCTN6	-0.805112114291497	2.383756006115954	-5.605752738131187	7.988476920815239e-8	1.092519319837208e-5	-5.367388709861781	DAYD031 - DAYD028
SRP14	-0.8576172059966991	5.999333054659935	-5.594288061270182	8.462747820582973e-8	1.1464628179582215e-5	-5.356973604068232	DAYD031 - DAYD028
MRPL40	-0.9039046395595061	2.5043074425611915	-5.589135529227236	8.6573301312868e-8	1.1618622493951257e-5	-5.352863197560411	DAYD031 - DAYD028
EAPP	-0.5597422367146478	4.8791969214442785	-5.582963539246886	8.939004762561801e-8	1.1885565591702542e-5	-5.347068793364624	DAYD031 - DAYD028
SBDS	-0.5722107055819787	4.060619934492237	-5.569893106635829	9.532773135240623e-8	1.2558772680922508e-5	-5.335412232706785	DAYD031 - DAYD028
ITGAV	0.8946998717090238	2.9236023236383937	5.564232546159824	9.795394353785092e-8	1.2787442083668538e-5	5.330479216551216	DAYD031 - DAYD028
ANKMY2	-0.4757389787085078	3.026846756884443	-5.549685864429427	1.0519411994778785e-7	1.3608896959011113e-5	-5.317514818410395	DAYD031 - DAYD028
RP5-887A10.1	-1.7207526335593497	-1.0729422941360205	-5.545988471341036	1.0707441320431594e-7	1.3728469407267652e-5	-5.314289266749837	DAYD031 - DAYD028
UTP6	-0.37132338385907193	5.068509975157823	-5.525047506261313	1.1855207558764637e-7	1.506555580034161e-5	-5.295714290752706	DAYD031 - DAYD028
NIFK	-0.7252236026517731	3.9357628687037782	-5.515650606695674	1.2397523824063088e-7	1.561653000996017e-5	-5.2875356008097825	DAYD031 - DAYD028
PDCL3	-0.4892620008316486	3.3596704946642673	-5.510407394904407	1.2714845180819997e-7	1.5876971895354362e-5	-5.282909152920531	DAYD031 - DAYD028
PLAA	-0.3008149764711918	4.477853356322545	-5.487223964732016	1.4220887694964472e-7	1.76044782154905e-5	-5.262371726571102	DAYD031 - DAYD028
TUBGCP6	0.5207999482761387	6.575178803197342	5.482953180765684	1.4524263462714856e-7	1.7826360967913277e-5	5.2584905669213295	DAYD031 - DAYD028
DNAJC2	-0.6112059598888369	3.547466955429407	-5.478359725258682	1.4876108517915828e-7	1.810346765400604e-5	-5.25408634265133	DAYD031 - DAYD028
SUMO1	-0.525441159902102	5.244232213078774	-5.4713799929922455	1.535297692868618e-7	1.8526785604700296e-5	-5.248275278259225	DAYD031 - DAYD028
EIF2S2	-0.47267581238834744	5.324794521964851	-5.468425416587756	1.560961807490797e-7	1.8625055847282513e-5	-5.24521973082962	DAYD031 - DAYD028
ESF1	-0.8923343945904647	2.8294969512337924	-5.466857330416491	1.5693814467417715e-7	1.8625055847282513e-5	-5.244227872034223	DAYD031 - DAYD028
PRSS53	0.7479420247046138	0.6699536190798341	5.464251973138883	1.587554797238303e-7	1.8635381139572506e-5	5.242104421008987	DAYD031 - DAYD028
LDHB	-0.8337326010252823	7.417580805703083	-5.4632821153084965	1.5962060446848317e-7	1.8635381139572506e-5	-5.241101817878976	DAYD031 - DAYD028
CSTA	-1.2825351687050284	3.802825078876383	-5.453048628970777	1.6771508231953193e-7	1.9422488565390955e-5	-5.231967677252512	DAYD031 - DAYD028
TATDN1	-1.0737232249314759	0.9639950629145028	-5.443661859126878	1.7523327684870183e-7	2.0130798844378866e-5	-5.223857897457381	DAYD031 - DAYD028
SSBP1	-0.5753375047076377	4.447667657891253	-5.424731937538663	1.9197207243677113e-7	2.1878721906285977e-5	-5.206947795541946	DAYD031 - DAYD028
PET100	-0.8233722678907682	2.605538469522023	-5.421035225023882	1.9549727105138207e-7	2.2105045766124776e-5	-5.203568854780939	DAYD031 - DAYD028
CMSS1	-0.7295887345785421	1.6716289646051488	-5.416544595456952	1.997130393075809e-7	2.2405306597319232e-5	-5.1996044825706	DAYD031 - DAYD028
UFSP2	-0.48188851095062146	3.253285565191759	-5.40345030788088	2.1252960980159571e-7	2.365833485853422e-5	-5.188030667508993	DAYD031 - DAYD028
RTCB	-0.37780034878528035	5.188744778783476	-5.399337454763306	2.168168065734497e-7	2.394991801842106e-5	-5.18430934689032	DAYD031 - DAYD028
ARV1	-0.68344948953809	2.2832921015298266	-5.393538942240892	2.226716057931061e-7	2.440888747472522e-5	-5.1793405840062405	DAYD031 - DAYD028
MRPL22	-0.9544114206051606	1.724751440487809	-5.386998648816763	2.2994358583783868e-7	2.5015074944176994e-5	-5.1733419889105114	DAYD031 - DAYD028
METTL18	-0.9395820945170688	1.9228385434647366	-5.378642609614292	2.394464034441525e-7	2.585301017637616e-5	-5.165773663680598	DAYD031 - DAYD028
METTL5	-0.76540144048220915	2.1620766175041064	-5.36830737519165	2.513615102679581e-7	2.693694990632745e-5	-5.156683971324064	DAYD031 - DAYD028
RPL26L1	-1.0904197525344863	0.9898036011788663	-5.330296402480076	3.013634969928911e-7	3.185112443756959e-5	-5.122592297747754	DAYD031 - DAYD028
FKBP3	-0.679057149705991	3.422147555720875	-5.3300350178778375	3.016541033084585e-7	3.185112443756959e-5	-5.122410615216612	DAYD031 - DAYD028
MTIF3	-0.5601899250708131	3.904660897486543	-5.324188325320168	3.097636987358661e-7	3.246866214486888e-5	-5.11740761807131	DAYD031 - DAYD028
NDUFAF2	-0.84877677829347	0.6179412333802418	-5.311305372013313	3.2813010233920193e-7	3.414455267819521e-5	-5.106529097837172	DAYD031 - DAYD028
RP11-620J15.3	-0.7881375902447904	0.5514686157142468	-5.303652441515618	3.41341523165588e-7	3.526377174573988e-5	-5.099061567074785	DAYD031 - DAYD028
RARS	-0.44041676385222317	4.336890622354562	-5.298834539927284	3.491776439696251e-7	3.581564976717012e-5	-5.094763080084382	DAYD031 - DAYD028
SLC17A9	0.5956572726370153	3.1132708343279663	5.291366398561356	3.6184862047911603e-7	3.6852100638866e-5	5.0880056356170025	DAYD031 - DAYD028
ATP5O	-0.8482571479059544	4.621154074109387	-5.286550840770539	3.6960152214628734e-7	3.7376604633948496e-5	-5.083982749153494	DAYD031 - DAYD028
MAPK9	-0.28671559026973803	4.629420533741849	-5.266943748757423	4.058969830584928e-7	4.0551086332787245e-5	-5.06617116024652	DAYD031 - DAYD028
DCAF13	-0.6607933830037385	3.3313699711097344	-5.266461159877169	4.0664042005023417e-7	4.0551086332787245e-5	-5.065822629324321	DAYD031 - DAYD028
TCEAL3	-0.5451966073829393	2.190920036729247	-5.26405169477017	4.114823020506677e-7	4.0750936947914403e-5	-5.063567635011672	DAYD031 - DAYD028
FCF1	-0.4210038429814196	4.620766329080874	-5.25530651479383	4.287953994007986e-7	4.217467079037992e-5	-5.055708708731679	DAYD031 - DAYD028
H2AFZ	-0.6062058595197621	5.695384151650882	-5.247848367991577	4.4378053946042246e-7	4.335162276633787e-5	-5.049149849504993	DAYD031 - DAYD028
HMGN3	-0.6465117219668186	3.3738521848490772	-5.245791918461898	4.4793447503602664e-7	4.346175041565772e-5	-5.047369523123925	DAYD031 - DAYD028
TCEAL8	-0.6959052087949282	3.1158609506470105	-5.242090953192759	4.560567438808873e-7	4.395285128946001e-5	-5.043933966148264	DAYD031 - DAYD028
CBWD1	-0.7288587817665024	1.9355850983704292	-5.231634142996305	4.788705509531124e-7	4.567173357350377e-5	-5.034590841123671	DAYD031 - DAYD028
UCHL3	-0.6760398676678574	2.0022388204237194	-5.230858325599166	4.806614757380122e-7	4.567173357350377e-5	-5.033875671378682	DAYD031 - DAYD028
PSMA4	-1.0455824659140305	4.596032062003735	-5.229670661122872	4.834333915858338e-7	4.567173357350377e-5	-5.0327738140138685	DAYD031 - DAYD028
CCNH	-0.5160244120705793	3.6075711691856776	-5.228267873225665	4.876150753160471e-7	4.5765702493715264e-5	-5.0311230396486355	DAYD031 - DAYD028
PWP1	-0.4330700118494475	4.618549583964964	-5.211584662093924	5.260343121145826e-7	4.905099170107406e-5	-5.016565196188302	DAYD031 - DAYD028
RAD51C	-0.6342079231609239	1.5192381313958951	-5.205924540447306	5.39787608798628e-7	5.000871007966644e-5	-5.011601991130841	DAYD031 - DAYD028
C14orf166	-0.5763424892895861	5.140207687180454	-5.190560866883366	5.797842413201702e-7	5.336988272665157e-5	-4.997832126197026	DAYD031 - DAYD028
AC092580.4	-1.656042213132662	-1.4750577486949465	-5.188872658063417	5.850023914429794e-7	5.3507225102682704e-5	-4.996103607670227	DAYD031 - DAYD028
ERH	-0.8798539189118753	4.3723736674408356	-5.183562260969564	5.989448454309878e-7	5.443574671132268e-5	-4.991557054981648	DAYD031 - DAYD028
CLEC9A	-0.9337517571008471	1.0511030730068998	-5.1707446889303315	6.355272141313601e-7	5.7231420037662226e-5	-4.980096056490213	DAYD031 - DAYD028
UMPS	-0.3994860054069198	3.3064379870481244	-5.170068305601346	6.376759892775735e-7	5.7231420037662226e-5	-4.97944278984492	DAYD031 - DAYD028
RIOK2	-0.5948975066945215	3.4378245416112256	-5.132803490213289	7.575743331542244e-7	6.756998400058796e-5	-4.945991066504845	DAYD031 - DAYD028
SPAG7	-0.5027529903477355	4.2697731065032425	-5.124346775733624	7.875815129382917e-7	6.981278102341894e-5	-4.938419811622756	DAYD031 - DAYD028
DRG1	-0.38532212747482575	4.271281898291243	-5.1187727801881655	8.07061871683062e-7	7.110066550532989e-5	-4.933651984967042	DAYD031 - DAYD028
EBNA1BP2	-0.4442734440123455	3.6228327278191665	-5.111061036378016	8.369292262223134e-7	7.328233956434403e-5	-4.926552990223436	DAYD031 - DAYD028
ATP6V1D	-0.5036465232945941	4.370886306655101	-5.089928145235955	9.228757214479659e-7	8.0318153696926e-5	-4.907408742859374	DAYD031 - DAYD028
GTF2H5	-0.6391033394964558	2.7289907467459464	-5.080997422619473	9.620057476334365e-7	8.321929238563945e-5	-4.899255305949224	DAYD031 - DAYD028
ATP5F1	-0.5347632685772723	6.016682354079156	-5.077460897776204	9.779940953800587e-7	8.359670347898587e-5	-4.896015391462941	DAYD031 - DAYD028
MCTS1	-0.6039894781944648	3.0378223325933864	-5.077262093216729	9.780115727346535e-7	8.359670347898587e-5	-4.896011877791206	DAYD031 - DAYD028
PPIG	-0.7906026809756135	5.318706840436027	-5.071980501936173	1.0011929607559533e-6	8.471120287887851e-5	-4.891403856462648	DAYD031 - DAYD028
PCMT1	-0.4955883209861547	5.318004409296277	-5.070574324746458	1.0086172567564094e-6	8.471120287887851e-5	-4.889949742985868	DAYD031 - DAYD028
RPA2	-0.31675454342396936	5.86112291350451	-5.070531404661238	1.0087476108835812e-6	8.471120287887851e-5	-4.889924304133061	DAYD031 - DAYD028
KATNA1	-0.3371817987501138	3.3972128050740262	-5.057391608271698	1.071104912600955e-6	8.942480549389369e-5	-4.878103920700886	DAYD031 - DAYD028
MDH1	-0.5687555628776186	4.7512682346756065	-5.0529052918925474	1.0928901598334045e-6	9.071620055033346e-5	-4.874129984524679	DAYD031 - DAYD028
GNL2	-0.3578024420410788	4.4424459611919715	-5.051375571703983	1.1011943226238858e-6	9.08801751314885e-5	-4.872635226083923	DAYD031 - DAYD028
ALKBH3	-0.5114936361428453	3.030750140085524	-5.046552665612719	1.1259505807573713e-6	9.239228765529058e-5	-4.868242594800177	DAYD031 - DAYD028
GMFG	-0.8576501258893137	7.051434812873557	-5.0403036970052035	1.1582317762241887e-6	9.450118356010995e-5	-4.86265233552804	DAYD031 - DAYD028
TAF13	-0.6551749549313146	1.4211903929569278	-5.035938299182191	1.1817068649584586e-6	9.587181119098003e-5	-4.858680435476998	DAYD031 - DAYD028
SF3B6	-0.8827705056985593	3.750620424606764	-5.031644174154151	1.20544016961375e-6	9.724786986322163e-5	-4.854741282591591	DAYD031 - DAYD028
RHOBTB3	0.7357926031719602	2.101200172068336	5.0225574901234005	1.2555614200857277e-6	1.0072548599123492e-4	4.846661883323509	DAYD031 - DAYD028
NME1	-0.7360501967298201	2.233049915476799	-5.018485992977038	1.2782602555588072e-6	1.0197676261013594e-4	-4.843104486298994	DAYD031 - DAYD028
TRMT6	-0.44892576820793106	3.7969381605251824	-5.017010823329953	1.2887002257776774e-6	1.0224163117219583e-4	-4.841488673411145	DAYD031 - DAYD028
ARHGAP15	-0.38500334417136806	6.1725455963779225	-5.0073474257309245	1.345335606920944e-6	1.0590104803187332e-4	-4.832936719590236	DAYD031 - DAYD028
DBI	-1.0118360710117265	3.7721069854176394	-5.006625474790226	1.3495746371749872e-6	1.0590104803187332e-4	-4.832310628404125	DAYD031 - DAYD028
WBP4	-0.5379628824028453	3.2943625984756415	-4.995174099497523	1.4211764385508267e-6	1.105118150103229e-4	-4.822011649065116	DAYD031 - DAYD028
C2orf74	-0.8569924730592308	0.5379761188196125	-4.994832640945719	1.4237246362750511e-6	1.105118150103229e-4	-4.821654390737913	DAYD031 - DAYD028
MPHOSPH10	-0.46090205289438835	4.257165638170987	-4.987657575012659	1.4709885700167014e-6	1.1328975194053202e-4	-4.815137106409437	DAYD031 - DAYD028
ANAPC13	-0.4167247264558025	4.901723904103111	-4.98703802714023	1.475291337944254e-6	1.1328975194053202e-4	-4.814553829108497	DAYD031 - DAYD028
MST1	0.6400866450074394	1.0514533298128896	4.964608900619814	1.6328846011361214e-6	1.244009267990063e-4	4.794245195151364	DAYD031 - DAYD028
C4orf3	-0.6018889826304115	6.498192636596039	-4.963771077994068	1.6384005478225834e-6	1.244009267990063e-4	-4.793569020347372	DAYD031 - DAYD028
NRBP2	0.4920689444159616	3.7383342003414413	4.962726337588794	1.6459732654464619e-6	1.244009267990063e-4	4.792644270791161	DAYD031 - DAYD028
RPS23	-0.8742922454410529	8.31347088196889	-4.951099238790754	1.734581737370157e-6	1.3041148559495003e-4	-4.782117568525505	DAYD031 - DAYD028
TMEM259	0.377595008321177	7.872486193904919	4.943484941877729	1.7950589883620959e-6	1.3425545350458177e-4	4.775225605692885	DAYD031 - DAYD028
CCDC53	-0.5857157105842239	3.153114880573863	-4.94190218886104	1.8075716607970673e-6	1.3449082408832064e-4	-4.7738275632569005	DAYD031 - DAYD028
GIMAP7	-0.8608470802179928	6.37453464516818	-4.9373158531162105	1.8481324235505358e-6	1.3679990516590564e-4	-4.769358787185951	DAYD031 - DAYD028
EIF4E	-0.45538784616209194	3.9110406796737234	-4.922775231674049	1.97119740225875e-6	1.4516099844325974e-4	-4.7563549650721715	DAYD031 - DAYD028
ARPC3	-0.7090223986576518	7.88603063190829	-4.9193571615456	2.0009876545974914e-6	1.466029730613264e-4	-4.753324535781161	DAYD031 - DAYD028
UGP2	-0.32906507476156044	6.155018607484737	-4.913419298577713	2.0551625184359293e-6	1.4980778560781696e-4	-4.7479229926228985	DAYD031 - DAYD028
LLPH	-0.40396635037729434	3.732147216396219	-4.91045393262403	2.0860555643167505e-6	1.5129170658378048e-4	-4.74490369706987	DAYD031 - DAYD028
WDR92	-0.5235559190523271	2.5144704719807605	-4.9044757346083525	2.1390671212707795e-6	1.5435680332386126e-4	-4.739821372158808	DAYD031 - DAYD028
CCDC59	-0.5706951259019744	3.2401802292934394	-4.902526903165455	2.1575790152565312e-6	1.5491417329541892e-4	-4.738075059334676	DAYD031 - DAYD028
AIMP1	-0.5586002553924612	3.91821853726663	-4.882462939203089	2.3599466814965564e-6	1.6836851331860798e-4	-4.719870644876204	DAYD031 - DAYD028
SUB1	-1.0537095440868303	5.006361630086926	-4.880622483875404	2.3786323148465308e-6	1.6836851331860798e-4	-4.7182661056373965	DAYD031 - DAYD028
UTP3	-0.36082744936594935	4.527610379862946	-4.880552778492331	2.3801398470527453e-6	1.6836851331860798e-4	-4.7181371815904996	DAYD031 - DAYD028
UFC1	-0.50252691062627	5.540007845057282	-4.867110507944266	2.5258866735447376e-6	1.7780261094167858e-4	-4.706028947479294	DAYD031 - DAYD028
MRPS33	-0.9373167987192481	1.746850476143425	-4.864256705428079	2.5616537480112193e-6	1.7873910217598317e-4	-4.703160112103465	DAYD031 - DAYD028
NPHP4	0.35882210967513517	3.352761584566661	4.8638207060774405	2.564084613388059e-6	1.7873910217598317e-4	4.702966533109826	DAYD031 - DAYD028
WDR90	0.5382187801170775	2.0908066878987195	4.857914510893642	2.6330213758418798e-6	1.8265790800526277e-4	4.697548916718206	DAYD031 - DAYD028
CDC26	-0.47920910261043614	2.6818766517486496	-4.852621847627693	2.695285681846714e-6	1.8508018001321057e-4	-4.692771434653084	DAYD031 - DAYD028
PSMC1	-0.3103713727130737	4.920570764759439	-4.851910672319586	2.7034377033630746e-6	1.8508018001321057e-4	-4.692153795512592	DAYD031 - DAYD028
UBLCP1	-0.41634954193943674	5.38688893355574	-4.851599668886888	2.706604303814361e-6	1.8508018001321057e-4	-4.691914359427024	DAYD031 - DAYD028
TOMM7	-1.2463257419937612	4.160422059321321	-4.850373623121609	2.723870492400402e-6	1.8537810554914585e-4	-4.6906135220847895	DAYD031 - DAYD028
CAPN10	0.39326213560610235	4.577247417993533	4.848530365914585	2.745070429307753e-6	1.8593967624933646e-4	4.689027095488811	DAYD031 - DAYD028
BLOC1S2	-0.7654845067073985	4.186770093009083	-4.842671793506688	2.816620769745388e-6	1.8989048945325713e-4	-4.683758329692381	DAYD031 - DAYD028
MRPL17	-0.5289773441776768	3.1504301633948657	-4.838099928313822	2.872979623048235e-6	1.9278498778959184e-4	-4.679697875736929	DAYD031 - DAYD028
TMEM126A	-0.9059687584948476	1.0624491477827827	-4.837035220180076	2.8879801722386547e-6	1.9289021057370737e-4	-4.678630018309619	DAYD031 - DAYD028
NFU1	-0.5247883430582316	2.5954319380367816	-4.8334056431669605	2.9364060717509066e-6	1.9521662588121768e-4	-4.6752186412116385	DAYD031 - DAYD028
C11orf1	-0.8389381834849639	1.6603607999021046	-4.821615455158161	3.0925450056897374e-6	2.0464952203550518e-4	-4.664575682139598	DAYD031 - DAYD028
GNL3	-0.722864913015381	4.147178316861489	-4.815073941351744	3.184458233987646e-6	2.0919764614927118e-4	-4.65854912194593	DAYD031 - DAYD028
SNHG8	-1.017188453612301	2.6407763609299146	-4.8145970288028055	3.1904097845884676e-6	2.0919764614927118e-4	-4.658164664845609	DAYD031 - DAYD028
NME1-NME2	-0.5665736632070972	4.077560575845511	-4.80950776958528	3.263731387313891e-6	2.1303264873557943e-4	-4.653483874300922	DAYD031 - DAYD028
PARL	-0.46301113074216094	4.248737793480964	-4.791795192337879	3.5261055872381916e-6	2.2768600580280477e-4	-4.637522310763525	DAYD031 - DAYD028
DDX1	-0.3762554082796301	4.660649545499535	-4.791569259324049	3.5304182453650125e-6	2.2768600580280477e-4	-4.637269583460691	DAYD031 - DAYD028
MRPS10	-0.34158328514862113	4.498896051954727	-4.791206874642926	3.535792429946063e-6	2.2768600580280477e-4	-4.636955063294469	DAYD031 - DAYD028
CWC15	-0.5564756977462619	3.3674068901969045	-4.789191101902372	3.564462067791465e-6	2.285074789887743e-4	-4.635284900166197	DAYD031 - DAYD028
C14orf2	-0.9565627295729318	4.023373685895813	-4.779910923460476	3.716696768112755e-6	2.372078470671074e-4	-4.626626621178599	DAYD031 - DAYD028
RPL36AL	-0.5811901314527734	6.666146656090172	-4.7636577502383055	3.9901677199992505e-6	2.5353455070437715e-4	-4.611893842923557	DAYD031 - DAYD028
RPL22L1	-1.162734848316918	0.9122533746605528	-4.75381847229071	4.1661495030436505e-6	2.635502505009111e-4	-4.602916670519019	DAYD031 - DAYD028
ARMCX6	-0.3521998057013942	2.966782503322965	-4.750363937151084	4.229189412519503e-6	2.6602275117937785e-4	-4.599789074354996	DAYD031 - DAYD028
NDUFV2	-0.4728811835686013	4.5950586021746025	-4.7495649563715014	4.242284820339661e-6	2.6602275117937785e-4	-4.599144979624635	DAYD031 - DAYD028
MRPL51	-0.5669617269158378	4.146470328681059	-4.740777808704415	4.407749664564083e-6	2.7490060866484456e-4	-4.591166762752925	DAYD031 - DAYD028
SAP18	-0.29940808061494995	6.411160024546576	-4.740223344662225	4.422147674204672e-6	2.7490060866484456e-4	-4.590486166349504	DAYD031 - DAYD028
HNRNPA1	-0.4178588858114036	8.619283567322304	-4.738403529084014	4.458281032652075e-6	2.759522225382922e-4	-4.588787441512791	DAYD031 - DAYD028
RALA	-0.42000115468835375	4.718275708665496	-4.736479931137729	4.49619483667775e-6	2.771045401488948e-4	-4.587019136011441	DAYD031 - DAYD028
ISY1	-0.36008918576472215	4.24151319341572	-4.714829017352095	4.940407727236629e-6	3.025400056705591e-4	-4.567302510721301	DAYD031 - DAYD028
NDUFAF4	-0.7124500468453063	2.062286833167675	-4.713880220686725	4.960855649987422e-6	3.025400056705591e-4	-4.566436354781664	DAYD031 - DAYD028
SNRPD3	-0.35863906012328606	5.03693608797553	-4.713294799818913	4.972105942775205e-6	3.025400056705591e-4	-4.565961259292543	DAYD031 - DAYD028
DIP2A	0.5191577195631387	5.871807419356587	4.706202564589537	5.1290569431269736e-6	3.1077323925444446e-4	4.559438519768733	DAYD031 - DAYD028
GTPBP4	-0.29773616874875763	4.469250385051268	-4.689676413763704	5.5102482785695214e-6	3.3246708100948875e-4	-4.544359742508224	DAYD031 - DAYD028
NAP1L4	-0.38446055198081375	6.393437029725627	-4.686167138767806	5.595530434670483e-6	0.00033620007130488754	-4.541123258245179	DAYD031 - DAYD028
HTATSF1	-0.3864749087686796	4.990645023170824	-4.685121438719975	5.623984355744785e-6	3.3650173061872964e-4	-4.540053921912044	DAYD031 - DAYD028
BRCC3	-0.3661912196347177	3.613783994530957	-4.681328826763405	5.713344214412192e-6	3.404299706180875e-4	-4.536729014260415	DAYD031 - DAYD028
ZNF622	-0.29943862352233364	4.553788917906242	-4.677133462248743	5.8194901755537024e-6	3.453218137229387e-4	-4.532843609843961	DAYD031 - DAYD028
SARNP	-0.6904796422434563	1.2568918892578207	-4.675263490377483	5.868941896831168e-6	3.4682306847117525e-4	-4.53105656940019	DAYD031 - DAYD028
THOC1	-0.3570998698398249	3.4580184116885193	-4.665369758074891	6.121533910473583e-6	3.6026732358360923e-4	-4.522147629837355	DAYD031 - DAYD028
TLK2	-0.3203581489343845	4.915090510620416	-4.657731592129814	6.3264439303180024e-6	3.708070809770062e-4	-4.515175205972154	DAYD031 - DAYD028
TMEM199	-0.22915726657985402	4.717520799817542	-4.655733243441158	6.3822513337461075e-6	3.7255743557965083e-4	-4.5133136996230405	DAYD031 - DAYD028
GPN1	-0.37451802275336465	4.314394724937116	-4.652146144750564	6.48016388164979e-6	3.74001646261762e-4	-4.510085054014025	DAYD031 - DAYD028
RPAP3	-0.4559463271296842	4.454404770147844	-4.652122240433521	6.48398365487343e-6	3.74001646261762e-4	-4.5099600458788105	DAYD031 - DAYD028
TRAPPC4	-0.3867725829360591	4.2062200206713465	-4.651566252919817	6.496764788219856e-6	3.74001646261762e-4	-4.509542274716843	DAYD031 - DAYD028
DDX50	-0.4497404027741627	4.310883205418844	-4.650482742876885	6.5289332445362195e-6	3.74001646261762e-4	-4.508494268882878	DAYD031 - DAYD028
MINOS1	-0.37799184285192977	3.3736496030453043	-4.650115131531005	6.537215404714642e-6	3.74001646261762e-4	-4.50822524673945	DAYD031 - DAYD028
CCT8	-0.3092843345675593	6.439606922561615	-4.648720807240246	6.577058608537523e-6	3.747879429309477e-4	-4.506935595365913	DAYD031 - DAYD028
MPHOSPH6	-0.5337572630804388	2.1834657806300197	-4.646111758751631	6.651725099578563e-6	3.7614162849178295e-4	-4.504538778897367	DAYD031 - DAYD028
TBCE	-0.3820851826732734	2.8345453696525658	-4.646044941494649	6.653201506748807e-6	3.7614162849178295e-4	-4.504491645761764	DAYD031 - DAYD028
NAA20	-0.5607215996182373	3.3809281299241105	-4.641956461372584	6.772020776888764e-6	3.803051791284995e-4	-4.500730863097222	DAYD031 - DAYD028
SNTB2	0.5172433477397007	4.774886385255878	4.641711507330335	6.779813778335367e-6	3.803051791284995e-4	4.500486415449031	DAYD031 - DAYD028
NACA	-0.49672824545466554	8.626665532461224	-4.638329693883138	6.877707702325741e-6	3.8429526305602194e-4	-4.497438404548428	DAYD031 - DAYD028
NOP58	-0.6527365484534666	4.135662730807397	-4.6258680662014875	7.260191576115266e-6	4.040943838488962e-4	-4.4859143166122415	DAYD031 - DAYD028
HNRNPH2	-0.631380123424754	6.411987872907939	-4.621425360064121	7.400193743562459e-6	4.1029645620678344e-4	-4.481840808840911	DAYD031 - DAYD028
MRPS36	-0.43098819974620284	2.4782630243657864	-4.6138781429747775	7.639016297732433e-6	4.2190874629014516e-4	-4.475059146843551	DAYD031 - DAYD028
TAF9	-0.6887598799905521	3.952790812168308	-4.610575988836379	7.75228374363686e-6	4.2652411708285563e-4	-4.471913358944762	DAYD031 - DAYD028
ABCB7	-0.35177590018544613	3.6423554814907426	-4.60764542393771	7.847338919907968e-6	4.30106056831597e-4	-4.469307112903126	DAYD031 - DAYD028
R3HCC1L	-0.2778313195104838	4.386446878615595	-4.599555692017098	8.120389425375126e-6	4.433794378265658e-4	-4.461985045548428	DAYD031 - DAYD028
PPIL3	-0.6804368653955319	2.818394885189856	-4.597134661175092	8.21023016478058e-6	4.465867619933679e-4	-4.459627288444052	DAYD031 - DAYD028
PIGC	-0.321045695260076	4.329179080149835	-4.595613966937357	8.262100860060709e-6	4.477123333980067e-4	-4.4582772123741785	DAYD031 - DAYD028
UTS2	-0.9792156365561879	-1.3772957016292775	-4.588983644245691	8.497553589777745e-6	4.5874011108724966e-4	-4.452249020307552	DAYD031 - DAYD028
BDH2	-0.9191767513763915	1.2631237391037045	-4.578986792469921	8.876979922517197e-6	4.7373460279335333e-4	-4.442862741041468	DAYD031 - DAYD028
COPS5	-0.4791939851373037	4.153894215000109	-4.578717737694109	8.88039728202729e-6	4.7373460279335333e-4	-4.442779957023934	DAYD031 - DAYD028
SLU7	-0.46224107267012116	5.890939425596448	-4.578138764990461	8.900868188158656e-6	4.7373460279335333e-4	-4.442284694843069	DAYD031 - DAYD028
SS18L2	-0.674349019691777	2.905067882448091	-4.578045745027948	8.907266208510125e-6	4.7373460279335333e-4	-4.442130127787312	DAYD031 - DAYD028
MGST3	-0.5398791216830929	4.21184480943303	-4.573506700045921	9.078171606717116e-6	4.8104259879135715e-4	-4.4380400834939	DAYD031 - DAYD028
ACAA2	-0.4978529491696637	5.122109409220997	-4.566044309767995	9.371004701682114e-6	4.929272376936459e-4	-4.4312001702459325	DAYD031 - DAYD028
MAN2C1	0.34861397505693237	5.892766586997459	4.566085904925455	9.371109741668895e-6	4.929272376936459e-4	4.4311977535917375	DAYD031 - DAYD028
PSMB1	-0.6106336793010074	5.263072792891898	-4.557261826851342	9.7296760211668e-6	5.099202469487417e-4	-4.423095381997548	DAYD031 - DAYD028
DTD1	-0.36580500320717535	3.4437409856938666	-4.547166261379108	1.0155562868680464e-5	5.303050283427326e-4	-4.4138344525920665	DAYD031 - DAYD028
ECHDC1	-0.5146920525617187	4.713397651233019	-4.542859069824294	1.0341569097024876e-5	5.369401233900164e-4	-4.4099055991415845	DAYD031 - DAYD028
AC109826.1	-0.9078892889051554	-0.10456877171178264	-4.541645301204654	1.0394581469986051e-5	5.369401233900164e-4	-4.408798218638771	DAYD031 - DAYD028
NSMCE2	-0.8129174897592917	1.829035916891704	-4.541664768828287	1.0394801831645163e-5	5.369401233900164e-4	-4.408793626749065	DAYD031 - DAYD028
FCGR2C	0.9596642590524755	0.9943310351668841	4.532194167880876	1.0826695841181885e-5	5.572449902486447e-4	4.399967767593449	DAYD031 - DAYD028
SLC30A1	0.5928902480224432	4.764903506810236	4.528444717655594	1.0992672886204307e-5	5.632100224135111e-4	4.396665148607077	DAYD031 - DAYD028
NKAP	-0.35814747709536787	3.794892458571638	-4.52783538671479	1.1021031775640435e-5	5.632100224135111e-4	-4.3961056289729825	DAYD031 - DAYD028
TXN	-0.8576274801701018	4.5217870656268095	-4.517003460704201	1.1540056286683101e-5	5.854463812945015e-4	-4.386100981039081	DAYD031 - DAYD028
S100P	-1.1445461265993355	4.1026271139808355	-4.516388053530445	1.1569715112486468e-5	5.854463812945015e-4	-4.385542337609543	DAYD031 - DAYD028
RSRC2	-0.34398362570399854	5.449020989442735	-4.516035042427479	1.1578466036743621e-5	5.854463812945015e-4	-4.3853777693694385	DAYD031 - DAYD028
UTP11L	-0.30193588385106107	3.494700089549759	-4.5086027217363505	1.1951244063600877e-5	6.021749640466968e-4	-4.3784753771488205	DAYD031 - DAYD028
BEND5	-0.7604780453452428	0.9081553959200667	-4.507013447733739	1.2038205175875844e-5	6.044357563831367e-4	-4.376894779144824	DAYD031 - DAYD028
SCCPDH	-0.48331693027001554	3.207564951953089	-4.504332691326741	1.2171942033178056e-5	6.090212111374108e-4	-4.374485128423708	DAYD031 - DAYD028
MRPL21	-0.5274623519760047	2.956911523969262	-4.501223968107125	1.2332902832593404e-5	6.149322384584767e-4	-4.371618243734414	DAYD031 - DAYD028
INTS12	-0.31422396311458023	3.401174607291799	-4.495940618180436	1.2608307754630843e-5	6.264889251089928e-4	-4.366794798131424	DAYD031 - DAYD028
SEC11A	-0.44696524777542646	5.696201356586982	-4.494609294038538	1.268098238087902e-5	6.27927265480768e-4	-4.365538740390079	DAYD031 - DAYD028
EBAG9	-0.49243447179727884	3.459437511414434	-4.492744537257978	1.2781674689188389e-5	6.30738311122836e-4	-4.363809748371122	DAYD031 - DAYD028
MYL12A	-0.4278621612605402	8.402791686281876	-4.491072182604115	1.2870573654087085e-5	6.308067793830974e-4	-4.362294028546526	DAYD031 - DAYD028
NSA2	-0.6511809540675539	5.472077426243132	-4.491120484278703	1.2870918270142585e-5	6.308067793830974e-4	-4.362288172331284	DAYD031 - DAYD028
UPF3B	-0.5869099357159575	3.174829514165722	-4.489531280834597	1.2957901406527352e-5	6.329097421691591e-4	-4.360814792309186	DAYD031 - DAYD028
UTP14A	-0.2910447088786867	4.070540980485557	-4.475977016500454	1.3713519508778375e-5	6.675462377832457e-4	-4.348398602455145	DAYD031 - DAYD028
EIF4B	-0.35463291493990745	8.933790435254066	-4.4732760109104275	1.3870058152388913e-5	6.728852536091378e-4	-4.34590818490535	DAYD031 - DAYD028
PRDX1	-0.5143355968722059	5.5414457763982234	-4.466257681341407	1.4281505547460181e-5	6.90513197513563e-4	-4.339488014307618	DAYD031 - DAYD028
TERF1	-0.2894303327651109	4.226966328494834	-4.462517733043678	1.4527471335132604e-5	7.000486186996785e-4	-4.335733733152492	DAYD031 - DAYD028
TAF12	-0.392406620445354	4.852050451336779	-4.439039800067928	1.6009786996202028e-5	7.688981313226125e-4	-4.3143159180576305	DAYD031 - DAYD028
RRS1	-0.3518906160083448	4.1796317248391475	-4.4378152057742275	1.6087784327865483e-5	7.700686098271612e-4	-4.313242015726283	DAYD031 - DAYD028
FMNL2	0.7754366096830851	2.038566191740716	4.4362579913898745	1.618961560290953e-5	7.723683722849862e-4	4.311847401859963	DAYD031 - DAYD028
WDR61	-0.4865572245174463	3.569644019967914	-4.434703818778832	1.6294985320961446e-5	7.741513976430931e-4	-4.3104131023232135	DAYD031 - DAYD028
ZNF146	-0.4730642425491398	5.219820701508463	-4.434250075181004	1.6334810131327104e-5	7.741513976430931e-4	-4.30987330530697	DAYD031 - DAYD028
ACTR10	-0.38629933458149246	4.670437939587063	-4.430164815098421	1.660754599770009e-5	7.844880280492543e-4	-4.306209925883442	DAYD031 - DAYD028
ACAT2	-0.46230826373985057	2.8527790554062435	-4.421977556236676	1.7181057381130673e-5	8.077511523080167e-4	-4.298690008284349	DAYD031 - DAYD028
GTF3C6	-0.4050372169382537	3.6647268267349062	-4.420417484425734	1.7293986824829753e-5	8.077511523080167e-4	-4.29723750464354	DAYD031 - DAYD028
PEX11B	-0.3402297939293195	4.76670052545426	-4.420309738124761	1.729934686420277e-5	8.077511523080167e-4	-4.297168788453638	DAYD031 - DAYD028
UQCRC2	-0.32043981800805277	6.301149213014801	-4.419501420067478	1.7367084022407272e-5	8.077511523080167e-4	-4.296302135824566	DAYD031 - DAYD028
POP4	-0.2864365023779225	4.33226711482555	-4.419118562261808	1.7381274795485874e-5	8.077511523080167e-4	-4.296120982295231	DAYD031 - DAYD028
EIF3M	-0.44267204079154876	6.339083896440966	-4.4140684910764225	1.776352794514809e-5	8.228524557816986e-4	-4.291293582095672	DAYD031 - DAYD028
IGBP1	-0.4643983305040944	5.38530642831112	-4.411160448028907	1.7974241720489908e-5	8.299360485731032e-4	-4.2886746715141255	DAYD031 - DAYD028
PPIL1	-0.4957782319569799	2.902284931141126	-4.402833738973899	1.8608655546261892e-5	8.564753001420538e-4	-4.280962692710149	DAYD031 - DAYD028
CD3D	-0.8115585930375069	5.401992305876958	-4.400994240276464	1.8747987196589888e-5	8.574052866631525e-4	-4.279302550115603	DAYD031 - DAYD028
DNAJA2	-0.2691589404475909	5.849993628019577	-4.40084822247186	1.8758921251493476e-5	8.574052866631525e-4	-4.279172768162939	DAYD031 - DAYD028
CCDC112	-0.5880030839174903	2.5057321946663484	-4.400262355645053	1.880798504866943e-5	8.574052866631525e-4	-4.278591290258209	DAYD031 - DAYD028
ZMAT2	-0.7081215517220958	6.049786079010267	-4.390738219437294	1.9562933133184857e-5	8.889991132675143e-4	-4.2698216574723045	DAYD031 - DAYD028
PARK7	-0.3875287386741215	5.720137596758019	-4.371775366727993	2.1153049058662988e-5	9.58226449471295e-4	-4.2523589046444075	DAYD031 - DAYD028
CETN3	-1.155235373253218	0.1137920932929223	-4.370872335480348	2.1251661114018006e-5	9.596662062808131e-4	-4.251317534112971	DAYD031 - DAYD028
MMRN1	0.874197461519518	1.7973941792159616	4.367825519519681	2.150310913679145e-5	9.67976950483778e-4	4.248682850834159	DAYD031 - DAYD028
PHF14	-0.4424554230593962	4.100364529532989	-4.364703223322248	2.1791108583409623e-5	9.778759976805068e-4	-4.245700974892194	DAYD031 - DAYD028
PSMD10	-0.4818715261576849	3.7260117594866276	-4.36184458286398	2.203336234517977e-5	9.84851652891071e-4	-4.243221645486923	DAYD031 - DAYD028
GGPS1	-0.3676409292382372	4.54992335586407	-4.361108155965189	2.2110092517412324e-5	9.84851652891071e-4	-4.242441764683029	DAYD031 - DAYD028
NAE1	-0.5992050343872046	3.4235598777779774	-4.360396751190712	2.2177203937595948e-5	9.84851652891071e-4	-4.241761757305447	DAYD031 - DAYD028
COX7C	-1.2379961419476997	4.5731666126929404	-4.3598579654846645	2.222088687581525e-5	9.84851652891071e-4	-4.241320190885982	DAYD031 - DAYD028
RNLS	-0.6076843134430374	0.7355826484225252	-4.3555871197984954	2.2604495583639534e-5	9.9877094332635e-4	-4.237477607454776	DAYD031 - DAYD028
GARS	-0.2445823197739596	5.62756751868971	-4.352970890052724	2.2859141639436717e-5	0.0010069241531972738	-4.234960959608196	DAYD031 - DAYD028
CBWD2	-0.616418495355064	2.484363319515113	-4.35140783761417	2.300796570606569e-5	0.001010380390027839	-4.233502467290219	DAYD031 - DAYD028
LOXL3	0.6071792695085372	3.1712169389343288	4.347123970185495	2.3418949103391997e-5	0.0010252930156241132	4.2295209297027885	DAYD031 - DAYD028
NUP35	-0.548646551787477	1.6678427296815728	-4.3448373007969465	2.3638051645903415e-5	0.0010317398833895838	-4.227425391973784	DAYD031 - DAYD028
RABEPK	-0.3525480665799554	3.6695666973915047	-4.332532833877256	2.4863022121522268e-5	0.0010819181747426054	-4.216039507485477	DAYD031 - DAYD028
UBA7	0.3417175600748541	6.87243652896632	4.331312248664034	2.498474694170501e-5	0.0010839304111265376	4.214937410907634	DAYD031 - DAYD028
FAM173B	-0.5000655564995049	1.6896582248433198	-4.328340888238932	2.5277226908490443e-5	0.0010933162000178397	-4.21231003762533	DAYD031 - DAYD028
SUMO2	-0.3694426988286539	6.460299909538209	-4.319880981592846	2.61838609235851e-5	0.0011291298584464927	-4.20434559476939	DAYD031 - DAYD028
TTC1	-0.2677617926047091	5.264215776783558	-4.3182184549908325	2.637229091028095e-5	0.0011326668576703033	-4.202723276176386	DAYD031 - DAYD028
RPS25	-0.8818468015228511	7.615928594560693	-4.317597981344623	2.6423634910832284e-5	0.0011326668576703033	-4.202283132757392	DAYD031 - DAYD028
RPS29	-1.4373739851749638	5.561739542710415	-4.313853096023244	2.682991806905243e-5	0.001146659593665455	-4.198828701340655	DAYD031 - DAYD028
WDR60	-0.4272043352518651	3.115232476594306	-4.3085717025768275	2.7425745560043077e-5	0.0011686460125881859	-4.19385158768296	DAYD031 - DAYD028
AIF1	-0.7930283574007966	6.610037027696281	-4.3038170289297355	2.7959066373011668e-5	0.0011878467251965905	-4.189483050470051	DAYD031 - DAYD028
CMTM2	-0.9165626033135092	5.382795593448177	-4.300939378865585	2.829392877847295e-5	0.0011985274845394442	-4.186780437072549	DAYD031 - DAYD028
PPHLN1	-0.2678637917001163	5.455345831880152	-4.298522337297056	2.8570465313169424e-5	0.0012066820055797439	-4.184571388738733	DAYD031 - DAYD028
ZNF394	-0.2412840628060673	5.3492224776861255	-4.294732506804967	2.901542583052485e-5	0.001221881275443803	-4.181059233654117	DAYD031 - DAYD028
SNRPG	-0.9917567480616436	1.7294464042158197	-4.2892092242507776	2.9672895669882e-5	0.0012450814139521908	-4.175962305705385	DAYD031 - DAYD028
MRPL3	-0.6842277612388603	4.26833053031327	-4.288712699936181	2.973975800735386e-5	0.0012450814139521908	-4.175449994296533	DAYD031 - DAYD028
ACADM	-0.4649072836396808	4.038944695042088	-4.279276269219547	3.09026676017518e-5	0.0012900067057010343	-4.166710397772914	DAYD031 - DAYD028
APIP	-0.6038503920804801	2.5743381323734895	-4.277601120590302	3.110988738741699e-5	0.0012944561295660448	-4.1651859666049464	DAYD031 - DAYD028
PSMA2	-0.6884568531202673	4.477452450474943	-4.276268011469748	3.127434495810018e-5	0.0012944561295660448	-4.163982971561075	DAYD031 - DAYD028
RAB18	-0.567683218576752	5.481265101396874	-4.276242473784176	3.1279685025029075e-5	0.0012944561295660448	-4.163944010206921	DAYD031 - DAYD028
EXOSC7	-0.44824692872245864	3.0024020009401995	-4.269621817200773	3.213286801563757e-5	0.0013259424847832054	-4.157798911322781	DAYD031 - DAYD028
NDUFA6	-0.6000278484694266	3.877486094001352	-4.262771856702651	3.3037168689035196e-5	0.0013593516973482676	-4.151452604699263	DAYD031 - DAYD028
XRCC4	-0.9091499493611135	1.2484641034380974	-4.257935491145538	3.369674400086081e-5	0.0013825292681496036	-4.146927000349495	DAYD031 - DAYD028
ZNF613	-0.4811536413245796	1.859936817529154	-4.25057280129794	3.4699886062400204e-5	0.0014167237700516556	-4.140202834633669	DAYD031 - DAYD028
THG1L	-0.36911465386061026	3.1160986042542964	-4.250459840203426	3.4727490742213286e-5	0.0014167237700516556	-4.1400204197796295	DAYD031 - DAYD028
PDE5A	0.8443653461065059	2.8708708852973435	4.248516737974454	3.500793492334588e-5	0.0014241188257769033	4.1381749791074505	DAYD031 - DAYD028
RPS27A	-0.9356948853794895	7.283764819374799	-4.24527644102119	3.545865469533722e-5	0.001438379326059442	-4.13523826402002	DAYD031 - DAYD028
PSMD4	-0.3717591067247854	6.684946471402969	-4.24439353530486	3.559059059141147e-5	0.0014396644532187852	-4.134385326714393	DAYD031 - DAYD028
EMG1	-0.5350460266985944	2.8359118165135664	-4.240021932964145	3.62111001640784e-5	0.0014606499953824885	-4.130413706433676	DAYD031 - DAYD028
PRR11	0.8283673383227401	2.0842170829741424	4.236942451373089	3.667318347519782e-5	0.0014751454193384895	4.127497865530447	DAYD031 - DAYD028
MMADHC	-0.3836152736012357	5.377173986932169	-4.230588208161825	3.7628521033627145e-5	0.0015093451453711895	-4.1215784970645855	DAYD031 - DAYD028
USP35	0.3249429771197909	3.1441120895510277	4.228358506551324	3.796502064693939e-5	0.0015186008258775757	4.119527443930669	DAYD031 - DAYD028
S100A12	-1.2392535027733418	5.945194899759909	-4.218191988453202	3.955332946278483e-5	0.0015777383641266392	-4.1100734442026186	DAYD031 - DAYD028
STX18	-0.31717094865296414	3.94420913979286	-4.213126562646908	4.0373186658722625e-5	0.0016059804997763348	-4.105333572042338	DAYD031 - DAYD028
CCDC78	0.8314276987925555	-0.6568274511760307	4.209185778457421	4.1010801888839715e-5	0.0016268373345959622	4.10171002742173	DAYD031 - DAYD028
TRMT10C	-0.5303146890835451	3.2421666149554538	-4.205608712463258	4.161742858168833e-5	0.0016463533730937863	-4.09831187564936	DAYD031 - DAYD028
LEPR	0.7116197514134845	1.9208824126770077	4.204571913257675	4.177168214698406e-5	0.0016479158121722284	4.097455286593094	DAYD031 - DAYD028
ICT1	-0.47889423522965835	2.6512938191136795	-4.201232276717889	4.230321840669933e-5	0.0016643129214252118	-4.094526415377653	DAYD031 - DAYD028
SNRPA1	-0.4359832575327949	3.6290880434149653	-4.200296554444543	4.2519118291422993e-5	0.0016682364444394378	-4.093346723831953	DAYD031 - DAYD028
AGPAT4	0.5227225289982966	3.607657177386553	4.196571274573048	4.3136373401337e-5	0.0016878428393547666	4.090005083753243	DAYD031 - DAYD028
RPS20	-0.8798413601709569	8.031108403694907	-4.1941759143973725	4.354841638303376e-5	0.0016993349436422956	-4.087799557001779	DAYD031 - DAYD028
GTF2E2	-0.29329547987370175	3.984879537716863	-4.1892291550976655	4.4433433990456914e-5	0.0017291710355093802	-4.083128514577565	DAYD031 - DAYD028
ING2	-0.37408446655277316	2.2294852162457475	-4.18533219479177	4.510658034363276e-5	0.0017506229560393688	-4.079634424647404	DAYD031 - DAYD028
XRCC5	-0.2630615935600673	8.112730762777854	-4.18408873655441	4.534798252038976e-5	0.0017552480565843583	-4.078393419807938	DAYD031 - DAYD028
DPM1	-0.641150663192342	3.4593123934098977	-4.175867982988562	4.685489638377894e-5	0.0018086997636318966	-4.070785409690283	DAYD031 - DAYD028
PSIP1	-0.42731322460704746	6.44567409842548	-4.166440043973096	4.866093539151596e-5	0.0018683780552708393	-4.061967104260863	DAYD031 - DAYD028
WDR70	-0.3580998783320912	3.5713000033468565	-4.166521061867682	4.866109976819595e-5	0.0018683780552708393	-4.061966315878288	DAYD031 - DAYD028
POLE	0.3905099517669415	4.945574057327784	4.164499179711882	4.90392410909044e-5	0.0018778760055076992	4.060159326198212	DAYD031 - DAYD028
PSMC6	-0.8514723717264356	3.8132645276683323	-4.158895652219056	5.012258365183091e-5	0.001914256120319925	-4.055054646348264	DAYD031 - DAYD028
RPL23	-1.5787081923838322	6.528685796949068	-4.157323192159255	5.042839329050187e-5	0.0019208268637973655	-4.053632604978062	DAYD031 - DAYD028
TRAF3IP3	-0.36113832543278157	7.292381179520877	-4.154509790645969	5.1034064543864305e-5	0.0019348806866902996	-4.050840144898594	DAYD031 - DAYD028
HNRNPC	-0.34075401999335675	8.706018029713762	-4.154322208093604	5.106683706515484e-5	0.0019348806866902996	-4.050689943780981	DAYD031 - DAYD028
FBXO25	-0.37075751901132614	3.12526816291995	-4.152741657189738	5.138301057313273e-5	0.0019417369258689105	-4.04924554961807	DAYD031 - DAYD028
NOL10	-0.26182569354076657	3.643314641092494	-4.146997364265231	5.257285339732064e-5	0.0019790732407974337	-4.043884376167255	DAYD031 - DAYD028
BLOC1S5	-0.3189076519838401	3.6698791227948004	-4.146669520848169	5.264665584851112e-5	0.0019790732407974337	-4.04355563730758	DAYD031 - DAYD028
IFT74	-0.7071777086366937	1.1600075034185173	-4.14246436461718	5.357010240583026e-5	0.0020085291659209465	-4.039478831133925	DAYD031 - DAYD028
FAM73B	0.318069412830309	5.041881814892621	4.139552972062685	5.414387086180482e-5	0.0020195790644589036	4.036979184196566	DAYD031 - DAYD028
PPIA	-0.5800260272397884	7.66663103805406	-4.139509305201026	5.414609608751239e-5	0.0020195790644589036	-4.036969538851491	DAYD031 - DAYD028
RNASEH2B	-0.37796902788114384	4.430511864818285	-4.137221002069936	5.465110148806484e-5	0.0020331342418875935	-4.034790224949971	DAYD031 - DAYD028
TOMM5	-0.7948629301375498	2.558478962569065	-4.132516229717227	5.569369670564388e-5	0.002062977802846093	-4.030350693678208	DAYD031 - DAYD028
EXOSC9	-0.3832826194256045	3.6485210000681048	-4.131869530266312	5.581979477688777e-5	0.002062977802846093	-4.029819095462529	DAYD031 - DAYD028
MRPL46	-0.5309584253438637	2.1758689374443283	-4.131590139359164	5.58842872776553e-5	0.002062977802846093	-4.029547650603782	DAYD031 - DAYD028
MRPS5	-0.2531540517971136	4.8584424332542255	-4.129416162487909	5.636177570127273e-5	0.0020739783540518926	-4.027547114537425	DAYD031 - DAYD028
[truncated: 6,013 more rows]
