# Supplementary material for: Longitudinal immune profiling after radiation-attenuated sporozoite vaccination reveals coordinated immune processes correlated with malaria protection
Source: Front Immunol. 2022 Dec 15;13:1042741. doi: 10.3389/fimmu.2022.1042741 (PMC9798120; doi:10.3389/fimmu.2022.1042741)
Supplement: Supplementary Data Sheet 1 — Limma-dream results table of significant (FDR < 0.05) vaccine-induced genes. [file DataSheet_1.zip › datafile-s-4-all-antigen-MFI.csv]

PfTargetGene	PfTargetDescription	PfTargetID	Subject.ID	Protection	Time.Point	normMFI
PFC10_API0042	ribosomal protein L23, putative (rpl23)	PFC10_API0042.iso1.exon1.amp1	IMRAS-002	P	Day 0	-0.539173751329013
PFC10_API0042	ribosomal protein L23, putative (rpl23)	PFC10_API0042.iso1.exon1.amp1	IMRAS-002	P	Day 140	-0.400441121337991
PFC10_API0042	ribosomal protein L23, putative (rpl23)	PFC10_API0042.iso1.exon1.amp1	IMRAS-005	NP	Day 140	0.142131113319396
PFC10_API0042	ribosomal protein L23, putative (rpl23)	PFC10_API0042.iso1.exon1.amp1	IMRAS-005	NP	Day 0	-0.263614338866537
PFC10_API0042	ribosomal protein L23, putative (rpl23)	PFC10_API0042.iso1.exon1.amp1	IMRAS-021	NP	Day 0	-0.406769828366603
PFC10_API0042	ribosomal protein L23, putative (rpl23)	PFC10_API0042.iso1.exon1.amp1	IMRAS-021	NP	Day 140	-0.451676770364333
PFC10_API0042	ribosomal protein L23, putative (rpl23)	PFC10_API0042.iso1.exon1.amp1	IMRAS-033	NP	Day 140	-0.362411348995295
PFC10_API0042	ribosomal protein L23, putative (rpl23)	PFC10_API0042.iso1.exon1.amp1	IMRAS-033	NP	Day 0	-0.603928904538945
PFC10_API0042	ribosomal protein L23, putative (rpl23)	PFC10_API0042.iso1.exon1.amp1	IMRAS-039	P	Day 0	-0.167351123207123
PFC10_API0042	ribosomal protein L23, putative (rpl23)	PFC10_API0042.iso1.exon1.amp1	IMRAS-039	P	Day 140	-0.445255823479833
PFC10_API0042	ribosomal protein L23, putative (rpl23)	PFC10_API0042.iso1.exon1.amp1	IMRAS-045	P	Day 140	-0.321225621906255
PFC10_API0042	ribosomal protein L23, putative (rpl23)	PFC10_API0042.iso1.exon1.amp1	IMRAS-045	P	Day 0	-0.593717140828193
PFC10_API0042	ribosomal protein L23, putative (rpl23)	PFC10_API0042.iso1.exon1.amp1	IMRAS-049	Mock	Day 0	-0.192910504599995
PFC10_API0042	ribosomal protein L23, putative (rpl23)	PFC10_API0042.iso1.exon1.amp1	IMRAS-049	Mock	Day 140	-0.472799815433788
PFC10_API0042	ribosomal protein L23, putative (rpl23)	PFC10_API0042.iso1.exon1.amp1	IMRAS-054	Mock	Day 140	-0.638458056548364
PFC10_API0042	ribosomal protein L23, putative (rpl23)	PFC10_API0042.iso1.exon1.amp1	IMRAS-054	Mock	Day 0	-1.3801329253141
PFC10_API0042	ribosomal protein L23, putative (rpl23)	PFC10_API0042.iso1.exon1.amp1	IMRAS-057	P	Day 0	-0.47418949062604
PFC10_API0042	ribosomal protein L23, putative (rpl23)	PFC10_API0042.iso1.exon1.amp1	IMRAS-057	P	Day 140	-0.715318474791466
PFC10_API0042	ribosomal protein L23, putative (rpl23)	PFC10_API0042.iso1.exon1.amp1	IMRAS-060	P	Day 140	-0.499323555441173
PFC10_API0042	ribosomal protein L23, putative (rpl23)	PFC10_API0042.iso1.exon1.amp1	IMRAS-060	P	Day 0	-0.639328201752249
PFC10_API0042	ribosomal protein L23, putative (rpl23)	PFC10_API0042.iso1.exon1.amp1	IMRAS-061	NP	Day 0	-0.686147293699094
PFC10_API0042	ribosomal protein L23, putative (rpl23)	PFC10_API0042.iso1.exon1.amp1	IMRAS-061	NP	Day 140	-0.575644901715016
PFC10_API0042	ribosomal protein L23, putative (rpl23)	PFC10_API0042.iso1.exon1.amp1	IMRAS-062	Mock	Day 140	-0.361896261257929
PFC10_API0042	ribosomal protein L23, putative (rpl23)	PFC10_API0042.iso1.exon1.amp1	IMRAS-062	Mock	Day 0	-0.509754821999039
PFC10_API0042	ribosomal protein L23, putative (rpl23)	PFC10_API0042.iso1.exon1.amp1	IMRAS-071	NP	Day 0	0.0511669172113098
PFC10_API0042	ribosomal protein L23, putative (rpl23)	PFC10_API0042.iso1.exon1.amp1	IMRAS-071	NP	Day 140	-0.202081788472224
PFC10_API0042	ribosomal protein L23, putative (rpl23)	PFC10_API0042.iso1.exon1.amp1	IMRAS-078	P	Day 140	0.0124872393858944
PFC10_API0042	ribosomal protein L23, putative (rpl23)	PFC10_API0042.iso1.exon1.amp1	IMRAS-078	P	Day 0	-0.0400706923196115
PF3D7_1127800	conserved Plasmodium protein, unknown function	PF3D7_1127800.iso1.exon1.amp1_seg2	IMRAS-002	P	Day 0	0.634593316407694
PF3D7_1127800	conserved Plasmodium protein, unknown function	PF3D7_1127800.iso1.exon1.amp1_seg2	IMRAS-002	P	Day 140	1.34736990110334
PF3D7_1127800	conserved Plasmodium protein, unknown function	PF3D7_1127800.iso1.exon1.amp1_seg2	IMRAS-005	NP	Day 140	-0.161112845083428
PF3D7_1127800	conserved Plasmodium protein, unknown function	PF3D7_1127800.iso1.exon1.amp1_seg2	IMRAS-005	NP	Day 0	-0.13640531882344
PF3D7_1127800	conserved Plasmodium protein, unknown function	PF3D7_1127800.iso1.exon1.amp1_seg2	IMRAS-021	NP	Day 0	-0.0783233286590495
PF3D7_1127800	conserved Plasmodium protein, unknown function	PF3D7_1127800.iso1.exon1.amp1_seg2	IMRAS-021	NP	Day 140	-0.11020733731314
PF3D7_1127800	conserved Plasmodium protein, unknown function	PF3D7_1127800.iso1.exon1.amp1_seg2	IMRAS-033	NP	Day 140	-0.169079318008741
PF3D7_1127800	conserved Plasmodium protein, unknown function	PF3D7_1127800.iso1.exon1.amp1_seg2	IMRAS-033	NP	Day 0	-0.0911252131853395
PF3D7_1127800	conserved Plasmodium protein, unknown function	PF3D7_1127800.iso1.exon1.amp1_seg2	IMRAS-039	P	Day 0	0.184121247294255
PF3D7_1127800	conserved Plasmodium protein, unknown function	PF3D7_1127800.iso1.exon1.amp1_seg2	IMRAS-039	P	Day 140	0.541888058095214
PF3D7_1127800	conserved Plasmodium protein, unknown function	PF3D7_1127800.iso1.exon1.amp1_seg2	IMRAS-045	P	Day 140	0.00513710948877666
PF3D7_1127800	conserved Plasmodium protein, unknown function	PF3D7_1127800.iso1.exon1.amp1_seg2	IMRAS-045	P	Day 0	-0.116204308115211
PF3D7_1127800	conserved Plasmodium protein, unknown function	PF3D7_1127800.iso1.exon1.amp1_seg2	IMRAS-049	Mock	Day 0	-0.240420172308461
PF3D7_1127800	conserved Plasmodium protein, unknown function	PF3D7_1127800.iso1.exon1.amp1_seg2	IMRAS-049	Mock	Day 140	-0.274094863028706
PF3D7_1127800	conserved Plasmodium protein, unknown function	PF3D7_1127800.iso1.exon1.amp1_seg2	IMRAS-054	Mock	Day 140	-0.0888124210538059
PF3D7_1127800	conserved Plasmodium protein, unknown function	PF3D7_1127800.iso1.exon1.amp1_seg2	IMRAS-054	Mock	Day 0	0.160770026696532
PF3D7_1127800	conserved Plasmodium protein, unknown function	PF3D7_1127800.iso1.exon1.amp1_seg2	IMRAS-057	P	Day 0	0.0127723759040581
PF3D7_1127800	conserved Plasmodium protein, unknown function	PF3D7_1127800.iso1.exon1.amp1_seg2	IMRAS-057	P	Day 140	0.362490039048167
PF3D7_1127800	conserved Plasmodium protein, unknown function	PF3D7_1127800.iso1.exon1.amp1_seg2	IMRAS-060	P	Day 140	0.175299718945968
PF3D7_1127800	conserved Plasmodium protein, unknown function	PF3D7_1127800.iso1.exon1.amp1_seg2	IMRAS-060	P	Day 0	0.0830955474453852
PF3D7_1127800	conserved Plasmodium protein, unknown function	PF3D7_1127800.iso1.exon1.amp1_seg2	IMRAS-061	NP	Day 0	-0.193384430636309
PF3D7_1127800	conserved Plasmodium protein, unknown function	PF3D7_1127800.iso1.exon1.amp1_seg2	IMRAS-061	NP	Day 140	-0.023872280447824
PF3D7_1127800	conserved Plasmodium protein, unknown function	PF3D7_1127800.iso1.exon1.amp1_seg2	IMRAS-062	Mock	Day 140	0.554259987407226
PF3D7_1127800	conserved Plasmodium protein, unknown function	PF3D7_1127800.iso1.exon1.amp1_seg2	IMRAS-062	Mock	Day 0	0.531470168824642
PF3D7_1127800	conserved Plasmodium protein, unknown function	PF3D7_1127800.iso1.exon1.amp1_seg2	IMRAS-071	NP	Day 0	0.0362695716573977
PF3D7_1127800	conserved Plasmodium protein, unknown function	PF3D7_1127800.iso1.exon1.amp1_seg2	IMRAS-071	NP	Day 140	0.0351062309774601
PF3D7_1127800	conserved Plasmodium protein, unknown function	PF3D7_1127800.iso1.exon1.amp1_seg2	IMRAS-078	P	Day 140	-0.192580936802376
PF3D7_1127800	conserved Plasmodium protein, unknown function	PF3D7_1127800.iso1.exon1.amp1_seg2	IMRAS-078	P	Day 0	0.103573052468564
PF3D7_0803300	mitogen-activated protein kinase organizer 1, putative	PF3D7_0803300.iso1.exon3.amp1	IMRAS-002	P	Day 0	-0.198570791999515
PF3D7_0803300	mitogen-activated protein kinase organizer 1, putative	PF3D7_0803300.iso1.exon3.amp1	IMRAS-002	P	Day 140	0.0149441409992779
PF3D7_0803300	mitogen-activated protein kinase organizer 1, putative	PF3D7_0803300.iso1.exon3.amp1	IMRAS-005	NP	Day 140	0.0683015932579512
PF3D7_0803300	mitogen-activated protein kinase organizer 1, putative	PF3D7_0803300.iso1.exon3.amp1	IMRAS-005	NP	Day 0	0.0153294036882432
PF3D7_0803300	mitogen-activated protein kinase organizer 1, putative	PF3D7_0803300.iso1.exon3.amp1	IMRAS-021	NP	Day 0	-0.0333520456329026
PF3D7_0803300	mitogen-activated protein kinase organizer 1, putative	PF3D7_0803300.iso1.exon3.amp1	IMRAS-021	NP	Day 140	-7.4601309599486e-4
PF3D7_0803300	mitogen-activated protein kinase organizer 1, putative	PF3D7_0803300.iso1.exon3.amp1	IMRAS-033	NP	Day 140	-0.0727230264515537
PF3D7_0803300	mitogen-activated protein kinase organizer 1, putative	PF3D7_0803300.iso1.exon3.amp1	IMRAS-033	NP	Day 0	-0.0235486298862586
PF3D7_0803300	mitogen-activated protein kinase organizer 1, putative	PF3D7_0803300.iso1.exon3.amp1	IMRAS-039	P	Day 0	-0.1170875150802
PF3D7_0803300	mitogen-activated protein kinase organizer 1, putative	PF3D7_0803300.iso1.exon3.amp1	IMRAS-039	P	Day 140	-0.101444320959889
PF3D7_0803300	mitogen-activated protein kinase organizer 1, putative	PF3D7_0803300.iso1.exon3.amp1	IMRAS-045	P	Day 140	-0.0970532627526151
PF3D7_0803300	mitogen-activated protein kinase organizer 1, putative	PF3D7_0803300.iso1.exon3.amp1	IMRAS-045	P	Day 0	-0.0111158436470209
PF3D7_0803300	mitogen-activated protein kinase organizer 1, putative	PF3D7_0803300.iso1.exon3.amp1	IMRAS-049	Mock	Day 0	-0.289366112257197
PF3D7_0803300	mitogen-activated protein kinase organizer 1, putative	PF3D7_0803300.iso1.exon3.amp1	IMRAS-049	Mock	Day 140	-0.23693157320926
PF3D7_0803300	mitogen-activated protein kinase organizer 1, putative	PF3D7_0803300.iso1.exon3.amp1	IMRAS-054	Mock	Day 140	-0.0302530266358509
PF3D7_0803300	mitogen-activated protein kinase organizer 1, putative	PF3D7_0803300.iso1.exon3.amp1	IMRAS-054	Mock	Day 0	-0.0965815021397951
PF3D7_0803300	mitogen-activated protein kinase organizer 1, putative	PF3D7_0803300.iso1.exon3.amp1	IMRAS-057	P	Day 0	0.0931897922893157
PF3D7_0803300	mitogen-activated protein kinase organizer 1, putative	PF3D7_0803300.iso1.exon3.amp1	IMRAS-057	P	Day 140	-0.0276256516659323
PF3D7_0803300	mitogen-activated protein kinase organizer 1, putative	PF3D7_0803300.iso1.exon3.amp1	IMRAS-060	P	Day 140	0.0839193685701343
PF3D7_0803300	mitogen-activated protein kinase organizer 1, putative	PF3D7_0803300.iso1.exon3.amp1	IMRAS-060	P	Day 0	-0.00596106906803762
PF3D7_0803300	mitogen-activated protein kinase organizer 1, putative	PF3D7_0803300.iso1.exon3.amp1	IMRAS-061	NP	Day 0	-0.0992359948416972
PF3D7_0803300	mitogen-activated protein kinase organizer 1, putative	PF3D7_0803300.iso1.exon3.amp1	IMRAS-061	NP	Day 140	0.0166831466749109
PF3D7_0803300	mitogen-activated protein kinase organizer 1, putative	PF3D7_0803300.iso1.exon3.amp1	IMRAS-062	Mock	Day 140	-0.0255283545123763
PF3D7_0803300	mitogen-activated protein kinase organizer 1, putative	PF3D7_0803300.iso1.exon3.amp1	IMRAS-062	Mock	Day 0	-0.0649429926345171
PF3D7_0803300	mitogen-activated protein kinase organizer 1, putative	PF3D7_0803300.iso1.exon3.amp1	IMRAS-071	NP	Day 0	0.15978754660625
PF3D7_0803300	mitogen-activated protein kinase organizer 1, putative	PF3D7_0803300.iso1.exon3.amp1	IMRAS-071	NP	Day 140	0.0528082327109196
PF3D7_0803300	mitogen-activated protein kinase organizer 1, putative	PF3D7_0803300.iso1.exon3.amp1	IMRAS-078	P	Day 140	0.0323320507827667
PF3D7_0803300	mitogen-activated protein kinase organizer 1, putative	PF3D7_0803300.iso1.exon3.amp1	IMRAS-078	P	Day 0	0.183461348628295
PF3D7_0823700	conserved Plasmodium protein, unknown function	PF3D7_0823700.iso1.exon2.amp1	IMRAS-002	P	Day 0	0.00679461777627921
PF3D7_0823700	conserved Plasmodium protein, unknown function	PF3D7_0823700.iso1.exon2.amp1	IMRAS-002	P	Day 140	0.140974785661507
PF3D7_0823700	conserved Plasmodium protein, unknown function	PF3D7_0823700.iso1.exon2.amp1	IMRAS-005	NP	Day 140	0.223819170879239
PF3D7_0823700	conserved Plasmodium protein, unknown function	PF3D7_0823700.iso1.exon2.amp1	IMRAS-005	NP	Day 0	0.147938609582507
PF3D7_0823700	conserved Plasmodium protein, unknown function	PF3D7_0823700.iso1.exon2.amp1	IMRAS-021	NP	Day 0	0.156858690334724
PF3D7_0823700	conserved Plasmodium protein, unknown function	PF3D7_0823700.iso1.exon2.amp1	IMRAS-021	NP	Day 140	0.174555420166254
PF3D7_0823700	conserved Plasmodium protein, unknown function	PF3D7_0823700.iso1.exon2.amp1	IMRAS-033	NP	Day 140	0.132337222626223
PF3D7_0823700	conserved Plasmodium protein, unknown function	PF3D7_0823700.iso1.exon2.amp1	IMRAS-033	NP	Day 0	0.0455540527548202
PF3D7_0823700	conserved Plasmodium protein, unknown function	PF3D7_0823700.iso1.exon2.amp1	IMRAS-039	P	Day 0	0.139220764058157
PF3D7_0823700	conserved Plasmodium protein, unknown function	PF3D7_0823700.iso1.exon2.amp1	IMRAS-039	P	Day 140	0.14784212700291
PF3D7_0823700	conserved Plasmodium protein, unknown function	PF3D7_0823700.iso1.exon2.amp1	IMRAS-045	P	Day 140	0.0751860796454569
PF3D7_0823700	conserved Plasmodium protein, unknown function	PF3D7_0823700.iso1.exon2.amp1	IMRAS-045	P	Day 0	0.0700547656933814
PF3D7_0823700	conserved Plasmodium protein, unknown function	PF3D7_0823700.iso1.exon2.amp1	IMRAS-049	Mock	Day 0	-0.0100707260490474
PF3D7_0823700	conserved Plasmodium protein, unknown function	PF3D7_0823700.iso1.exon2.amp1	IMRAS-049	Mock	Day 140	-0.0652980736823707
PF3D7_0823700	conserved Plasmodium protein, unknown function	PF3D7_0823700.iso1.exon2.amp1	IMRAS-054	Mock	Day 140	0.222776012571142
PF3D7_0823700	conserved Plasmodium protein, unknown function	PF3D7_0823700.iso1.exon2.amp1	IMRAS-054	Mock	Day 0	0.198805787779284
PF3D7_0823700	conserved Plasmodium protein, unknown function	PF3D7_0823700.iso1.exon2.amp1	IMRAS-057	P	Day 0	0.258469283813003
PF3D7_0823700	conserved Plasmodium protein, unknown function	PF3D7_0823700.iso1.exon2.amp1	IMRAS-057	P	Day 140	0.120143397351155
PF3D7_0823700	conserved Plasmodium protein, unknown function	PF3D7_0823700.iso1.exon2.amp1	IMRAS-060	P	Day 140	0.282692183427741
PF3D7_0823700	conserved Plasmodium protein, unknown function	PF3D7_0823700.iso1.exon2.amp1	IMRAS-060	P	Day 0	0.165262417215342
PF3D7_0823700	conserved Plasmodium protein, unknown function	PF3D7_0823700.iso1.exon2.amp1	IMRAS-061	NP	Day 0	4.554688979006e-4
PF3D7_0823700	conserved Plasmodium protein, unknown function	PF3D7_0823700.iso1.exon2.amp1	IMRAS-061	NP	Day 140	0.118156461804276
PF3D7_0823700	conserved Plasmodium protein, unknown function	PF3D7_0823700.iso1.exon2.amp1	IMRAS-062	Mock	Day 140	-0.0238390158639739
PF3D7_0823700	conserved Plasmodium protein, unknown function	PF3D7_0823700.iso1.exon2.amp1	IMRAS-062	Mock	Day 0	0.0769697492201153
PF3D7_0823700	conserved Plasmodium protein, unknown function	PF3D7_0823700.iso1.exon2.amp1	IMRAS-071	NP	Day 0	0.157015205544312
PF3D7_0823700	conserved Plasmodium protein, unknown function	PF3D7_0823700.iso1.exon2.amp1	IMRAS-071	NP	Day 140	0.183870289395299
PF3D7_0823700	conserved Plasmodium protein, unknown function	PF3D7_0823700.iso1.exon2.amp1	IMRAS-078	P	Day 140	0.172063552535747
PF3D7_0823700	conserved Plasmodium protein, unknown function	PF3D7_0823700.iso1.exon2.amp1	IMRAS-078	P	Day 0	0.296619417801491
PF3D7_1127500	protein disulfide isomerase, putative	PF3D7_1127500.iso1.exon1.amp1	IMRAS-002	P	Day 0	0.0594636862892202
PF3D7_1127500	protein disulfide isomerase, putative	PF3D7_1127500.iso1.exon1.amp1	IMRAS-002	P	Day 140	0.0661815941109296
PF3D7_1127500	protein disulfide isomerase, putative	PF3D7_1127500.iso1.exon1.amp1	IMRAS-005	NP	Day 140	0.0653663022334037
PF3D7_1127500	protein disulfide isomerase, putative	PF3D7_1127500.iso1.exon1.amp1	IMRAS-005	NP	Day 0	-0.00259627863124656
PF3D7_1127500	protein disulfide isomerase, putative	PF3D7_1127500.iso1.exon1.amp1	IMRAS-021	NP	Day 0	0.113758326577242
PF3D7_1127500	protein disulfide isomerase, putative	PF3D7_1127500.iso1.exon1.amp1	IMRAS-021	NP	Day 140	0.172390586201839
PF3D7_1127500	protein disulfide isomerase, putative	PF3D7_1127500.iso1.exon1.amp1	IMRAS-033	NP	Day 140	0.177376006654633
PF3D7_1127500	protein disulfide isomerase, putative	PF3D7_1127500.iso1.exon1.amp1	IMRAS-033	NP	Day 0	0.0509284758861579
PF3D7_1127500	protein disulfide isomerase, putative	PF3D7_1127500.iso1.exon1.amp1	IMRAS-039	P	Day 0	-0.0086022870225726
PF3D7_1127500	protein disulfide isomerase, putative	PF3D7_1127500.iso1.exon1.amp1	IMRAS-039	P	Day 140	0.0714265201976776
PF3D7_1127500	protein disulfide isomerase, putative	PF3D7_1127500.iso1.exon1.amp1	IMRAS-045	P	Day 140	0.319276096583593
PF3D7_1127500	protein disulfide isomerase, putative	PF3D7_1127500.iso1.exon1.amp1	IMRAS-045	P	Day 0	0.324583791126097
PF3D7_1127500	protein disulfide isomerase, putative	PF3D7_1127500.iso1.exon1.amp1	IMRAS-049	Mock	Day 0	0.0708601579687826
PF3D7_1127500	protein disulfide isomerase, putative	PF3D7_1127500.iso1.exon1.amp1	IMRAS-049	Mock	Day 140	-0.017609874449839
PF3D7_1127500	protein disulfide isomerase, putative	PF3D7_1127500.iso1.exon1.amp1	IMRAS-054	Mock	Day 140	0.129297229148179
PF3D7_1127500	protein disulfide isomerase, putative	PF3D7_1127500.iso1.exon1.amp1	IMRAS-054	Mock	Day 0	0.517561296869699
PF3D7_1127500	protein disulfide isomerase, putative	PF3D7_1127500.iso1.exon1.amp1	IMRAS-057	P	Day 0	-0.0664975358304556
PF3D7_1127500	protein disulfide isomerase, putative	PF3D7_1127500.iso1.exon1.amp1	IMRAS-057	P	Day 140	-0.0365885559657624
PF3D7_1127500	protein disulfide isomerase, putative	PF3D7_1127500.iso1.exon1.amp1	IMRAS-060	P	Day 140	0.212897221868523
PF3D7_1127500	protein disulfide isomerase, putative	PF3D7_1127500.iso1.exon1.amp1	IMRAS-060	P	Day 0	0.0337027129820644
PF3D7_1127500	protein disulfide isomerase, putative	PF3D7_1127500.iso1.exon1.amp1	IMRAS-061	NP	Day 0	-0.0447737850950976
PF3D7_1127500	protein disulfide isomerase, putative	PF3D7_1127500.iso1.exon1.amp1	IMRAS-061	NP	Day 140	0.034447955800827
PF3D7_1127500	protein disulfide isomerase, putative	PF3D7_1127500.iso1.exon1.amp1	IMRAS-062	Mock	Day 140	0.0199495580087756
PF3D7_1127500	protein disulfide isomerase, putative	PF3D7_1127500.iso1.exon1.amp1	IMRAS-062	Mock	Day 0	0.0701297048606548
PF3D7_1127500	protein disulfide isomerase, putative	PF3D7_1127500.iso1.exon1.amp1	IMRAS-071	NP	Day 0	0.17732440897263
PF3D7_1127500	protein disulfide isomerase, putative	PF3D7_1127500.iso1.exon1.amp1	IMRAS-071	NP	Day 140	0.164057732891967
PF3D7_1127500	protein disulfide isomerase, putative	PF3D7_1127500.iso1.exon1.amp1	IMRAS-078	P	Day 140	0.234308635565121
PF3D7_1127500	protein disulfide isomerase, putative	PF3D7_1127500.iso1.exon1.amp1	IMRAS-078	P	Day 0	0.341552464780404
PF3D7_0210400	50S ribosomal protein L33, putative	PF3D7_0210400.iso1.exon1.amp1	IMRAS-002	P	Day 0	-0.141136160396933
PF3D7_0210400	50S ribosomal protein L33, putative	PF3D7_0210400.iso1.exon1.amp1	IMRAS-002	P	Day 140	-0.0161621279362532
PF3D7_0210400	50S ribosomal protein L33, putative	PF3D7_0210400.iso1.exon1.amp1	IMRAS-005	NP	Day 140	-0.00925299693868809
PF3D7_0210400	50S ribosomal protein L33, putative	PF3D7_0210400.iso1.exon1.amp1	IMRAS-005	NP	Day 0	-0.093119568718901
PF3D7_0210400	50S ribosomal protein L33, putative	PF3D7_0210400.iso1.exon1.amp1	IMRAS-021	NP	Day 0	-0.0313678683969023
PF3D7_0210400	50S ribosomal protein L33, putative	PF3D7_0210400.iso1.exon1.amp1	IMRAS-021	NP	Day 140	0.00787159100770651
PF3D7_0210400	50S ribosomal protein L33, putative	PF3D7_0210400.iso1.exon1.amp1	IMRAS-033	NP	Day 140	-0.0690484085408194
PF3D7_0210400	50S ribosomal protein L33, putative	PF3D7_0210400.iso1.exon1.amp1	IMRAS-033	NP	Day 0	-0.0309815697477909
PF3D7_0210400	50S ribosomal protein L33, putative	PF3D7_0210400.iso1.exon1.amp1	IMRAS-039	P	Day 0	-0.0352081746268897
PF3D7_0210400	50S ribosomal protein L33, putative	PF3D7_0210400.iso1.exon1.amp1	IMRAS-039	P	Day 140	-0.00826856898436645
PF3D7_0210400	50S ribosomal protein L33, putative	PF3D7_0210400.iso1.exon1.amp1	IMRAS-045	P	Day 140	-0.0679969736920611
PF3D7_0210400	50S ribosomal protein L33, putative	PF3D7_0210400.iso1.exon1.amp1	IMRAS-045	P	Day 0	0.0694341182151543
PF3D7_0210400	50S ribosomal protein L33, putative	PF3D7_0210400.iso1.exon1.amp1	IMRAS-049	Mock	Day 0	-0.067181362583824
PF3D7_0210400	50S ribosomal protein L33, putative	PF3D7_0210400.iso1.exon1.amp1	IMRAS-049	Mock	Day 140	-0.146498106765598
PF3D7_0210400	50S ribosomal protein L33, putative	PF3D7_0210400.iso1.exon1.amp1	IMRAS-054	Mock	Day 140	0.115041052690282
PF3D7_0210400	50S ribosomal protein L33, putative	PF3D7_0210400.iso1.exon1.amp1	IMRAS-054	Mock	Day 0	0.0413007866644008
PF3D7_0210400	50S ribosomal protein L33, putative	PF3D7_0210400.iso1.exon1.amp1	IMRAS-057	P	Day 0	0.0406634754645054
PF3D7_0210400	50S ribosomal protein L33, putative	PF3D7_0210400.iso1.exon1.amp1	IMRAS-057	P	Day 140	0.0291045527393745
PF3D7_0210400	50S ribosomal protein L33, putative	PF3D7_0210400.iso1.exon1.amp1	IMRAS-060	P	Day 140	0.182410436661392
PF3D7_0210400	50S ribosomal protein L33, putative	PF3D7_0210400.iso1.exon1.amp1	IMRAS-060	P	Day 0	0.0115340973621727
PF3D7_0210400	50S ribosomal protein L33, putative	PF3D7_0210400.iso1.exon1.amp1	IMRAS-061	NP	Day 0	-0.120818942517451
PF3D7_0210400	50S ribosomal protein L33, putative	PF3D7_0210400.iso1.exon1.amp1	IMRAS-061	NP	Day 140	-0.0252751497029813
PF3D7_0210400	50S ribosomal protein L33, putative	PF3D7_0210400.iso1.exon1.amp1	IMRAS-062	Mock	Day 140	-0.164723197378514
PF3D7_0210400	50S ribosomal protein L33, putative	PF3D7_0210400.iso1.exon1.amp1	IMRAS-062	Mock	Day 0	-0.0830288525656897
PF3D7_0210400	50S ribosomal protein L33, putative	PF3D7_0210400.iso1.exon1.amp1	IMRAS-071	NP	Day 0	-0.0207163135194364
PF3D7_0210400	50S ribosomal protein L33, putative	PF3D7_0210400.iso1.exon1.amp1	IMRAS-071	NP	Day 140	-0.0259746453773637
PF3D7_0210400	50S ribosomal protein L33, putative	PF3D7_0210400.iso1.exon1.amp1	IMRAS-078	P	Day 140	-0.00718414743748497
PF3D7_0210400	50S ribosomal protein L33, putative	PF3D7_0210400.iso1.exon1.amp1	IMRAS-078	P	Day 0	0.0995540275621725
PF3D7_0403300	conserved Plasmodium protein, unknown function	PF3D7_0403300.iso1.exon5.amp1	IMRAS-002	P	Day 0	-0.207714204484335
PF3D7_0403300	conserved Plasmodium protein, unknown function	PF3D7_0403300.iso1.exon5.amp1	IMRAS-002	P	Day 140	0.0596227314305029
PF3D7_0403300	conserved Plasmodium protein, unknown function	PF3D7_0403300.iso1.exon5.amp1	IMRAS-005	NP	Day 140	0.095653228627409
PF3D7_0403300	conserved Plasmodium protein, unknown function	PF3D7_0403300.iso1.exon5.amp1	IMRAS-005	NP	Day 0	0.0213557075253448
PF3D7_0403300	conserved Plasmodium protein, unknown function	PF3D7_0403300.iso1.exon5.amp1	IMRAS-021	NP	Day 0	0.059869041190483
PF3D7_0403300	conserved Plasmodium protein, unknown function	PF3D7_0403300.iso1.exon5.amp1	IMRAS-021	NP	Day 140	0.055273705568327
PF3D7_0403300	conserved Plasmodium protein, unknown function	PF3D7_0403300.iso1.exon5.amp1	IMRAS-033	NP	Day 140	0.0502505198315255
PF3D7_0403300	conserved Plasmodium protein, unknown function	PF3D7_0403300.iso1.exon5.amp1	IMRAS-033	NP	Day 0	0.0248784028727886
PF3D7_0403300	conserved Plasmodium protein, unknown function	PF3D7_0403300.iso1.exon5.amp1	IMRAS-039	P	Day 0	0.10249876457636
PF3D7_0403300	conserved Plasmodium protein, unknown function	PF3D7_0403300.iso1.exon5.amp1	IMRAS-039	P	Day 140	0.0638731257660421
PF3D7_0403300	conserved Plasmodium protein, unknown function	PF3D7_0403300.iso1.exon5.amp1	IMRAS-045	P	Day 140	0.146787081519584
PF3D7_0403300	conserved Plasmodium protein, unknown function	PF3D7_0403300.iso1.exon5.amp1	IMRAS-045	P	Day 0	0.120659441570329
PF3D7_0403300	conserved Plasmodium protein, unknown function	PF3D7_0403300.iso1.exon5.amp1	IMRAS-049	Mock	Day 0	0.0324166156049142
PF3D7_0403300	conserved Plasmodium protein, unknown function	PF3D7_0403300.iso1.exon5.amp1	IMRAS-049	Mock	Day 140	-0.00747956370610581
PF3D7_0403300	conserved Plasmodium protein, unknown function	PF3D7_0403300.iso1.exon5.amp1	IMRAS-054	Mock	Day 140	0.0538840598238437
PF3D7_0403300	conserved Plasmodium protein, unknown function	PF3D7_0403300.iso1.exon5.amp1	IMRAS-054	Mock	Day 0	0.0644678883974006
PF3D7_0403300	conserved Plasmodium protein, unknown function	PF3D7_0403300.iso1.exon5.amp1	IMRAS-057	P	Day 0	0.179599921469531
PF3D7_0403300	conserved Plasmodium protein, unknown function	PF3D7_0403300.iso1.exon5.amp1	IMRAS-057	P	Day 140	0.0951421424530263
PF3D7_0403300	conserved Plasmodium protein, unknown function	PF3D7_0403300.iso1.exon5.amp1	IMRAS-060	P	Day 140	0.243921808676532
PF3D7_0403300	conserved Plasmodium protein, unknown function	PF3D7_0403300.iso1.exon5.amp1	IMRAS-060	P	Day 0	0.0946448689579089
PF3D7_0403300	conserved Plasmodium protein, unknown function	PF3D7_0403300.iso1.exon5.amp1	IMRAS-061	NP	Day 0	0.0701695844380694
PF3D7_0403300	conserved Plasmodium protein, unknown function	PF3D7_0403300.iso1.exon5.amp1	IMRAS-061	NP	Day 140	0.111646988094684
PF3D7_0403300	conserved Plasmodium protein, unknown function	PF3D7_0403300.iso1.exon5.amp1	IMRAS-062	Mock	Day 140	-0.053691884989771
PF3D7_0403300	conserved Plasmodium protein, unknown function	PF3D7_0403300.iso1.exon5.amp1	IMRAS-062	Mock	Day 0	-0.0301486607215544
PF3D7_0403300	conserved Plasmodium protein, unknown function	PF3D7_0403300.iso1.exon5.amp1	IMRAS-071	NP	Day 0	0.101701454525847
PF3D7_0403300	conserved Plasmodium protein, unknown function	PF3D7_0403300.iso1.exon5.amp1	IMRAS-071	NP	Day 140	0.0301957597940206
PF3D7_0403300	conserved Plasmodium protein, unknown function	PF3D7_0403300.iso1.exon5.amp1	IMRAS-078	P	Day 140	0.397066057644011
PF3D7_0403300	conserved Plasmodium protein, unknown function	PF3D7_0403300.iso1.exon5.amp1	IMRAS-078	P	Day 0	0.544990329591251
PF3D7_1435700	conserved Plasmodium protein, unknown function	PF3D7_1435700.iso2.exon4.amp1	IMRAS-002	P	Day 0	-0.260424302143326
PF3D7_1435700	conserved Plasmodium protein, unknown function	PF3D7_1435700.iso2.exon4.amp1	IMRAS-002	P	Day 140	0.0133785466612757
PF3D7_1435700	conserved Plasmodium protein, unknown function	PF3D7_1435700.iso2.exon4.amp1	IMRAS-005	NP	Day 140	0.0336792073723036
PF3D7_1435700	conserved Plasmodium protein, unknown function	PF3D7_1435700.iso2.exon4.amp1	IMRAS-005	NP	Day 0	-0.0188911427838914
PF3D7_1435700	conserved Plasmodium protein, unknown function	PF3D7_1435700.iso2.exon4.amp1	IMRAS-021	NP	Day 0	-0.0116747556190493
PF3D7_1435700	conserved Plasmodium protein, unknown function	PF3D7_1435700.iso2.exon4.amp1	IMRAS-021	NP	Day 140	0.0149518598425047
PF3D7_1435700	conserved Plasmodium protein, unknown function	PF3D7_1435700.iso2.exon4.amp1	IMRAS-033	NP	Day 140	-0.00699387891795489
PF3D7_1435700	conserved Plasmodium protein, unknown function	PF3D7_1435700.iso2.exon4.amp1	IMRAS-033	NP	Day 0	-0.0269064075736054
PF3D7_1435700	conserved Plasmodium protein, unknown function	PF3D7_1435700.iso2.exon4.amp1	IMRAS-039	P	Day 0	0.0358964398870185
PF3D7_1435700	conserved Plasmodium protein, unknown function	PF3D7_1435700.iso2.exon4.amp1	IMRAS-039	P	Day 140	-0.0283109618128794
PF3D7_1435700	conserved Plasmodium protein, unknown function	PF3D7_1435700.iso2.exon4.amp1	IMRAS-045	P	Day 140	0.0454294862791933
PF3D7_1435700	conserved Plasmodium protein, unknown function	PF3D7_1435700.iso2.exon4.amp1	IMRAS-045	P	Day 0	0.00403344235760628
PF3D7_1435700	conserved Plasmodium protein, unknown function	PF3D7_1435700.iso2.exon4.amp1	IMRAS-049	Mock	Day 0	0.0557771056698062
PF3D7_1435700	conserved Plasmodium protein, unknown function	PF3D7_1435700.iso2.exon4.amp1	IMRAS-049	Mock	Day 140	-0.129291955070272
PF3D7_1435700	conserved Plasmodium protein, unknown function	PF3D7_1435700.iso2.exon4.amp1	IMRAS-054	Mock	Day 140	0.0642903359223919
PF3D7_1435700	conserved Plasmodium protein, unknown function	PF3D7_1435700.iso2.exon4.amp1	IMRAS-054	Mock	Day 0	-0.0358370173982845
PF3D7_1435700	conserved Plasmodium protein, unknown function	PF3D7_1435700.iso2.exon4.amp1	IMRAS-057	P	Day 0	0.12639731378235
PF3D7_1435700	conserved Plasmodium protein, unknown function	PF3D7_1435700.iso2.exon4.amp1	IMRAS-057	P	Day 140	0.122403828069411
PF3D7_1435700	conserved Plasmodium protein, unknown function	PF3D7_1435700.iso2.exon4.amp1	IMRAS-060	P	Day 140	0.193561224840284
PF3D7_1435700	conserved Plasmodium protein, unknown function	PF3D7_1435700.iso2.exon4.amp1	IMRAS-060	P	Day 0	0.112980927967312
PF3D7_1435700	conserved Plasmodium protein, unknown function	PF3D7_1435700.iso2.exon4.amp1	IMRAS-061	NP	Day 0	0.00444833732907846
PF3D7_1435700	conserved Plasmodium protein, unknown function	PF3D7_1435700.iso2.exon4.amp1	IMRAS-061	NP	Day 140	0.048889170129284
PF3D7_1435700	conserved Plasmodium protein, unknown function	PF3D7_1435700.iso2.exon4.amp1	IMRAS-062	Mock	Day 140	-0.123736524063165
PF3D7_1435700	conserved Plasmodium protein, unknown function	PF3D7_1435700.iso2.exon4.amp1	IMRAS-062	Mock	Day 0	-0.0751801012609086
PF3D7_1435700	conserved Plasmodium protein, unknown function	PF3D7_1435700.iso2.exon4.amp1	IMRAS-071	NP	Day 0	0.127317109110086
PF3D7_1435700	conserved Plasmodium protein, unknown function	PF3D7_1435700.iso2.exon4.amp1	IMRAS-071	NP	Day 140	0.0565159263478563
PF3D7_1435700	conserved Plasmodium protein, unknown function	PF3D7_1435700.iso2.exon4.amp1	IMRAS-078	P	Day 140	0.0449777887484437
PF3D7_1435700	conserved Plasmodium protein, unknown function	PF3D7_1435700.iso2.exon4.amp1	IMRAS-078	P	Day 0	0.121653507093919
PF3D7_1416000	conserved Plasmodium protein, unknown function	PF3D7_1416000.iso1.exon2.amp1	IMRAS-002	P	Day 0	-0.285789515528938
PF3D7_1416000	conserved Plasmodium protein, unknown function	PF3D7_1416000.iso1.exon2.amp1	IMRAS-002	P	Day 140	-0.00554231523595305
PF3D7_1416000	conserved Plasmodium protein, unknown function	PF3D7_1416000.iso1.exon2.amp1	IMRAS-005	NP	Day 140	0.00511506104832193
PF3D7_1416000	conserved Plasmodium protein, unknown function	PF3D7_1416000.iso1.exon2.amp1	IMRAS-005	NP	Day 0	-0.0567971556866205
PF3D7_1416000	conserved Plasmodium protein, unknown function	PF3D7_1416000.iso1.exon2.amp1	IMRAS-021	NP	Day 0	-0.0606113347171373
PF3D7_1416000	conserved Plasmodium protein, unknown function	PF3D7_1416000.iso1.exon2.amp1	IMRAS-021	NP	Day 140	-0.018137201648706
PF3D7_1416000	conserved Plasmodium protein, unknown function	PF3D7_1416000.iso1.exon2.amp1	IMRAS-033	NP	Day 140	-0.0536357200479589
PF3D7_1416000	conserved Plasmodium protein, unknown function	PF3D7_1416000.iso1.exon2.amp1	IMRAS-033	NP	Day 0	-0.0972426571536751
PF3D7_1416000	conserved Plasmodium protein, unknown function	PF3D7_1416000.iso1.exon2.amp1	IMRAS-039	P	Day 0	-7.7769337174515e-4
PF3D7_1416000	conserved Plasmodium protein, unknown function	PF3D7_1416000.iso1.exon2.amp1	IMRAS-039	P	Day 140	-0.0303306005573933
PF3D7_1416000	conserved Plasmodium protein, unknown function	PF3D7_1416000.iso1.exon2.amp1	IMRAS-045	P	Day 140	-0.0142576085598769
PF3D7_1416000	conserved Plasmodium protein, unknown function	PF3D7_1416000.iso1.exon2.amp1	IMRAS-045	P	Day 0	-0.00104212163391182
PF3D7_1416000	conserved Plasmodium protein, unknown function	PF3D7_1416000.iso1.exon2.amp1	IMRAS-049	Mock	Day 0	0.068026342402589507
PF3D7_1416000	conserved Plasmodium protein, unknown function	PF3D7_1416000.iso1.exon2.amp1	IMRAS-049	Mock	Day 140	-0.044878370163735
PF3D7_1416000	conserved Plasmodium protein, unknown function	PF3D7_1416000.iso1.exon2.amp1	IMRAS-054	Mock	Day 140	0.0852554426397933
PF3D7_1416000	conserved Plasmodium protein, unknown function	PF3D7_1416000.iso1.exon2.amp1	IMRAS-054	Mock	Day 0	0.0173278007406186
PF3D7_1416000	conserved Plasmodium protein, unknown function	PF3D7_1416000.iso1.exon2.amp1	IMRAS-057	P	Day 0	0.144158536873217
PF3D7_1416000	conserved Plasmodium protein, unknown function	PF3D7_1416000.iso1.exon2.amp1	IMRAS-057	P	Day 140	0.0435936460690893
PF3D7_1416000	conserved Plasmodium protein, unknown function	PF3D7_1416000.iso1.exon2.amp1	IMRAS-060	P	Day 140	0.182521264012388
PF3D7_1416000	conserved Plasmodium protein, unknown function	PF3D7_1416000.iso1.exon2.amp1	IMRAS-060	P	Day 0	0.0467678744452105
PF3D7_1416000	conserved Plasmodium protein, unknown function	PF3D7_1416000.iso1.exon2.amp1	IMRAS-061	NP	Day 0	-0.00738082735433387
PF3D7_1416000	conserved Plasmodium protein, unknown function	PF3D7_1416000.iso1.exon2.amp1	IMRAS-061	NP	Day 140	0.0218242936510435
PF3D7_1416000	conserved Plasmodium protein, unknown function	PF3D7_1416000.iso1.exon2.amp1	IMRAS-062	Mock	Day 140	-0.185661627886958
PF3D7_1416000	conserved Plasmodium protein, unknown function	PF3D7_1416000.iso1.exon2.amp1	IMRAS-062	Mock	Day 0	-0.117122585890447
PF3D7_1416000	conserved Plasmodium protein, unknown function	PF3D7_1416000.iso1.exon2.amp1	IMRAS-071	NP	Day 0	0.0981729045846027
PF3D7_1416000	conserved Plasmodium protein, unknown function	PF3D7_1416000.iso1.exon2.amp1	IMRAS-071	NP	Day 140	0.0270771277386288
PF3D7_1416000	conserved Plasmodium protein, unknown function	PF3D7_1416000.iso1.exon2.amp1	IMRAS-078	P	Day 140	-0.00830993371458
PF3D7_1416000	conserved Plasmodium protein, unknown function	PF3D7_1416000.iso1.exon2.amp1	IMRAS-078	P	Day 0	0.0445901732792127
PF3D7_0623100	coronin binding protein, putative	PF3D7_0623100.iso1.exon11.amp1	IMRAS-002	P	Day 0	-0.318666898032108
PF3D7_0623100	coronin binding protein, putative	PF3D7_0623100.iso1.exon11.amp1	IMRAS-002	P	Day 140	-0.0815769614664763
PF3D7_0623100	coronin binding protein, putative	PF3D7_0623100.iso1.exon11.amp1	IMRAS-005	NP	Day 140	-0.0131260060858942
PF3D7_0623100	coronin binding protein, putative	PF3D7_0623100.iso1.exon11.amp1	IMRAS-005	NP	Day 0	-0.114104593848237
PF3D7_0623100	coronin binding protein, putative	PF3D7_0623100.iso1.exon11.amp1	IMRAS-021	NP	Day 0	-0.0793478972987227
PF3D7_0623100	coronin binding protein, putative	PF3D7_0623100.iso1.exon11.amp1	IMRAS-021	NP	Day 140	-0.0512244581237891
PF3D7_0623100	coronin binding protein, putative	PF3D7_0623100.iso1.exon11.amp1	IMRAS-033	NP	Day 140	0.0187502053337223
PF3D7_0623100	coronin binding protein, putative	PF3D7_0623100.iso1.exon11.amp1	IMRAS-033	NP	Day 0	-0.0466806443584353
PF3D7_0623100	coronin binding protein, putative	PF3D7_0623100.iso1.exon11.amp1	IMRAS-039	P	Day 0	0.0337647528952374
PF3D7_0623100	coronin binding protein, putative	PF3D7_0623100.iso1.exon11.amp1	IMRAS-039	P	Day 140	-0.0119222247761623
PF3D7_0623100	coronin binding protein, putative	PF3D7_0623100.iso1.exon11.amp1	IMRAS-045	P	Day 140	0.0380073420277878
PF3D7_0623100	coronin binding protein, putative	PF3D7_0623100.iso1.exon11.amp1	IMRAS-045	P	Day 0	0.0543324534449372
PF3D7_0623100	coronin binding protein, putative	PF3D7_0623100.iso1.exon11.amp1	IMRAS-049	Mock	Day 0	0.0984797686308667
PF3D7_0623100	coronin binding protein, putative	PF3D7_0623100.iso1.exon11.amp1	IMRAS-049	Mock	Day 140	-0.0389705198076857
PF3D7_0623100	coronin binding protein, putative	PF3D7_0623100.iso1.exon11.amp1	IMRAS-054	Mock	Day 140	0.0557990996495885
PF3D7_0623100	coronin binding protein, putative	PF3D7_0623100.iso1.exon11.amp1	IMRAS-054	Mock	Day 0	0.032436921491108
PF3D7_0623100	coronin binding protein, putative	PF3D7_0623100.iso1.exon11.amp1	IMRAS-057	P	Day 0	0.110576631541639
PF3D7_0623100	coronin binding protein, putative	PF3D7_0623100.iso1.exon11.amp1	IMRAS-057	P	Day 140	0.0110778776645528
PF3D7_0623100	coronin binding protein, putative	PF3D7_0623100.iso1.exon11.amp1	IMRAS-060	P	Day 140	0.138411100886483
PF3D7_0623100	coronin binding protein, putative	PF3D7_0623100.iso1.exon11.amp1	IMRAS-060	P	Day 0	0.0191299118947921
PF3D7_0623100	coronin binding protein, putative	PF3D7_0623100.iso1.exon11.amp1	IMRAS-061	NP	Day 0	-0.0440238461355786
PF3D7_0623100	coronin binding protein, putative	PF3D7_0623100.iso1.exon11.amp1	IMRAS-061	NP	Day 140	-0.0313700628025781
PF3D7_0623100	coronin binding protein, putative	PF3D7_0623100.iso1.exon11.amp1	IMRAS-062	Mock	Day 140	-0.190075471052822
PF3D7_0623100	coronin binding protein, putative	PF3D7_0623100.iso1.exon11.amp1	IMRAS-062	Mock	Day 0	-0.121662539066298
PF3D7_0623100	coronin binding protein, putative	PF3D7_0623100.iso1.exon11.amp1	IMRAS-071	NP	Day 0	0.0715936326288844
PF3D7_0623100	coronin binding protein, putative	PF3D7_0623100.iso1.exon11.amp1	IMRAS-071	NP	Day 140	-0.0276803621058406
PF3D7_0623100	coronin binding protein, putative	PF3D7_0623100.iso1.exon11.amp1	IMRAS-078	P	Day 140	-0.00515994329093061
PF3D7_0623100	coronin binding protein, putative	PF3D7_0623100.iso1.exon11.amp1	IMRAS-078	P	Day 0	0.0792892261539642
PF3D7_0825400	conserved Plasmodium protein, unknown function	PF3D7_0825400.iso1.exon3.amp1	IMRAS-002	P	Day 0	-0.263145085676534
PF3D7_0825400	conserved Plasmodium protein, unknown function	PF3D7_0825400.iso1.exon3.amp1	IMRAS-002	P	Day 140	-0.100663477744098
PF3D7_0825400	conserved Plasmodium protein, unknown function	PF3D7_0825400.iso1.exon3.amp1	IMRAS-005	NP	Day 140	-0.0561633892274482
PF3D7_0825400	conserved Plasmodium protein, unknown function	PF3D7_0825400.iso1.exon3.amp1	IMRAS-005	NP	Day 0	-0.161102073385408
PF3D7_0825400	conserved Plasmodium protein, unknown function	PF3D7_0825400.iso1.exon3.amp1	IMRAS-021	NP	Day 0	-0.10290768668175
PF3D7_0825400	conserved Plasmodium protein, unknown function	PF3D7_0825400.iso1.exon3.amp1	IMRAS-021	NP	Day 140	-0.112641923812802
PF3D7_0825400	conserved Plasmodium protein, unknown function	PF3D7_0825400.iso1.exon3.amp1	IMRAS-033	NP	Day 140	-0.0838033727977194
PF3D7_0825400	conserved Plasmodium protein, unknown function	PF3D7_0825400.iso1.exon3.amp1	IMRAS-033	NP	Day 0	-0.172358293431438
PF3D7_0825400	conserved Plasmodium protein, unknown function	PF3D7_0825400.iso1.exon3.amp1	IMRAS-039	P	Day 0	-0.0619882543969954
PF3D7_0825400	conserved Plasmodium protein, unknown function	PF3D7_0825400.iso1.exon3.amp1	IMRAS-039	P	Day 140	-0.106229383525266
PF3D7_0825400	conserved Plasmodium protein, unknown function	PF3D7_0825400.iso1.exon3.amp1	IMRAS-045	P	Day 140	-0.0366328027827247
PF3D7_0825400	conserved Plasmodium protein, unknown function	PF3D7_0825400.iso1.exon3.amp1	IMRAS-045	P	Day 0	-0.025762619611422
PF3D7_0825400	conserved Plasmodium protein, unknown function	PF3D7_0825400.iso1.exon3.amp1	IMRAS-049	Mock	Day 0	0.0521966823279474
PF3D7_0825400	conserved Plasmodium protein, unknown function	PF3D7_0825400.iso1.exon3.amp1	IMRAS-049	Mock	Day 140	-0.102397556065579
PF3D7_0825400	conserved Plasmodium protein, unknown function	PF3D7_0825400.iso1.exon3.amp1	IMRAS-054	Mock	Day 140	0.0465836365550452
PF3D7_0825400	conserved Plasmodium protein, unknown function	PF3D7_0825400.iso1.exon3.amp1	IMRAS-054	Mock	Day 0	-0.0956558075036789
PF3D7_0825400	conserved Plasmodium protein, unknown function	PF3D7_0825400.iso1.exon3.amp1	IMRAS-057	P	Day 0	0.111558257109134
PF3D7_0825400	conserved Plasmodium protein, unknown function	PF3D7_0825400.iso1.exon3.amp1	IMRAS-057	P	Day 140	0.0211204922322299
PF3D7_0825400	conserved Plasmodium protein, unknown function	PF3D7_0825400.iso1.exon3.amp1	IMRAS-060	P	Day 140	0.247104459516988
PF3D7_0825400	conserved Plasmodium protein, unknown function	PF3D7_0825400.iso1.exon3.amp1	IMRAS-060	P	Day 0	0.0507262273792826
PF3D7_0825400	conserved Plasmodium protein, unknown function	PF3D7_0825400.iso1.exon3.amp1	IMRAS-061	NP	Day 0	-0.0126899071590216
PF3D7_0825400	conserved Plasmodium protein, unknown function	PF3D7_0825400.iso1.exon3.amp1	IMRAS-061	NP	Day 140	-0.0501281210899371
PF3D7_0825400	conserved Plasmodium protein, unknown function	PF3D7_0825400.iso1.exon3.amp1	IMRAS-062	Mock	Day 140	-0.214595985860669
PF3D7_0825400	conserved Plasmodium protein, unknown function	PF3D7_0825400.iso1.exon3.amp1	IMRAS-062	Mock	Day 0	-0.113601361936615
PF3D7_0825400	conserved Plasmodium protein, unknown function	PF3D7_0825400.iso1.exon3.amp1	IMRAS-071	NP	Day 0	0.0124954655024219
PF3D7_0825400	conserved Plasmodium protein, unknown function	PF3D7_0825400.iso1.exon3.amp1	IMRAS-071	NP	Day 140	-0.0500401748808308
PF3D7_0825400	conserved Plasmodium protein, unknown function	PF3D7_0825400.iso1.exon3.amp1	IMRAS-078	P	Day 140	-0.0585016708543229
PF3D7_0825400	conserved Plasmodium protein, unknown function	PF3D7_0825400.iso1.exon3.amp1	IMRAS-078	P	Day 0	0.0209849751880622
PF3D7_0615200	conserved Plasmodium protein, unknown function	PF3D7_0615200.iso1.exon8.amp1	IMRAS-002	P	Day 0	-0.146149875402591
PF3D7_0615200	conserved Plasmodium protein, unknown function	PF3D7_0615200.iso1.exon8.amp1	IMRAS-002	P	Day 140	0.00473727636727617
PF3D7_0615200	conserved Plasmodium protein, unknown function	PF3D7_0615200.iso1.exon8.amp1	IMRAS-005	NP	Day 140	0.0241365421969082
PF3D7_0615200	conserved Plasmodium protein, unknown function	PF3D7_0615200.iso1.exon8.amp1	IMRAS-005	NP	Day 0	-0.0875963515923033
PF3D7_0615200	conserved Plasmodium protein, unknown function	PF3D7_0615200.iso1.exon8.amp1	IMRAS-021	NP	Day 0	0.0119924142397032
PF3D7_0615200	conserved Plasmodium protein, unknown function	PF3D7_0615200.iso1.exon8.amp1	IMRAS-021	NP	Day 140	0.0389143827806144
PF3D7_0615200	conserved Plasmodium protein, unknown function	PF3D7_0615200.iso1.exon8.amp1	IMRAS-033	NP	Day 140	0.00448315962023571
PF3D7_0615200	conserved Plasmodium protein, unknown function	PF3D7_0615200.iso1.exon8.amp1	IMRAS-033	NP	Day 0	-0.0136972414927179
PF3D7_0615200	conserved Plasmodium protein, unknown function	PF3D7_0615200.iso1.exon8.amp1	IMRAS-039	P	Day 0	0.00762547267958702
PF3D7_0615200	conserved Plasmodium protein, unknown function	PF3D7_0615200.iso1.exon8.amp1	IMRAS-039	P	Day 140	0.0253392780493158
PF3D7_0615200	conserved Plasmodium protein, unknown function	PF3D7_0615200.iso1.exon8.amp1	IMRAS-045	P	Day 140	0.025347358225387102
PF3D7_0615200	conserved Plasmodium protein, unknown function	PF3D7_0615200.iso1.exon8.amp1	IMRAS-045	P	Day 0	0.0613413092782569
PF3D7_0615200	conserved Plasmodium protein, unknown function	PF3D7_0615200.iso1.exon8.amp1	IMRAS-049	Mock	Day 0	0.167751110264133
PF3D7_0615200	conserved Plasmodium protein, unknown function	PF3D7_0615200.iso1.exon8.amp1	IMRAS-049	Mock	Day 140	-0.00402262505313722
PF3D7_0615200	conserved Plasmodium protein, unknown function	PF3D7_0615200.iso1.exon8.amp1	IMRAS-054	Mock	Day 140	0.076604136323926
PF3D7_0615200	conserved Plasmodium protein, unknown function	PF3D7_0615200.iso1.exon8.amp1	IMRAS-054	Mock	Day 0	0.0594902122430145
PF3D7_0615200	conserved Plasmodium protein, unknown function	PF3D7_0615200.iso1.exon8.amp1	IMRAS-057	P	Day 0	0.220938601401322
PF3D7_0615200	conserved Plasmodium protein, unknown function	PF3D7_0615200.iso1.exon8.amp1	IMRAS-057	P	Day 140	0.108391221616634
PF3D7_0615200	conserved Plasmodium protein, unknown function	PF3D7_0615200.iso1.exon8.amp1	IMRAS-060	P	Day 140	0.241583394335683
PF3D7_0615200	conserved Plasmodium protein, unknown function	PF3D7_0615200.iso1.exon8.amp1	IMRAS-060	P	Day 0	0.127811732893107
PF3D7_0615200	conserved Plasmodium protein, unknown function	PF3D7_0615200.iso1.exon8.amp1	IMRAS-061	NP	Day 0	0.155726276176861
PF3D7_0615200	conserved Plasmodium protein, unknown function	PF3D7_0615200.iso1.exon8.amp1	IMRAS-061	NP	Day 140	0.135000728350681
PF3D7_0615200	conserved Plasmodium protein, unknown function	PF3D7_0615200.iso1.exon8.amp1	IMRAS-062	Mock	Day 140	-0.057719351328652
PF3D7_0615200	conserved Plasmodium protein, unknown function	PF3D7_0615200.iso1.exon8.amp1	IMRAS-062	Mock	Day 0	0.0331670928153311
PF3D7_0615200	conserved Plasmodium protein, unknown function	PF3D7_0615200.iso1.exon8.amp1	IMRAS-071	NP	Day 0	0.105647471882445
PF3D7_0615200	conserved Plasmodium protein, unknown function	PF3D7_0615200.iso1.exon8.amp1	IMRAS-071	NP	Day 140	0.0574815857151592
PF3D7_0615200	conserved Plasmodium protein, unknown function	PF3D7_0615200.iso1.exon8.amp1	IMRAS-078	P	Day 140	0.0364868404336871
PF3D7_0615200	conserved Plasmodium protein, unknown function	PF3D7_0615200.iso1.exon8.amp1	IMRAS-078	P	Day 0	0.0904025731094809
PF3D7_0926300	protein kinase, putative	PF3D7_0926300.iso1.exon2.amp1	IMRAS-002	P	Day 0	-0.292722229690822
PF3D7_0926300	protein kinase, putative	PF3D7_0926300.iso1.exon2.amp1	IMRAS-002	P	Day 140	-0.0710199315830824
PF3D7_0926300	protein kinase, putative	PF3D7_0926300.iso1.exon2.amp1	IMRAS-005	NP	Day 140	-0.0665896565269772
PF3D7_0926300	protein kinase, putative	PF3D7_0926300.iso1.exon2.amp1	IMRAS-005	NP	Day 0	-0.0801572619248994
PF3D7_0926300	protein kinase, putative	PF3D7_0926300.iso1.exon2.amp1	IMRAS-021	NP	Day 0	-0.0748452278898455
PF3D7_0926300	protein kinase, putative	PF3D7_0926300.iso1.exon2.amp1	IMRAS-021	NP	Day 140	-0.0508353293174135
PF3D7_0926300	protein kinase, putative	PF3D7_0926300.iso1.exon2.amp1	IMRAS-033	NP	Day 140	0.00951199847838424
PF3D7_0926300	protein kinase, putative	PF3D7_0926300.iso1.exon2.amp1	IMRAS-033	NP	Day 0	-0.00513211583186113
PF3D7_0926300	protein kinase, putative	PF3D7_0926300.iso1.exon2.amp1	IMRAS-039	P	Day 0	0.0683923005569529
PF3D7_0926300	protein kinase, putative	PF3D7_0926300.iso1.exon2.amp1	IMRAS-039	P	Day 140	-0.0165857547137858
PF3D7_0926300	protein kinase, putative	PF3D7_0926300.iso1.exon2.amp1	IMRAS-045	P	Day 140	0.0306994578959632
PF3D7_0926300	protein kinase, putative	PF3D7_0926300.iso1.exon2.amp1	IMRAS-045	P	Day 0	0.0527005163092937
PF3D7_0926300	protein kinase, putative	PF3D7_0926300.iso1.exon2.amp1	IMRAS-049	Mock	Day 0	-0.156826563037178
PF3D7_0926300	protein kinase, putative	PF3D7_0926300.iso1.exon2.amp1	IMRAS-049	Mock	Day 140	-0.0699589652635328
PF3D7_0926300	protein kinase, putative	PF3D7_0926300.iso1.exon2.amp1	IMRAS-054	Mock	Day 140	0.0100108435778772
PF3D7_0926300	protein kinase, putative	PF3D7_0926300.iso1.exon2.amp1	IMRAS-054	Mock	Day 0	-0.0505607995487249
PF3D7_0926300	protein kinase, putative	PF3D7_0926300.iso1.exon2.amp1	IMRAS-057	P	Day 0	-0.0110673604828335
PF3D7_0926300	protein kinase, putative	PF3D7_0926300.iso1.exon2.amp1	IMRAS-057	P	Day 140	-0.0346163136341566
PF3D7_0926300	protein kinase, putative	PF3D7_0926300.iso1.exon2.amp1	IMRAS-060	P	Day 140	0.0745144659950085
PF3D7_0926300	protein kinase, putative	PF3D7_0926300.iso1.exon2.amp1	IMRAS-060	P	Day 0	-0.0687196653767899
PF3D7_0926300	protein kinase, putative	PF3D7_0926300.iso1.exon2.amp1	IMRAS-061	NP	Day 0	-0.0762451219716045
PF3D7_0926300	protein kinase, putative	PF3D7_0926300.iso1.exon2.amp1	IMRAS-061	NP	Day 140	0.0299521745344435
PF3D7_0926300	protein kinase, putative	PF3D7_0926300.iso1.exon2.amp1	IMRAS-062	Mock	Day 140	-0.0345717222840722
PF3D7_0926300	protein kinase, putative	PF3D7_0926300.iso1.exon2.amp1	IMRAS-062	Mock	Day 0	-0.0499626047243567
PF3D7_0926300	protein kinase, putative	PF3D7_0926300.iso1.exon2.amp1	IMRAS-071	NP	Day 0	-0.0663025146207907
PF3D7_0926300	protein kinase, putative	PF3D7_0926300.iso1.exon2.amp1	IMRAS-071	NP	Day 140	-0.0584716746416412
PF3D7_0926300	protein kinase, putative	PF3D7_0926300.iso1.exon2.amp1	IMRAS-078	P	Day 140	0.00179065625439101
PF3D7_0926300	protein kinase, putative	PF3D7_0926300.iso1.exon2.amp1	IMRAS-078	P	Day 0	0.182954962157359
PF3D7_0315600	conserved Plasmodium protein, unknown function	PF3D7_0315600.iso1.exon2.amp1	IMRAS-002	P	Day 0	-0.31937462188289
PF3D7_0315600	conserved Plasmodium protein, unknown function	PF3D7_0315600.iso1.exon2.amp1	IMRAS-002	P	Day 140	-0.0346670675433636
PF3D7_0315600	conserved Plasmodium protein, unknown function	PF3D7_0315600.iso1.exon2.amp1	IMRAS-005	NP	Day 140	-0.0263725564505748
PF3D7_0315600	conserved Plasmodium protein, unknown function	PF3D7_0315600.iso1.exon2.amp1	IMRAS-005	NP	Day 0	-0.0226062393627409
PF3D7_0315600	conserved Plasmodium protein, unknown function	PF3D7_0315600.iso1.exon2.amp1	IMRAS-021	NP	Day 0	-0.0699491992964738
PF3D7_0315600	conserved Plasmodium protein, unknown function	PF3D7_0315600.iso1.exon2.amp1	IMRAS-021	NP	Day 140	-0.0688447821456073
PF3D7_0315600	conserved Plasmodium protein, unknown function	PF3D7_0315600.iso1.exon2.amp1	IMRAS-033	NP	Day 140	-0.0219137047867797
PF3D7_0315600	conserved Plasmodium protein, unknown function	PF3D7_0315600.iso1.exon2.amp1	IMRAS-033	NP	Day 0	-0.0368487213856952
PF3D7_0315600	conserved Plasmodium protein, unknown function	PF3D7_0315600.iso1.exon2.amp1	IMRAS-039	P	Day 0	0.0418181559939956
PF3D7_0315600	conserved Plasmodium protein, unknown function	PF3D7_0315600.iso1.exon2.amp1	IMRAS-039	P	Day 140	-0.0269661050006125
PF3D7_0315600	conserved Plasmodium protein, unknown function	PF3D7_0315600.iso1.exon2.amp1	IMRAS-045	P	Day 140	-0.0147300811499491
PF3D7_0315600	conserved Plasmodium protein, unknown function	PF3D7_0315600.iso1.exon2.amp1	IMRAS-045	P	Day 0	0.0114196009736087
PF3D7_0315600	conserved Plasmodium protein, unknown function	PF3D7_0315600.iso1.exon2.amp1	IMRAS-049	Mock	Day 0	-0.0541560824227183
PF3D7_0315600	conserved Plasmodium protein, unknown function	PF3D7_0315600.iso1.exon2.amp1	IMRAS-049	Mock	Day 140	-0.163911945278283
PF3D7_0315600	conserved Plasmodium protein, unknown function	PF3D7_0315600.iso1.exon2.amp1	IMRAS-054	Mock	Day 140	0.0372120034689516
PF3D7_0315600	conserved Plasmodium protein, unknown function	PF3D7_0315600.iso1.exon2.amp1	IMRAS-054	Mock	Day 0	-0.0458596400069116
PF3D7_0315600	conserved Plasmodium protein, unknown function	PF3D7_0315600.iso1.exon2.amp1	IMRAS-057	P	Day 0	0.0395292406600039
PF3D7_0315600	conserved Plasmodium protein, unknown function	PF3D7_0315600.iso1.exon2.amp1	IMRAS-057	P	Day 140	0.041725542021581
PF3D7_0315600	conserved Plasmodium protein, unknown function	PF3D7_0315600.iso1.exon2.amp1	IMRAS-060	P	Day 140	0.0501839178747474
PF3D7_0315600	conserved Plasmodium protein, unknown function	PF3D7_0315600.iso1.exon2.amp1	IMRAS-060	P	Day 0	0.0318265650204612
PF3D7_0315600	conserved Plasmodium protein, unknown function	PF3D7_0315600.iso1.exon2.amp1	IMRAS-061	NP	Day 0	-0.102160180102434
PF3D7_0315600	conserved Plasmodium protein, unknown function	PF3D7_0315600.iso1.exon2.amp1	IMRAS-061	NP	Day 140	0.0276990192414068
PF3D7_0315600	conserved Plasmodium protein, unknown function	PF3D7_0315600.iso1.exon2.amp1	IMRAS-062	Mock	Day 140	-0.0603143865777476
PF3D7_0315600	conserved Plasmodium protein, unknown function	PF3D7_0315600.iso1.exon2.amp1	IMRAS-062	Mock	Day 0	-0.0630012762702261
PF3D7_0315600	conserved Plasmodium protein, unknown function	PF3D7_0315600.iso1.exon2.amp1	IMRAS-071	NP	Day 0	-0.0630665617705315
PF3D7_0315600	conserved Plasmodium protein, unknown function	PF3D7_0315600.iso1.exon2.amp1	IMRAS-071	NP	Day 140	-0.0325527481519909
PF3D7_0315600	conserved Plasmodium protein, unknown function	PF3D7_0315600.iso1.exon2.amp1	IMRAS-078	P	Day 140	0.027945622834217
PF3D7_0315600	conserved Plasmodium protein, unknown function	PF3D7_0315600.iso1.exon2.amp1	IMRAS-078	P	Day 0	0.159466928979494
PF3D7_1322900	conserved Plasmodium protein, unknown function	PF3D7_1322900.iso1.exon10.amp1	IMRAS-002	P	Day 0	-0.310904763655895
PF3D7_1322900	conserved Plasmodium protein, unknown function	PF3D7_1322900.iso1.exon10.amp1	IMRAS-002	P	Day 140	-0.038180235062244
PF3D7_1322900	conserved Plasmodium protein, unknown function	PF3D7_1322900.iso1.exon10.amp1	IMRAS-005	NP	Day 140	0.0381774806746051
PF3D7_1322900	conserved Plasmodium protein, unknown function	PF3D7_1322900.iso1.exon10.amp1	IMRAS-005	NP	Day 0	-0.0558451958758415
PF3D7_1322900	conserved Plasmodium protein, unknown function	PF3D7_1322900.iso1.exon10.amp1	IMRAS-021	NP	Day 0	-0.10290768668175
PF3D7_1322900	conserved Plasmodium protein, unknown function	PF3D7_1322900.iso1.exon10.amp1	IMRAS-021	NP	Day 140	-0.0602035118516078
PF3D7_1322900	conserved Plasmodium protein, unknown function	PF3D7_1322900.iso1.exon10.amp1	IMRAS-033	NP	Day 140	-0.0556543226452106
PF3D7_1322900	conserved Plasmodium protein, unknown function	PF3D7_1322900.iso1.exon10.amp1	IMRAS-033	NP	Day 0	-0.0678213970941677
PF3D7_1322900	conserved Plasmodium protein, unknown function	PF3D7_1322900.iso1.exon10.amp1	IMRAS-039	P	Day 0	-0.0291470920188619
PF3D7_1322900	conserved Plasmodium protein, unknown function	PF3D7_1322900.iso1.exon10.amp1	IMRAS-039	P	Day 140	-0.103569056308425
PF3D7_1322900	conserved Plasmodium protein, unknown function	PF3D7_1322900.iso1.exon10.amp1	IMRAS-045	P	Day 140	-0.0889047704544321
PF3D7_1322900	conserved Plasmodium protein, unknown function	PF3D7_1322900.iso1.exon10.amp1	IMRAS-045	P	Day 0	-0.0576777996881841
PF3D7_1322900	conserved Plasmodium protein, unknown function	PF3D7_1322900.iso1.exon10.amp1	IMRAS-049	Mock	Day 0	-0.126159426790236
PF3D7_1322900	conserved Plasmodium protein, unknown function	PF3D7_1322900.iso1.exon10.amp1	IMRAS-049	Mock	Day 140	-0.136528255475403
PF3D7_1322900	conserved Plasmodium protein, unknown function	PF3D7_1322900.iso1.exon10.amp1	IMRAS-054	Mock	Day 140	0.00763831453959796
PF3D7_1322900	conserved Plasmodium protein, unknown function	PF3D7_1322900.iso1.exon10.amp1	IMRAS-054	Mock	Day 0	-0.0456361569236829
PF3D7_1322900	conserved Plasmodium protein, unknown function	PF3D7_1322900.iso1.exon10.amp1	IMRAS-057	P	Day 0	0.012351979589905
PF3D7_1322900	conserved Plasmodium protein, unknown function	PF3D7_1322900.iso1.exon10.amp1	IMRAS-057	P	Day 140	-0.0120194233221582
PF3D7_1322900	conserved Plasmodium protein, unknown function	PF3D7_1322900.iso1.exon10.amp1	IMRAS-060	P	Day 140	0.0931454566816967
PF3D7_1322900	conserved Plasmodium protein, unknown function	PF3D7_1322900.iso1.exon10.amp1	IMRAS-060	P	Day 0	0.0115340973621727
PF3D7_1322900	conserved Plasmodium protein, unknown function	PF3D7_1322900.iso1.exon10.amp1	IMRAS-061	NP	Day 0	-0.0766285115675061
PF3D7_1322900	conserved Plasmodium protein, unknown function	PF3D7_1322900.iso1.exon10.amp1	IMRAS-061	NP	Day 140	-0.00222371714306036
PF3D7_1322900	conserved Plasmodium protein, unknown function	PF3D7_1322900.iso1.exon10.amp1	IMRAS-062	Mock	Day 140	-0.0827092558031097
PF3D7_1322900	conserved Plasmodium protein, unknown function	PF3D7_1322900.iso1.exon10.amp1	IMRAS-062	Mock	Day 0	-0.0768933706600201
PF3D7_1322900	conserved Plasmodium protein, unknown function	PF3D7_1322900.iso1.exon10.amp1	IMRAS-071	NP	Day 0	-0.00499196122641976
PF3D7_1322900	conserved Plasmodium protein, unknown function	PF3D7_1322900.iso1.exon10.amp1	IMRAS-071	NP	Day 140	-0.0412268939437883
PF3D7_1322900	conserved Plasmodium protein, unknown function	PF3D7_1322900.iso1.exon10.amp1	IMRAS-078	P	Day 140	-0.0234808445613552
PF3D7_1322900	conserved Plasmodium protein, unknown function	PF3D7_1322900.iso1.exon10.amp1	IMRAS-078	P	Day 0	0.0876998839696999
PF3D7_1003100	conserved Plasmodium protein, unknown function	PF3D7_1003100.iso1.exon3.amp1	IMRAS-002	P	Day 0	-0.214280875088177
PF3D7_1003100	conserved Plasmodium protein, unknown function	PF3D7_1003100.iso1.exon3.amp1	IMRAS-002	P	Day 140	0.112252681042705
PF3D7_1003100	conserved Plasmodium protein, unknown function	PF3D7_1003100.iso1.exon3.amp1	IMRAS-005	NP	Day 140	0.203492962715096
PF3D7_1003100	conserved Plasmodium protein, unknown function	PF3D7_1003100.iso1.exon3.amp1	IMRAS-005	NP	Day 0	0.180617131074289
PF3D7_1003100	conserved Plasmodium protein, unknown function	PF3D7_1003100.iso1.exon3.amp1	IMRAS-021	NP	Day 0	0.0447131663419071
PF3D7_1003100	conserved Plasmodium protein, unknown function	PF3D7_1003100.iso1.exon3.amp1	IMRAS-021	NP	Day 140	0.0119749280854027
PF3D7_1003100	conserved Plasmodium protein, unknown function	PF3D7_1003100.iso1.exon3.amp1	IMRAS-033	NP	Day 140	0.0313569150629611
PF3D7_1003100	conserved Plasmodium protein, unknown function	PF3D7_1003100.iso1.exon3.amp1	IMRAS-033	NP	Day 0	-0.0158025976356182
PF3D7_1003100	conserved Plasmodium protein, unknown function	PF3D7_1003100.iso1.exon3.amp1	IMRAS-039	P	Day 0	0.0746268191303283
PF3D7_1003100	conserved Plasmodium protein, unknown function	PF3D7_1003100.iso1.exon3.amp1	IMRAS-039	P	Day 140	0.036316533961207
PF3D7_1003100	conserved Plasmodium protein, unknown function	PF3D7_1003100.iso1.exon3.amp1	IMRAS-045	P	Day 140	0.174129635379362
PF3D7_1003100	conserved Plasmodium protein, unknown function	PF3D7_1003100.iso1.exon3.amp1	IMRAS-045	P	Day 0	0.176482340498957
PF3D7_1003100	conserved Plasmodium protein, unknown function	PF3D7_1003100.iso1.exon3.amp1	IMRAS-049	Mock	Day 0	-0.0910540655981045
PF3D7_1003100	conserved Plasmodium protein, unknown function	PF3D7_1003100.iso1.exon3.amp1	IMRAS-049	Mock	Day 140	-0.0546795270262201
PF3D7_1003100	conserved Plasmodium protein, unknown function	PF3D7_1003100.iso1.exon3.amp1	IMRAS-054	Mock	Day 140	0.0106033667051957
PF3D7_1003100	conserved Plasmodium protein, unknown function	PF3D7_1003100.iso1.exon3.amp1	IMRAS-054	Mock	Day 0	0.0431931217557917
PF3D7_1003100	conserved Plasmodium protein, unknown function	PF3D7_1003100.iso1.exon3.amp1	IMRAS-057	P	Day 0	0.0659001711730429
PF3D7_1003100	conserved Plasmodium protein, unknown function	PF3D7_1003100.iso1.exon3.amp1	IMRAS-057	P	Day 140	-0.0417510470598614
PF3D7_1003100	conserved Plasmodium protein, unknown function	PF3D7_1003100.iso1.exon3.amp1	IMRAS-060	P	Day 140	0.106290832738619
PF3D7_1003100	conserved Plasmodium protein, unknown function	PF3D7_1003100.iso1.exon3.amp1	IMRAS-060	P	Day 0	0.0256807563781116
PF3D7_1003100	conserved Plasmodium protein, unknown function	PF3D7_1003100.iso1.exon3.amp1	IMRAS-061	NP	Day 0	0.152294982203211
PF3D7_1003100	conserved Plasmodium protein, unknown function	PF3D7_1003100.iso1.exon3.amp1	IMRAS-061	NP	Day 140	0.169609972025437
PF3D7_1003100	conserved Plasmodium protein, unknown function	PF3D7_1003100.iso1.exon3.amp1	IMRAS-062	Mock	Day 140	0.0840205509048868
PF3D7_1003100	conserved Plasmodium protein, unknown function	PF3D7_1003100.iso1.exon3.amp1	IMRAS-062	Mock	Day 0	0.0725605311154176
PF3D7_1003100	conserved Plasmodium protein, unknown function	PF3D7_1003100.iso1.exon3.amp1	IMRAS-071	NP	Day 0	0.393390864888293
PF3D7_1003100	conserved Plasmodium protein, unknown function	PF3D7_1003100.iso1.exon3.amp1	IMRAS-071	NP	Day 140	0.241938334369085
PF3D7_1003100	conserved Plasmodium protein, unknown function	PF3D7_1003100.iso1.exon3.amp1	IMRAS-078	P	Day 140	0.0648119241781693
PF3D7_1003100	conserved Plasmodium protein, unknown function	PF3D7_1003100.iso1.exon3.amp1	IMRAS-078	P	Day 0	0.297087445393879
PF3D7_0609500	conserved Plasmodium protein, unknown function	PF3D7_0609500.iso1.exon8.amp1	IMRAS-002	P	Day 0	-0.47153503445365
PF3D7_0609500	conserved Plasmodium protein, unknown function	PF3D7_0609500.iso1.exon8.amp1	IMRAS-002	P	Day 140	-0.176658150456888
PF3D7_0609500	conserved Plasmodium protein, unknown function	PF3D7_0609500.iso1.exon8.amp1	IMRAS-005	NP	Day 140	-0.220770673477366
PF3D7_0609500	conserved Plasmodium protein, unknown function	PF3D7_0609500.iso1.exon8.amp1	IMRAS-005	NP	Day 0	-0.259955460311692
PF3D7_0609500	conserved Plasmodium protein, unknown function	PF3D7_0609500.iso1.exon8.amp1	IMRAS-021	NP	Day 0	-0.168118119735849
PF3D7_0609500	conserved Plasmodium protein, unknown function	PF3D7_0609500.iso1.exon8.amp1	IMRAS-021	NP	Day 140	-0.169802239372485
PF3D7_0609500	conserved Plasmodium protein, unknown function	PF3D7_0609500.iso1.exon8.amp1	IMRAS-033	NP	Day 140	-0.1362402772238
PF3D7_0609500	conserved Plasmodium protein, unknown function	PF3D7_0609500.iso1.exon8.amp1	IMRAS-033	NP	Day 0	-0.0890918160328109
PF3D7_0609500	conserved Plasmodium protein, unknown function	PF3D7_0609500.iso1.exon8.amp1	IMRAS-039	P	Day 0	-0.0831480516228478
PF3D7_0609500	conserved Plasmodium protein, unknown function	PF3D7_0609500.iso1.exon8.amp1	IMRAS-039	P	Day 140	-0.070289438407789
PF3D7_0609500	conserved Plasmodium protein, unknown function	PF3D7_0609500.iso1.exon8.amp1	IMRAS-045	P	Day 140	0.223974013075058
PF3D7_0609500	conserved Plasmodium protein, unknown function	PF3D7_0609500.iso1.exon8.amp1	IMRAS-045	P	Day 0	0.27957185837929
PF3D7_0609500	conserved Plasmodium protein, unknown function	PF3D7_0609500.iso1.exon8.amp1	IMRAS-049	Mock	Day 0	-0.0381907902917202
PF3D7_0609500	conserved Plasmodium protein, unknown function	PF3D7_0609500.iso1.exon8.amp1	IMRAS-049	Mock	Day 140	-0.0363198596013916
PF3D7_0609500	conserved Plasmodium protein, unknown function	PF3D7_0609500.iso1.exon8.amp1	IMRAS-054	Mock	Day 140	-0.111305849959273
PF3D7_0609500	conserved Plasmodium protein, unknown function	PF3D7_0609500.iso1.exon8.amp1	IMRAS-054	Mock	Day 0	-0.0880414057657433
PF3D7_0609500	conserved Plasmodium protein, unknown function	PF3D7_0609500.iso1.exon8.amp1	IMRAS-057	P	Day 0	-0.163260394687935
PF3D7_0609500	conserved Plasmodium protein, unknown function	PF3D7_0609500.iso1.exon8.amp1	IMRAS-057	P	Day 140	-0.246915911468712
PF3D7_0609500	conserved Plasmodium protein, unknown function	PF3D7_0609500.iso1.exon8.amp1	IMRAS-060	P	Day 140	-0.0829533123808162
PF3D7_0609500	conserved Plasmodium protein, unknown function	PF3D7_0609500.iso1.exon8.amp1	IMRAS-060	P	Day 0	-0.162267495954914
PF3D7_0609500	conserved Plasmodium protein, unknown function	PF3D7_0609500.iso1.exon8.amp1	IMRAS-061	NP	Day 0	-0.268041628206518
PF3D7_0609500	conserved Plasmodium protein, unknown function	PF3D7_0609500.iso1.exon8.amp1	IMRAS-061	NP	Day 140	-0.0872521471094778
PF3D7_0609500	conserved Plasmodium protein, unknown function	PF3D7_0609500.iso1.exon8.amp1	IMRAS-062	Mock	Day 140	-0.202442863327672
PF3D7_0609500	conserved Plasmodium protein, unknown function	PF3D7_0609500.iso1.exon8.amp1	IMRAS-062	Mock	Day 0	-0.187033529048504
PF3D7_0609500	conserved Plasmodium protein, unknown function	PF3D7_0609500.iso1.exon8.amp1	IMRAS-071	NP	Day 0	0.0177119443724099
PF3D7_0609500	conserved Plasmodium protein, unknown function	PF3D7_0609500.iso1.exon8.amp1	IMRAS-071	NP	Day 140	-0.0026394067224107
PF3D7_0609500	conserved Plasmodium protein, unknown function	PF3D7_0609500.iso1.exon8.amp1	IMRAS-078	P	Day 140	0.0257473974494733
PF3D7_0609500	conserved Plasmodium protein, unknown function	PF3D7_0609500.iso1.exon8.amp1	IMRAS-078	P	Day 0	0.0192840179768119
PF3D7_1345000	conserved Plasmodium protein, unknown function	PF3D7_1345000.iso1.exon5.amp1	IMRAS-002	P	Day 0	-0.466822907104328
PF3D7_1345000	conserved Plasmodium protein, unknown function	PF3D7_1345000.iso1.exon5.amp1	IMRAS-002	P	Day 140	-0.099816079751518
PF3D7_1345000	conserved Plasmodium protein, unknown function	PF3D7_1345000.iso1.exon5.amp1	IMRAS-005	NP	Day 140	-0.103824316377633
PF3D7_1345000	conserved Plasmodium protein, unknown function	PF3D7_1345000.iso1.exon5.amp1	IMRAS-005	NP	Day 0	-0.0996446591767075
PF3D7_1345000	conserved Plasmodium protein, unknown function	PF3D7_1345000.iso1.exon5.amp1	IMRAS-021	NP	Day 0	-0.165069404552638
PF3D7_1345000	conserved Plasmodium protein, unknown function	PF3D7_1345000.iso1.exon5.amp1	IMRAS-021	NP	Day 140	-0.154880211390051
PF3D7_1345000	conserved Plasmodium protein, unknown function	PF3D7_1345000.iso1.exon5.amp1	IMRAS-033	NP	Day 140	-0.170391057793809
PF3D7_1345000	conserved Plasmodium protein, unknown function	PF3D7_1345000.iso1.exon5.amp1	IMRAS-033	NP	Day 0	-0.141189835069497
PF3D7_1345000	conserved Plasmodium protein, unknown function	PF3D7_1345000.iso1.exon5.amp1	IMRAS-039	P	Day 0	-0.134275827991821
PF3D7_1345000	conserved Plasmodium protein, unknown function	PF3D7_1345000.iso1.exon5.amp1	IMRAS-039	P	Day 140	-0.0870084478161814
PF3D7_1345000	conserved Plasmodium protein, unknown function	PF3D7_1345000.iso1.exon5.amp1	IMRAS-045	P	Day 140	-0.126877042713994
PF3D7_1345000	conserved Plasmodium protein, unknown function	PF3D7_1345000.iso1.exon5.amp1	IMRAS-045	P	Day 0	-0.0482174704391181
PF3D7_1345000	conserved Plasmodium protein, unknown function	PF3D7_1345000.iso1.exon5.amp1	IMRAS-049	Mock	Day 0	-0.117262361282918
PF3D7_1345000	conserved Plasmodium protein, unknown function	PF3D7_1345000.iso1.exon5.amp1	IMRAS-049	Mock	Day 140	-0.0991667793639053
PF3D7_1345000	conserved Plasmodium protein, unknown function	PF3D7_1345000.iso1.exon5.amp1	IMRAS-054	Mock	Day 140	-0.0674978822526828
PF3D7_1345000	conserved Plasmodium protein, unknown function	PF3D7_1345000.iso1.exon5.amp1	IMRAS-054	Mock	Day 0	-0.14292296455908
PF3D7_1345000	conserved Plasmodium protein, unknown function	PF3D7_1345000.iso1.exon5.amp1	IMRAS-057	P	Day 0	0.0755908543992483
PF3D7_1345000	conserved Plasmodium protein, unknown function	PF3D7_1345000.iso1.exon5.amp1	IMRAS-057	P	Day 140	-0.0185015146861609
PF3D7_1345000	conserved Plasmodium protein, unknown function	PF3D7_1345000.iso1.exon5.amp1	IMRAS-060	P	Day 140	0.0681703083195622
PF3D7_1345000	conserved Plasmodium protein, unknown function	PF3D7_1345000.iso1.exon5.amp1	IMRAS-060	P	Day 0	-0.0329353891047912
PF3D7_1345000	conserved Plasmodium protein, unknown function	PF3D7_1345000.iso1.exon5.amp1	IMRAS-061	NP	Day 0	-0.24588264806358
PF3D7_1345000	conserved Plasmodium protein, unknown function	PF3D7_1345000.iso1.exon5.amp1	IMRAS-061	NP	Day 140	-0.077517325821848
PF3D7_1345000	conserved Plasmodium protein, unknown function	PF3D7_1345000.iso1.exon5.amp1	IMRAS-062	Mock	Day 140	-0.146533190961742
PF3D7_1345000	conserved Plasmodium protein, unknown function	PF3D7_1345000.iso1.exon5.amp1	IMRAS-062	Mock	Day 0	-0.13971076103649
PF3D7_1345000	conserved Plasmodium protein, unknown function	PF3D7_1345000.iso1.exon5.amp1	IMRAS-071	NP	Day 0	-0.125576205004309
PF3D7_1345000	conserved Plasmodium protein, unknown function	PF3D7_1345000.iso1.exon5.amp1	IMRAS-071	NP	Day 140	-0.161536108840632
PF3D7_1345000	conserved Plasmodium protein, unknown function	PF3D7_1345000.iso1.exon5.amp1	IMRAS-078	P	Day 140	-0.0645781533613246
PF3D7_1345000	conserved Plasmodium protein, unknown function	PF3D7_1345000.iso1.exon5.amp1	IMRAS-078	P	Day 0	0.0104636480770814
PF3D7_0205200	conserved Plasmodium protein, unknown function	PF3D7_0205200.iso1.exon3.amp1	IMRAS-002	P	Day 0	-0.492133995633516
PF3D7_0205200	conserved Plasmodium protein, unknown function	PF3D7_0205200.iso1.exon3.amp1	IMRAS-002	P	Day 140	-0.108028518491688
PF3D7_0205200	conserved Plasmodium protein, unknown function	PF3D7_0205200.iso1.exon3.amp1	IMRAS-005	NP	Day 140	-0.16283272810955501
PF3D7_0205200	conserved Plasmodium protein, unknown function	PF3D7_0205200.iso1.exon3.amp1	IMRAS-005	NP	Day 0	-0.19423719590303
PF3D7_0205200	conserved Plasmodium protein, unknown function	PF3D7_0205200.iso1.exon3.amp1	IMRAS-021	NP	Day 0	-0.125164811908441
PF3D7_0205200	conserved Plasmodium protein, unknown function	PF3D7_0205200.iso1.exon3.amp1	IMRAS-021	NP	Day 140	-0.100711235956982
PF3D7_0205200	conserved Plasmodium protein, unknown function	PF3D7_0205200.iso1.exon3.amp1	IMRAS-033	NP	Day 140	-0.107478473639624
PF3D7_0205200	conserved Plasmodium protein, unknown function	PF3D7_0205200.iso1.exon3.amp1	IMRAS-033	NP	Day 0	-0.0963141026768177
PF3D7_0205200	conserved Plasmodium protein, unknown function	PF3D7_0205200.iso1.exon3.amp1	IMRAS-039	P	Day 0	-0.046762634935833
PF3D7_0205200	conserved Plasmodium protein, unknown function	PF3D7_0205200.iso1.exon3.amp1	IMRAS-039	P	Day 140	-0.0859578141679354
PF3D7_0205200	conserved Plasmodium protein, unknown function	PF3D7_0205200.iso1.exon3.amp1	IMRAS-045	P	Day 140	-0.149181013558119
PF3D7_0205200	conserved Plasmodium protein, unknown function	PF3D7_0205200.iso1.exon3.amp1	IMRAS-045	P	Day 0	-0.0685661158309205
PF3D7_0205200	conserved Plasmodium protein, unknown function	PF3D7_0205200.iso1.exon3.amp1	IMRAS-049	Mock	Day 0	-0.143627065282319
PF3D7_0205200	conserved Plasmodium protein, unknown function	PF3D7_0205200.iso1.exon3.amp1	IMRAS-049	Mock	Day 140	-0.119284058595186
PF3D7_0205200	conserved Plasmodium protein, unknown function	PF3D7_0205200.iso1.exon3.amp1	IMRAS-054	Mock	Day 140	-0.120575345689275
PF3D7_0205200	conserved Plasmodium protein, unknown function	PF3D7_0205200.iso1.exon3.amp1	IMRAS-054	Mock	Day 0	-0.126521773366933
PF3D7_0205200	conserved Plasmodium protein, unknown function	PF3D7_0205200.iso1.exon3.amp1	IMRAS-057	P	Day 0	0.0627569330271474
PF3D7_0205200	conserved Plasmodium protein, unknown function	PF3D7_0205200.iso1.exon3.amp1	IMRAS-057	P	Day 140	-0.0230563701359952
PF3D7_0205200	conserved Plasmodium protein, unknown function	PF3D7_0205200.iso1.exon3.amp1	IMRAS-060	P	Day 140	0.0351652481122375
PF3D7_0205200	conserved Plasmodium protein, unknown function	PF3D7_0205200.iso1.exon3.amp1	IMRAS-060	P	Day 0	-0.085184651849687
PF3D7_0205200	conserved Plasmodium protein, unknown function	PF3D7_0205200.iso1.exon3.amp1	IMRAS-061	NP	Day 0	-0.201514660460942
PF3D7_0205200	conserved Plasmodium protein, unknown function	PF3D7_0205200.iso1.exon3.amp1	IMRAS-061	NP	Day 140	-0.0268354949133656
PF3D7_0205200	conserved Plasmodium protein, unknown function	PF3D7_0205200.iso1.exon3.amp1	IMRAS-062	Mock	Day 140	-0.154212837760054
PF3D7_0205200	conserved Plasmodium protein, unknown function	PF3D7_0205200.iso1.exon3.amp1	IMRAS-062	Mock	Day 0	-0.135878899445462
PF3D7_0205200	conserved Plasmodium protein, unknown function	PF3D7_0205200.iso1.exon3.amp1	IMRAS-071	NP	Day 0	-0.0410874169789519
PF3D7_0205200	conserved Plasmodium protein, unknown function	PF3D7_0205200.iso1.exon3.amp1	IMRAS-071	NP	Day 140	-0.0541193875201103
PF3D7_0205200	conserved Plasmodium protein, unknown function	PF3D7_0205200.iso1.exon3.amp1	IMRAS-078	P	Day 140	-0.0166681683999386
PF3D7_0205200	conserved Plasmodium protein, unknown function	PF3D7_0205200.iso1.exon3.amp1	IMRAS-078	P	Day 0	0.0328358518621226
PF3D7_0933700	conserved Plasmodium protein, unknown function	PF3D7_0933700.iso1.exon1.amp1	IMRAS-002	P	Day 0	-0.492133995633516
PF3D7_0933700	conserved Plasmodium protein, unknown function	PF3D7_0933700.iso1.exon1.amp1	IMRAS-002	P	Day 140	-0.137290785170181
PF3D7_0933700	conserved Plasmodium protein, unknown function	PF3D7_0933700.iso1.exon1.amp1	IMRAS-005	NP	Day 140	-0.228554479672578
PF3D7_0933700	conserved Plasmodium protein, unknown function	PF3D7_0933700.iso1.exon1.amp1	IMRAS-005	NP	Day 0	-0.262881820424351
PF3D7_0933700	conserved Plasmodium protein, unknown function	PF3D7_0933700.iso1.exon1.amp1	IMRAS-021	NP	Day 0	-0.126858613148954
PF3D7_0933700	conserved Plasmodium protein, unknown function	PF3D7_0933700.iso1.exon1.amp1	IMRAS-021	NP	Day 140	-0.10353333138983
PF3D7_0933700	conserved Plasmodium protein, unknown function	PF3D7_0933700.iso1.exon1.amp1	IMRAS-033	NP	Day 140	-0.114404934365412
PF3D7_0933700	conserved Plasmodium protein, unknown function	PF3D7_0933700.iso1.exon1.amp1	IMRAS-033	NP	Day 0	-0.15272684210016
PF3D7_0933700	conserved Plasmodium protein, unknown function	PF3D7_0933700.iso1.exon1.amp1	IMRAS-039	P	Day 0	-0.172791619438302
PF3D7_0933700	conserved Plasmodium protein, unknown function	PF3D7_0933700.iso1.exon1.amp1	IMRAS-039	P	Day 140	-0.182970091788885
PF3D7_0933700	conserved Plasmodium protein, unknown function	PF3D7_0933700.iso1.exon1.amp1	IMRAS-045	P	Day 140	-0.194672397716861
PF3D7_0933700	conserved Plasmodium protein, unknown function	PF3D7_0933700.iso1.exon1.amp1	IMRAS-045	P	Day 0	-0.0444506405161995
PF3D7_0933700	conserved Plasmodium protein, unknown function	PF3D7_0933700.iso1.exon1.amp1	IMRAS-049	Mock	Day 0	-0.107298292207288
PF3D7_0933700	conserved Plasmodium protein, unknown function	PF3D7_0933700.iso1.exon1.amp1	IMRAS-049	Mock	Day 140	-0.158137307651648
PF3D7_0933700	conserved Plasmodium protein, unknown function	PF3D7_0933700.iso1.exon1.amp1	IMRAS-054	Mock	Day 140	-0.127077888432305
PF3D7_0933700	conserved Plasmodium protein, unknown function	PF3D7_0933700.iso1.exon1.amp1	IMRAS-054	Mock	Day 0	-0.123688328840659
PF3D7_0933700	conserved Plasmodium protein, unknown function	PF3D7_0933700.iso1.exon1.amp1	IMRAS-057	P	Day 0	-0.110343601795817
PF3D7_0933700	conserved Plasmodium protein, unknown function	PF3D7_0933700.iso1.exon1.amp1	IMRAS-057	P	Day 140	-0.192886331932066
PF3D7_0933700	conserved Plasmodium protein, unknown function	PF3D7_0933700.iso1.exon1.amp1	IMRAS-060	P	Day 140	-0.0427554390277773
PF3D7_0933700	conserved Plasmodium protein, unknown function	PF3D7_0933700.iso1.exon1.amp1	IMRAS-060	P	Day 0	-0.121888034439076
PF3D7_0933700	conserved Plasmodium protein, unknown function	PF3D7_0933700.iso1.exon1.amp1	IMRAS-061	NP	Day 0	0.0930195340120932
PF3D7_0933700	conserved Plasmodium protein, unknown function	PF3D7_0933700.iso1.exon1.amp1	IMRAS-061	NP	Day 140	0.0744372565506879
PF3D7_0933700	conserved Plasmodium protein, unknown function	PF3D7_0933700.iso1.exon1.amp1	IMRAS-062	Mock	Day 140	-0.205631140958721
PF3D7_0933700	conserved Plasmodium protein, unknown function	PF3D7_0933700.iso1.exon1.amp1	IMRAS-062	Mock	Day 0	-0.153590350042695
PF3D7_0933700	conserved Plasmodium protein, unknown function	PF3D7_0933700.iso1.exon1.amp1	IMRAS-071	NP	Day 0	-0.0143365461582921
PF3D7_0933700	conserved Plasmodium protein, unknown function	PF3D7_0933700.iso1.exon1.amp1	IMRAS-071	NP	Day 140	-0.11437538125308
PF3D7_0933700	conserved Plasmodium protein, unknown function	PF3D7_0933700.iso1.exon1.amp1	IMRAS-078	P	Day 140	-0.00921119567791351
PF3D7_0933700	conserved Plasmodium protein, unknown function	PF3D7_0933700.iso1.exon1.amp1	IMRAS-078	P	Day 0	-0.0347601524304437
PF3D7_0507900	conserved Plasmodium protein, unknown function	PF3D7_0507900.iso1.exon2.amp1	IMRAS-002	P	Day 0	0.029761709950435
PF3D7_0507900	conserved Plasmodium protein, unknown function	PF3D7_0507900.iso1.exon2.amp1	IMRAS-002	P	Day 140	0.254667775410478
PF3D7_0507900	conserved Plasmodium protein, unknown function	PF3D7_0507900.iso1.exon2.amp1	IMRAS-005	NP	Day 140	0.117781251903647
PF3D7_0507900	conserved Plasmodium protein, unknown function	PF3D7_0507900.iso1.exon2.amp1	IMRAS-005	NP	Day 0	0.0552331106020887
PF3D7_0507900	conserved Plasmodium protein, unknown function	PF3D7_0507900.iso1.exon2.amp1	IMRAS-021	NP	Day 0	0.123942729181735
PF3D7_0507900	conserved Plasmodium protein, unknown function	PF3D7_0507900.iso1.exon2.amp1	IMRAS-021	NP	Day 140	0.186651825722617
PF3D7_0507900	conserved Plasmodium protein, unknown function	PF3D7_0507900.iso1.exon2.amp1	IMRAS-033	NP	Day 140	0.174967787355436
PF3D7_0507900	conserved Plasmodium protein, unknown function	PF3D7_0507900.iso1.exon2.amp1	IMRAS-033	NP	Day 0	0.111979731853392
PF3D7_0507900	conserved Plasmodium protein, unknown function	PF3D7_0507900.iso1.exon2.amp1	IMRAS-039	P	Day 0	0.269418049264432
PF3D7_0507900	conserved Plasmodium protein, unknown function	PF3D7_0507900.iso1.exon2.amp1	IMRAS-039	P	Day 140	0.186903737617614
PF3D7_0507900	conserved Plasmodium protein, unknown function	PF3D7_0507900.iso1.exon2.amp1	IMRAS-045	P	Day 140	0.145941834913497
PF3D7_0507900	conserved Plasmodium protein, unknown function	PF3D7_0507900.iso1.exon2.amp1	IMRAS-045	P	Day 0	0.193671126523126
PF3D7_0507900	conserved Plasmodium protein, unknown function	PF3D7_0507900.iso1.exon2.amp1	IMRAS-049	Mock	Day 0	0.072274981109425
PF3D7_0507900	conserved Plasmodium protein, unknown function	PF3D7_0507900.iso1.exon2.amp1	IMRAS-049	Mock	Day 140	0.0994974439520195
PF3D7_0507900	conserved Plasmodium protein, unknown function	PF3D7_0507900.iso1.exon2.amp1	IMRAS-054	Mock	Day 140	0.354246573995361
PF3D7_0507900	conserved Plasmodium protein, unknown function	PF3D7_0507900.iso1.exon2.amp1	IMRAS-054	Mock	Day 0	0.206706862647724
PF3D7_0507900	conserved Plasmodium protein, unknown function	PF3D7_0507900.iso1.exon2.amp1	IMRAS-057	P	Day 0	0.311544314157137
PF3D7_0507900	conserved Plasmodium protein, unknown function	PF3D7_0507900.iso1.exon2.amp1	IMRAS-057	P	Day 140	0.218327673783365
PF3D7_0507900	conserved Plasmodium protein, unknown function	PF3D7_0507900.iso1.exon2.amp1	IMRAS-060	P	Day 140	0.285274604625071
PF3D7_0507900	conserved Plasmodium protein, unknown function	PF3D7_0507900.iso1.exon2.amp1	IMRAS-060	P	Day 0	0.17322747040417
PF3D7_0507900	conserved Plasmodium protein, unknown function	PF3D7_0507900.iso1.exon2.amp1	IMRAS-061	NP	Day 0	0.0673961700726977
PF3D7_0507900	conserved Plasmodium protein, unknown function	PF3D7_0507900.iso1.exon2.amp1	IMRAS-061	NP	Day 140	0.168383248405965
PF3D7_0507900	conserved Plasmodium protein, unknown function	PF3D7_0507900.iso1.exon2.amp1	IMRAS-062	Mock	Day 140	0.0343453918806969
PF3D7_0507900	conserved Plasmodium protein, unknown function	PF3D7_0507900.iso1.exon2.amp1	IMRAS-062	Mock	Day 0	0.0541168931878335
PF3D7_0507900	conserved Plasmodium protein, unknown function	PF3D7_0507900.iso1.exon2.amp1	IMRAS-071	NP	Day 0	0.245414836279625
PF3D7_0507900	conserved Plasmodium protein, unknown function	PF3D7_0507900.iso1.exon2.amp1	IMRAS-071	NP	Day 140	0.212185091817402
PF3D7_0507900	conserved Plasmodium protein, unknown function	PF3D7_0507900.iso1.exon2.amp1	IMRAS-078	P	Day 140	0.21475806480157
PF3D7_0507900	conserved Plasmodium protein, unknown function	PF3D7_0507900.iso1.exon2.amp1	IMRAS-078	P	Day 0	0.21426739540947
PF3D7_1228900	conserved Plasmodium protein, unknown function	PF3D7_1228900.iso1.exon7.amp1	IMRAS-002	P	Day 0	-0.26791883869025
PF3D7_1228900	conserved Plasmodium protein, unknown function	PF3D7_1228900.iso1.exon7.amp1	IMRAS-002	P	Day 140	-0.0113735359064844
PF3D7_1228900	conserved Plasmodium protein, unknown function	PF3D7_1228900.iso1.exon7.amp1	IMRAS-005	NP	Day 140	-0.0426417526028615
PF3D7_1228900	conserved Plasmodium protein, unknown function	PF3D7_1228900.iso1.exon7.amp1	IMRAS-005	NP	Day 0	-0.0795121937089718
PF3D7_1228900	conserved Plasmodium protein, unknown function	PF3D7_1228900.iso1.exon7.amp1	IMRAS-021	NP	Day 0	-0.0167691614372991
PF3D7_1228900	conserved Plasmodium protein, unknown function	PF3D7_1228900.iso1.exon7.amp1	IMRAS-021	NP	Day 140	0.0750197466153395
PF3D7_1228900	conserved Plasmodium protein, unknown function	PF3D7_1228900.iso1.exon7.amp1	IMRAS-033	NP	Day 140	-0.0304240369971609
PF3D7_1228900	conserved Plasmodium protein, unknown function	PF3D7_1228900.iso1.exon7.amp1	IMRAS-033	NP	Day 0	4.3411259555448e-4
PF3D7_1228900	conserved Plasmodium protein, unknown function	PF3D7_1228900.iso1.exon7.amp1	IMRAS-039	P	Day 0	0.0404537619062797
PF3D7_1228900	conserved Plasmodium protein, unknown function	PF3D7_1228900.iso1.exon7.amp1	IMRAS-039	P	Day 140	-0.00826856898436645
PF3D7_1228900	conserved Plasmodium protein, unknown function	PF3D7_1228900.iso1.exon7.amp1	IMRAS-045	P	Day 140	-0.0509369202554115
PF3D7_1228900	conserved Plasmodium protein, unknown function	PF3D7_1228900.iso1.exon7.amp1	IMRAS-045	P	Day 0	0.003383726048094
PF3D7_1228900	conserved Plasmodium protein, unknown function	PF3D7_1228900.iso1.exon7.amp1	IMRAS-049	Mock	Day 0	-0.00424345836838214
PF3D7_1228900	conserved Plasmodium protein, unknown function	PF3D7_1228900.iso1.exon7.amp1	IMRAS-049	Mock	Day 140	-0.00863371980037186
PF3D7_1228900	conserved Plasmodium protein, unknown function	PF3D7_1228900.iso1.exon7.amp1	IMRAS-054	Mock	Day 140	0.0729210193040775
PF3D7_1228900	conserved Plasmodium protein, unknown function	PF3D7_1228900.iso1.exon7.amp1	IMRAS-054	Mock	Day 0	0.114522687586106
PF3D7_1228900	conserved Plasmodium protein, unknown function	PF3D7_1228900.iso1.exon7.amp1	IMRAS-057	P	Day 0	0.0687333507302856
PF3D7_1228900	conserved Plasmodium protein, unknown function	PF3D7_1228900.iso1.exon7.amp1	IMRAS-057	P	Day 140	0.0518671886916042
PF3D7_1228900	conserved Plasmodium protein, unknown function	PF3D7_1228900.iso1.exon7.amp1	IMRAS-060	P	Day 140	0.105238922345032
PF3D7_1228900	conserved Plasmodium protein, unknown function	PF3D7_1228900.iso1.exon7.amp1	IMRAS-060	P	Day 0	0.0716965359838273
PF3D7_1228900	conserved Plasmodium protein, unknown function	PF3D7_1228900.iso1.exon7.amp1	IMRAS-061	NP	Day 0	-0.116870677762845
PF3D7_1228900	conserved Plasmodium protein, unknown function	PF3D7_1228900.iso1.exon7.amp1	IMRAS-061	NP	Day 140	0.0251411820281202
PF3D7_1228900	conserved Plasmodium protein, unknown function	PF3D7_1228900.iso1.exon7.amp1	IMRAS-062	Mock	Day 140	-0.142861430657277
PF3D7_1228900	conserved Plasmodium protein, unknown function	PF3D7_1228900.iso1.exon7.amp1	IMRAS-062	Mock	Day 0	-0.0571917581881038
PF3D7_1228900	conserved Plasmodium protein, unknown function	PF3D7_1228900.iso1.exon7.amp1	IMRAS-071	NP	Day 0	0.0223455699667046
PF3D7_1228900	conserved Plasmodium protein, unknown function	PF3D7_1228900.iso1.exon7.amp1	IMRAS-071	NP	Day 140	0.00913776105394248
PF3D7_1228900	conserved Plasmodium protein, unknown function	PF3D7_1228900.iso1.exon7.amp1	IMRAS-078	P	Day 140	0.0423705078444332
PF3D7_1228900	conserved Plasmodium protein, unknown function	PF3D7_1228900.iso1.exon7.amp1	IMRAS-078	P	Day 0	0.0238154548891778
PF3D7_0108400	mitochondrial carrier protein, putative	PF3D7_0108400.iso1.exon7.amp1	IMRAS-002	P	Day 0	-0.207059178347821
PF3D7_0108400	mitochondrial carrier protein, putative	PF3D7_0108400.iso1.exon7.amp1	IMRAS-002	P	Day 140	0.0430939214536465
PF3D7_0108400	mitochondrial carrier protein, putative	PF3D7_0108400.iso1.exon7.amp1	IMRAS-005	NP	Day 140	0.0491145733379028
PF3D7_0108400	mitochondrial carrier protein, putative	PF3D7_0108400.iso1.exon7.amp1	IMRAS-005	NP	Day 0	0.0267579419916117
PF3D7_0108400	mitochondrial carrier protein, putative	PF3D7_0108400.iso1.exon7.amp1	IMRAS-021	NP	Day 0	0.0360347078615533
PF3D7_0108400	mitochondrial carrier protein, putative	PF3D7_0108400.iso1.exon7.amp1	IMRAS-021	NP	Day 140	0.12512931092358
PF3D7_0108400	mitochondrial carrier protein, putative	PF3D7_0108400.iso1.exon7.amp1	IMRAS-033	NP	Day 140	0.0836477297116343
PF3D7_0108400	mitochondrial carrier protein, putative	PF3D7_0108400.iso1.exon7.amp1	IMRAS-033	NP	Day 0	0.034914286933363
PF3D7_0108400	mitochondrial carrier protein, putative	PF3D7_0108400.iso1.exon7.amp1	IMRAS-039	P	Day 0	0.142616007925787
PF3D7_0108400	mitochondrial carrier protein, putative	PF3D7_0108400.iso1.exon7.amp1	IMRAS-039	P	Day 140	0.126246288633341
PF3D7_0108400	mitochondrial carrier protein, putative	PF3D7_0108400.iso1.exon7.amp1	IMRAS-045	P	Day 140	0.0856559316880343
PF3D7_0108400	mitochondrial carrier protein, putative	PF3D7_0108400.iso1.exon7.amp1	IMRAS-045	P	Day 0	0.130332777617491
PF3D7_0108400	mitochondrial carrier protein, putative	PF3D7_0108400.iso1.exon7.amp1	IMRAS-049	Mock	Day 0	0.0385094543960154
PF3D7_0108400	mitochondrial carrier protein, putative	PF3D7_0108400.iso1.exon7.amp1	IMRAS-049	Mock	Day 140	0.0286929500902406
PF3D7_0108400	mitochondrial carrier protein, putative	PF3D7_0108400.iso1.exon7.amp1	IMRAS-054	Mock	Day 140	0.161846011217833
PF3D7_0108400	mitochondrial carrier protein, putative	PF3D7_0108400.iso1.exon7.amp1	IMRAS-054	Mock	Day 0	0.123692812681648
PF3D7_0108400	mitochondrial carrier protein, putative	PF3D7_0108400.iso1.exon7.amp1	IMRAS-057	P	Day 0	0.20594277702922
PF3D7_0108400	mitochondrial carrier protein, putative	PF3D7_0108400.iso1.exon7.amp1	IMRAS-057	P	Day 140	0.143461173910755
PF3D7_0108400	mitochondrial carrier protein, putative	PF3D7_0108400.iso1.exon7.amp1	IMRAS-060	P	Day 140	0.196637334834872
PF3D7_0108400	mitochondrial carrier protein, putative	PF3D7_0108400.iso1.exon7.amp1	IMRAS-060	P	Day 0	0.0932062498848474
PF3D7_0108400	mitochondrial carrier protein, putative	PF3D7_0108400.iso1.exon7.amp1	IMRAS-061	NP	Day 0	0.203874071843499
PF3D7_0108400	mitochondrial carrier protein, putative	PF3D7_0108400.iso1.exon7.amp1	IMRAS-061	NP	Day 140	0.199143200730262
PF3D7_0108400	mitochondrial carrier protein, putative	PF3D7_0108400.iso1.exon7.amp1	IMRAS-062	Mock	Day 140	-0.0786115191118526
PF3D7_0108400	mitochondrial carrier protein, putative	PF3D7_0108400.iso1.exon7.amp1	IMRAS-062	Mock	Day 0	-0.0598515503518193
PF3D7_0108400	mitochondrial carrier protein, putative	PF3D7_0108400.iso1.exon7.amp1	IMRAS-071	NP	Day 0	0.221435973345185
PF3D7_0108400	mitochondrial carrier protein, putative	PF3D7_0108400.iso1.exon7.amp1	IMRAS-071	NP	Day 140	0.129960960835817
PF3D7_0108400	mitochondrial carrier protein, putative	PF3D7_0108400.iso1.exon7.amp1	IMRAS-078	P	Day 140	0.0900690179222767
PF3D7_0108400	mitochondrial carrier protein, putative	PF3D7_0108400.iso1.exon7.amp1	IMRAS-078	P	Day 0	0.106246195795672
PF3D7_0710300	conserved Plasmodium membrane protein, unknown function	PF3D7_0710300.iso1.exon1.amp1	IMRAS-002	P	Day 0	-0.252292603540852
PF3D7_0710300	conserved Plasmodium membrane protein, unknown function	PF3D7_0710300.iso1.exon1.amp1	IMRAS-002	P	Day 140	0.0774634791889088
PF3D7_0710300	conserved Plasmodium membrane protein, unknown function	PF3D7_0710300.iso1.exon1.amp1	IMRAS-005	NP	Day 140	0.0216147882933715
PF3D7_0710300	conserved Plasmodium membrane protein, unknown function	PF3D7_0710300.iso1.exon1.amp1	IMRAS-005	NP	Day 0	-0.0422690180557233
PF3D7_0710300	conserved Plasmodium membrane protein, unknown function	PF3D7_0710300.iso1.exon1.amp1	IMRAS-021	NP	Day 0	0.0360347078615533
PF3D7_0710300	conserved Plasmodium membrane protein, unknown function	PF3D7_0710300.iso1.exon1.amp1	IMRAS-021	NP	Day 140	0.0828431059145558
PF3D7_0710300	conserved Plasmodium membrane protein, unknown function	PF3D7_0710300.iso1.exon1.amp1	IMRAS-033	NP	Day 140	0.0614690447970698
PF3D7_0710300	conserved Plasmodium membrane protein, unknown function	PF3D7_0710300.iso1.exon1.amp1	IMRAS-033	NP	Day 0	0.018891752936451
PF3D7_0710300	conserved Plasmodium membrane protein, unknown function	PF3D7_0710300.iso1.exon1.amp1	IMRAS-039	P	Day 0	0.068987226355441
PF3D7_0710300	conserved Plasmodium membrane protein, unknown function	PF3D7_0710300.iso1.exon1.amp1	IMRAS-039	P	Day 140	0.00609000844730367
PF3D7_0710300	conserved Plasmodium membrane protein, unknown function	PF3D7_0710300.iso1.exon1.amp1	IMRAS-045	P	Day 140	0.1039061249746
PF3D7_0710300	conserved Plasmodium membrane protein, unknown function	PF3D7_0710300.iso1.exon1.amp1	IMRAS-045	P	Day 0	0.120779261763984
PF3D7_0710300	conserved Plasmodium membrane protein, unknown function	PF3D7_0710300.iso1.exon1.amp1	IMRAS-049	Mock	Day 0	0.0842452853692723
PF3D7_0710300	conserved Plasmodium membrane protein, unknown function	PF3D7_0710300.iso1.exon1.amp1	IMRAS-049	Mock	Day 140	0.0303796553184803
PF3D7_0710300	conserved Plasmodium membrane protein, unknown function	PF3D7_0710300.iso1.exon1.amp1	IMRAS-054	Mock	Day 140	0.0401169545294167
PF3D7_0710300	conserved Plasmodium membrane protein, unknown function	PF3D7_0710300.iso1.exon1.amp1	IMRAS-054	Mock	Day 0	0.139110169047079
PF3D7_0710300	conserved Plasmodium membrane protein, unknown function	PF3D7_0710300.iso1.exon1.amp1	IMRAS-057	P	Day 0	0.0596068316687237
PF3D7_0710300	conserved Plasmodium membrane protein, unknown function	PF3D7_0710300.iso1.exon1.amp1	IMRAS-057	P	Day 140	0.0156321439549831
PF3D7_0710300	conserved Plasmodium membrane protein, unknown function	PF3D7_0710300.iso1.exon1.amp1	IMRAS-060	P	Day 140	0.197734357958897
PF3D7_0710300	conserved Plasmodium membrane protein, unknown function	PF3D7_0710300.iso1.exon1.amp1	IMRAS-060	P	Day 0	0.116997934197814
PF3D7_0710300	conserved Plasmodium membrane protein, unknown function	PF3D7_0710300.iso1.exon1.amp1	IMRAS-061	NP	Day 0	0.0185164839568124
PF3D7_0710300	conserved Plasmodium membrane protein, unknown function	PF3D7_0710300.iso1.exon1.amp1	IMRAS-061	NP	Day 140	0.0986823772009195
PF3D7_0710300	conserved Plasmodium membrane protein, unknown function	PF3D7_0710300.iso1.exon1.amp1	IMRAS-062	Mock	Day 140	-0.0134649129540794
PF3D7_0710300	conserved Plasmodium membrane protein, unknown function	PF3D7_0710300.iso1.exon1.amp1	IMRAS-062	Mock	Day 0	-0.0256509614881146
PF3D7_0710300	conserved Plasmodium membrane protein, unknown function	PF3D7_0710300.iso1.exon1.amp1	IMRAS-071	NP	Day 0	0.102021804264231
PF3D7_0710300	conserved Plasmodium membrane protein, unknown function	PF3D7_0710300.iso1.exon1.amp1	IMRAS-071	NP	Day 140	0.017101597268951
PF3D7_0710300	conserved Plasmodium membrane protein, unknown function	PF3D7_0710300.iso1.exon1.amp1	IMRAS-078	P	Day 140	0.0228846878890145
PF3D7_0710300	conserved Plasmodium membrane protein, unknown function	PF3D7_0710300.iso1.exon1.amp1	IMRAS-078	P	Day 0	0.135328443990996
PF3D7_0510300	conserved Plasmodium protein, unknown function	PF3D7_0510300.iso1.exon3.amp1	IMRAS-002	P	Day 0	-0.425092342580319
PF3D7_0510300	conserved Plasmodium protein, unknown function	PF3D7_0510300.iso1.exon3.amp1	IMRAS-002	P	Day 140	-0.0317010548269057
PF3D7_0510300	conserved Plasmodium protein, unknown function	PF3D7_0510300.iso1.exon3.amp1	IMRAS-005	NP	Day 140	-0.0830500235262708
PF3D7_0510300	conserved Plasmodium protein, unknown function	PF3D7_0510300.iso1.exon3.amp1	IMRAS-005	NP	Day 0	-0.14279265438258
PF3D7_0510300	conserved Plasmodium protein, unknown function	PF3D7_0510300.iso1.exon3.amp1	IMRAS-021	NP	Day 0	-0.0602067084233937
PF3D7_0510300	conserved Plasmodium protein, unknown function	PF3D7_0510300.iso1.exon3.amp1	IMRAS-021	NP	Day 140	-0.076349578200162
PF3D7_0510300	conserved Plasmodium protein, unknown function	PF3D7_0510300.iso1.exon3.amp1	IMRAS-033	NP	Day 140	-0.0776371216059708
PF3D7_0510300	conserved Plasmodium protein, unknown function	PF3D7_0510300.iso1.exon3.amp1	IMRAS-033	NP	Day 0	-0.0885377502098752
PF3D7_0510300	conserved Plasmodium protein, unknown function	PF3D7_0510300.iso1.exon3.amp1	IMRAS-039	P	Day 0	0.0380249818025291
PF3D7_0510300	conserved Plasmodium protein, unknown function	PF3D7_0510300.iso1.exon3.amp1	IMRAS-039	P	Day 140	-0.0115896916316931
PF3D7_0510300	conserved Plasmodium protein, unknown function	PF3D7_0510300.iso1.exon3.amp1	IMRAS-045	P	Day 140	-0.0224691173884715
PF3D7_0510300	conserved Plasmodium protein, unknown function	PF3D7_0510300.iso1.exon3.amp1	IMRAS-045	P	Day 0	-0.0474094642343577
PF3D7_0510300	conserved Plasmodium protein, unknown function	PF3D7_0510300.iso1.exon3.amp1	IMRAS-049	Mock	Day 0	0.0671751111609264
PF3D7_0510300	conserved Plasmodium protein, unknown function	PF3D7_0510300.iso1.exon3.amp1	IMRAS-049	Mock	Day 140	-0.0881444376603184
PF3D7_0510300	conserved Plasmodium protein, unknown function	PF3D7_0510300.iso1.exon3.amp1	IMRAS-054	Mock	Day 140	-0.0923072978848882
PF3D7_0510300	conserved Plasmodium protein, unknown function	PF3D7_0510300.iso1.exon3.amp1	IMRAS-054	Mock	Day 0	-0.0806959258866016
PF3D7_0510300	conserved Plasmodium protein, unknown function	PF3D7_0510300.iso1.exon3.amp1	IMRAS-057	P	Day 0	-0.00765269607006935
PF3D7_0510300	conserved Plasmodium protein, unknown function	PF3D7_0510300.iso1.exon3.amp1	IMRAS-057	P	Day 140	-0.0630343718036528
PF3D7_0510300	conserved Plasmodium protein, unknown function	PF3D7_0510300.iso1.exon3.amp1	IMRAS-060	P	Day 140	0.0455606712505379
PF3D7_0510300	conserved Plasmodium protein, unknown function	PF3D7_0510300.iso1.exon3.amp1	IMRAS-060	P	Day 0	-0.0409427248412673
PF3D7_0510300	conserved Plasmodium protein, unknown function	PF3D7_0510300.iso1.exon3.amp1	IMRAS-061	NP	Day 0	-0.0874049952199041
PF3D7_0510300	conserved Plasmodium protein, unknown function	PF3D7_0510300.iso1.exon3.amp1	IMRAS-061	NP	Day 140	-0.0171884472616455
PF3D7_0510300	conserved Plasmodium protein, unknown function	PF3D7_0510300.iso1.exon3.amp1	IMRAS-062	Mock	Day 140	-0.197356229443422
PF3D7_0510300	conserved Plasmodium protein, unknown function	PF3D7_0510300.iso1.exon3.amp1	IMRAS-062	Mock	Day 0	-0.099353023420349
PF3D7_0510300	conserved Plasmodium protein, unknown function	PF3D7_0510300.iso1.exon3.amp1	IMRAS-071	NP	Day 0	0.08159125803728
PF3D7_0510300	conserved Plasmodium protein, unknown function	PF3D7_0510300.iso1.exon3.amp1	IMRAS-071	NP	Day 140	-0.0132456494364526
PF3D7_0510300	conserved Plasmodium protein, unknown function	PF3D7_0510300.iso1.exon3.amp1	IMRAS-078	P	Day 140	-0.00763435653487754
PF3D7_0510300	conserved Plasmodium protein, unknown function	PF3D7_0510300.iso1.exon3.amp1	IMRAS-078	P	Day 0	0.0187165862916636
PF3D7_1115900	conserved Plasmodium membrane protein, unknown function	PF3D7_1115900.iso1.exon4.amp1	IMRAS-002	P	Day 0	-0.210337287099472
PF3D7_1115900	conserved Plasmodium membrane protein, unknown function	PF3D7_1115900.iso1.exon4.amp1	IMRAS-002	P	Day 140	0.0565854775910495
PF3D7_1115900	conserved Plasmodium membrane protein, unknown function	PF3D7_1115900.iso1.exon4.amp1	IMRAS-005	NP	Day 140	-0.0679318233750017
PF3D7_1115900	conserved Plasmodium membrane protein, unknown function	PF3D7_1115900.iso1.exon4.amp1	IMRAS-005	NP	Day 0	-0.154973078862712
PF3D7_1115900	conserved Plasmodium membrane protein, unknown function	PF3D7_1115900.iso1.exon4.amp1	IMRAS-021	NP	Day 0	-0.0859224232463252
PF3D7_1115900	conserved Plasmodium membrane protein, unknown function	PF3D7_1115900.iso1.exon4.amp1	IMRAS-021	NP	Day 140	-0.122217143163221
PF3D7_1115900	conserved Plasmodium membrane protein, unknown function	PF3D7_1115900.iso1.exon4.amp1	IMRAS-033	NP	Day 140	-0.132187460811677
PF3D7_1115900	conserved Plasmodium membrane protein, unknown function	PF3D7_1115900.iso1.exon4.amp1	IMRAS-033	NP	Day 0	-0.169621101856539
PF3D7_1115900	conserved Plasmodium membrane protein, unknown function	PF3D7_1115900.iso1.exon4.amp1	IMRAS-039	P	Day 0	-0.121323015277232
PF3D7_1115900	conserved Plasmodium membrane protein, unknown function	PF3D7_1115900.iso1.exon4.amp1	IMRAS-039	P	Day 140	-0.177737513365628
PF3D7_1115900	conserved Plasmodium membrane protein, unknown function	PF3D7_1115900.iso1.exon4.amp1	IMRAS-045	P	Day 140	-0.0783306870876626
PF3D7_1115900	conserved Plasmodium membrane protein, unknown function	PF3D7_1115900.iso1.exon4.amp1	IMRAS-045	P	Day 0	-0.0781612726121068
PF3D7_1115900	conserved Plasmodium membrane protein, unknown function	PF3D7_1115900.iso1.exon4.amp1	IMRAS-049	Mock	Day 0	-0.0867845643614036
PF3D7_1115900	conserved Plasmodium membrane protein, unknown function	PF3D7_1115900.iso1.exon4.amp1	IMRAS-049	Mock	Day 140	-0.214285467793403
PF3D7_1115900	conserved Plasmodium membrane protein, unknown function	PF3D7_1115900.iso1.exon4.amp1	IMRAS-054	Mock	Day 140	-0.136886988219354
PF3D7_1115900	conserved Plasmodium membrane protein, unknown function	PF3D7_1115900.iso1.exon4.amp1	IMRAS-054	Mock	Day 0	-0.238025868011551
PF3D7_1115900	conserved Plasmodium membrane protein, unknown function	PF3D7_1115900.iso1.exon4.amp1	IMRAS-057	P	Day 0	0.0201095504559916
PF3D7_1115900	conserved Plasmodium membrane protein, unknown function	PF3D7_1115900.iso1.exon4.amp1	IMRAS-057	P	Day 140	-0.0546831635140972
PF3D7_1115900	conserved Plasmodium membrane protein, unknown function	PF3D7_1115900.iso1.exon4.amp1	IMRAS-060	P	Day 140	0.0702082675013678
PF3D7_1115900	conserved Plasmodium membrane protein, unknown function	PF3D7_1115900.iso1.exon4.amp1	IMRAS-060	P	Day 0	0.0324522188057497
PF3D7_1115900	conserved Plasmodium membrane protein, unknown function	PF3D7_1115900.iso1.exon4.amp1	IMRAS-061	NP	Day 0	-0.00902638299411684
PF3D7_1115900	conserved Plasmodium membrane protein, unknown function	PF3D7_1115900.iso1.exon4.amp1	IMRAS-061	NP	Day 140	-0.030430706258775
PF3D7_1115900	conserved Plasmodium membrane protein, unknown function	PF3D7_1115900.iso1.exon4.amp1	IMRAS-062	Mock	Day 140	-0.156062051908842
PF3D7_1115900	conserved Plasmodium membrane protein, unknown function	PF3D7_1115900.iso1.exon4.amp1	IMRAS-062	Mock	Day 0	-0.154106982112992
PF3D7_1115900	conserved Plasmodium membrane protein, unknown function	PF3D7_1115900.iso1.exon4.amp1	IMRAS-071	NP	Day 0	-0.0477052957434605
PF3D7_1115900	conserved Plasmodium membrane protein, unknown function	PF3D7_1115900.iso1.exon4.amp1	IMRAS-071	NP	Day 140	-0.150715378898642
PF3D7_1115900	conserved Plasmodium membrane protein, unknown function	PF3D7_1115900.iso1.exon4.amp1	IMRAS-078	P	Day 140	-0.152948819673185
PF3D7_1115900	conserved Plasmodium membrane protein, unknown function	PF3D7_1115900.iso1.exon4.amp1	IMRAS-078	P	Day 0	4.3992012483862e-4
PF3D7_0105400	conserved Plasmodium protein, unknown function	PF3D7_0105400.iso2.exon2.amp1	IMRAS-002	P	Day 0	-0.108964955068942
PF3D7_0105400	conserved Plasmodium protein, unknown function	PF3D7_0105400.iso2.exon2.amp1	IMRAS-002	P	Day 140	0.116147911329049
PF3D7_0105400	conserved Plasmodium protein, unknown function	PF3D7_0105400.iso2.exon2.amp1	IMRAS-005	NP	Day 140	0.228637649762486
PF3D7_0105400	conserved Plasmodium protein, unknown function	PF3D7_0105400.iso2.exon2.amp1	IMRAS-005	NP	Day 0	0.126293615542526
PF3D7_0105400	conserved Plasmodium protein, unknown function	PF3D7_0105400.iso2.exon2.amp1	IMRAS-021	NP	Day 0	0.135822666984659
PF3D7_0105400	conserved Plasmodium protein, unknown function	PF3D7_0105400.iso2.exon2.amp1	IMRAS-021	NP	Day 140	0.091329571802385
PF3D7_0105400	conserved Plasmodium protein, unknown function	PF3D7_0105400.iso2.exon2.amp1	IMRAS-033	NP	Day 140	0.137293725801442
PF3D7_0105400	conserved Plasmodium protein, unknown function	PF3D7_0105400.iso2.exon2.amp1	IMRAS-033	NP	Day 0	0.0286287643017378
PF3D7_0105400	conserved Plasmodium protein, unknown function	PF3D7_0105400.iso2.exon2.amp1	IMRAS-039	P	Day 0	0.533681354133634
PF3D7_0105400	conserved Plasmodium protein, unknown function	PF3D7_0105400.iso2.exon2.amp1	IMRAS-039	P	Day 140	0.500287756165202
PF3D7_0105400	conserved Plasmodium protein, unknown function	PF3D7_0105400.iso2.exon2.amp1	IMRAS-045	P	Day 140	0.342333923500258
PF3D7_0105400	conserved Plasmodium protein, unknown function	PF3D7_0105400.iso2.exon2.amp1	IMRAS-045	P	Day 0	0.256746154212509
PF3D7_0105400	conserved Plasmodium protein, unknown function	PF3D7_0105400.iso2.exon2.amp1	IMRAS-049	Mock	Day 0	0.0794690754187908
PF3D7_0105400	conserved Plasmodium protein, unknown function	PF3D7_0105400.iso2.exon2.amp1	IMRAS-049	Mock	Day 140	0.0661748678481651
PF3D7_0105400	conserved Plasmodium protein, unknown function	PF3D7_0105400.iso2.exon2.amp1	IMRAS-054	Mock	Day 140	0.114581785809349
PF3D7_0105400	conserved Plasmodium protein, unknown function	PF3D7_0105400.iso2.exon2.amp1	IMRAS-054	Mock	Day 0	0.0976253411297865
PF3D7_0105400	conserved Plasmodium protein, unknown function	PF3D7_0105400.iso2.exon2.amp1	IMRAS-057	P	Day 0	1.93030712500974
PF3D7_0105400	conserved Plasmodium protein, unknown function	PF3D7_0105400.iso2.exon2.amp1	IMRAS-057	P	Day 140	1.91870377744799
PF3D7_0105400	conserved Plasmodium protein, unknown function	PF3D7_0105400.iso2.exon2.amp1	IMRAS-060	P	Day 140	0.733318288323613
PF3D7_0105400	conserved Plasmodium protein, unknown function	PF3D7_0105400.iso2.exon2.amp1	IMRAS-060	P	Day 0	0.929870633193845
PF3D7_0105400	conserved Plasmodium protein, unknown function	PF3D7_0105400.iso2.exon2.amp1	IMRAS-061	NP	Day 0	0.199764277121307
PF3D7_0105400	conserved Plasmodium protein, unknown function	PF3D7_0105400.iso2.exon2.amp1	IMRAS-061	NP	Day 140	0.162233935109246
PF3D7_0105400	conserved Plasmodium protein, unknown function	PF3D7_0105400.iso2.exon2.amp1	IMRAS-062	Mock	Day 140	0.131031421214493
PF3D7_0105400	conserved Plasmodium protein, unknown function	PF3D7_0105400.iso2.exon2.amp1	IMRAS-062	Mock	Day 0	0.0694660407957954
PF3D7_0105400	conserved Plasmodium protein, unknown function	PF3D7_0105400.iso2.exon2.amp1	IMRAS-071	NP	Day 0	0.237368876342625
PF3D7_0105400	conserved Plasmodium protein, unknown function	PF3D7_0105400.iso2.exon2.amp1	IMRAS-071	NP	Day 140	0.130343425523746
PF3D7_0105400	conserved Plasmodium protein, unknown function	PF3D7_0105400.iso2.exon2.amp1	IMRAS-078	P	Day 140	1.67510164940887
PF3D7_0105400	conserved Plasmodium protein, unknown function	PF3D7_0105400.iso2.exon2.amp1	IMRAS-078	P	Day 0	1.72655899964459
PF3D7_0930400	conserved Plasmodium protein, unknown function	PF3D7_0930400.iso1.exon6.amp1	IMRAS-002	P	Day 0	-0.254321235289527
PF3D7_0930400	conserved Plasmodium protein, unknown function	PF3D7_0930400.iso1.exon6.amp1	IMRAS-002	P	Day 140	-0.0479538933439994
PF3D7_0930400	conserved Plasmodium protein, unknown function	PF3D7_0930400.iso1.exon6.amp1	IMRAS-005	NP	Day 140	0.0545521831499922
PF3D7_0930400	conserved Plasmodium protein, unknown function	PF3D7_0930400.iso1.exon6.amp1	IMRAS-005	NP	Day 0	-0.0253988534980749
PF3D7_0930400	conserved Plasmodium protein, unknown function	PF3D7_0930400.iso1.exon6.amp1	IMRAS-021	NP	Day 0	-0.0405177642099073
PF3D7_0930400	conserved Plasmodium protein, unknown function	PF3D7_0930400.iso1.exon6.amp1	IMRAS-021	NP	Day 140	-0.00526267227444777
PF3D7_0930400	conserved Plasmodium protein, unknown function	PF3D7_0930400.iso1.exon6.amp1	IMRAS-033	NP	Day 140	-0.028044006145219
PF3D7_0930400	conserved Plasmodium protein, unknown function	PF3D7_0930400.iso1.exon6.amp1	IMRAS-033	NP	Day 0	-0.0536931971564112
PF3D7_0930400	conserved Plasmodium protein, unknown function	PF3D7_0930400.iso1.exon6.amp1	IMRAS-039	P	Day 0	0.0207543121162104
PF3D7_0930400	conserved Plasmodium protein, unknown function	PF3D7_0930400.iso1.exon6.amp1	IMRAS-039	P	Day 140	-0.00594832373152876
PF3D7_0930400	conserved Plasmodium protein, unknown function	PF3D7_0930400.iso1.exon6.amp1	IMRAS-045	P	Day 140	0.113738119610447
PF3D7_0930400	conserved Plasmodium protein, unknown function	PF3D7_0930400.iso1.exon6.amp1	IMRAS-045	P	Day 0	0.102087335533906
PF3D7_0930400	conserved Plasmodium protein, unknown function	PF3D7_0930400.iso1.exon6.amp1	IMRAS-049	Mock	Day 0	0.097924191444493
PF3D7_0930400	conserved Plasmodium protein, unknown function	PF3D7_0930400.iso1.exon6.amp1	IMRAS-049	Mock	Day 140	0.0368271519021377
PF3D7_0930400	conserved Plasmodium protein, unknown function	PF3D7_0930400.iso1.exon6.amp1	IMRAS-054	Mock	Day 140	0.108874696599891
PF3D7_0930400	conserved Plasmodium protein, unknown function	PF3D7_0930400.iso1.exon6.amp1	IMRAS-054	Mock	Day 0	-0.0140293177875304
PF3D7_0930400	conserved Plasmodium protein, unknown function	PF3D7_0930400.iso1.exon6.amp1	IMRAS-057	P	Day 0	0.224572595869061
PF3D7_0930400	conserved Plasmodium protein, unknown function	PF3D7_0930400.iso1.exon6.amp1	IMRAS-057	P	Day 140	0.170972952545318
PF3D7_0930400	conserved Plasmodium protein, unknown function	PF3D7_0930400.iso1.exon6.amp1	IMRAS-060	P	Day 140	0.171172790737474
PF3D7_0930400	conserved Plasmodium protein, unknown function	PF3D7_0930400.iso1.exon6.amp1	IMRAS-060	P	Day 0	0.0660853027428505
PF3D7_0930400	conserved Plasmodium protein, unknown function	PF3D7_0930400.iso1.exon6.amp1	IMRAS-061	NP	Day 0	-2.7169595665199e-4
PF3D7_0930400	conserved Plasmodium protein, unknown function	PF3D7_0930400.iso1.exon6.amp1	IMRAS-061	NP	Day 140	-0.0265232908349162
PF3D7_0930400	conserved Plasmodium protein, unknown function	PF3D7_0930400.iso1.exon6.amp1	IMRAS-062	Mock	Day 140	-0.211708348875719
PF3D7_0930400	conserved Plasmodium protein, unknown function	PF3D7_0930400.iso1.exon6.amp1	IMRAS-062	Mock	Day 0	-0.101593426832892
PF3D7_0930400	conserved Plasmodium protein, unknown function	PF3D7_0930400.iso1.exon6.amp1	IMRAS-071	NP	Day 0	0.353317111946648
PF3D7_0930400	conserved Plasmodium protein, unknown function	PF3D7_0930400.iso1.exon6.amp1	IMRAS-071	NP	Day 140	0.219465438983267
PF3D7_0930400	conserved Plasmodium protein, unknown function	PF3D7_0930400.iso1.exon6.amp1	IMRAS-078	P	Day 140	0.0605232912909095
PF3D7_0930400	conserved Plasmodium protein, unknown function	PF3D7_0930400.iso1.exon6.amp1	IMRAS-078	P	Day 0	0.141335872955619
PF3D7_1411000	conserved Plasmodium protein, unknown function	PF3D7_1411000.iso1.exon6.amp1	IMRAS-002	P	Day 0	-0.0119603977204843
PF3D7_1411000	conserved Plasmodium protein, unknown function	PF3D7_1411000.iso1.exon6.amp1	IMRAS-002	P	Day 140	0.0782124772368249
PF3D7_1411000	conserved Plasmodium protein, unknown function	PF3D7_1411000.iso1.exon6.amp1	IMRAS-005	NP	Day 140	0.191427609412864
PF3D7_1411000	conserved Plasmodium protein, unknown function	PF3D7_1411000.iso1.exon6.amp1	IMRAS-005	NP	Day 0	0.110550878996779
PF3D7_1411000	conserved Plasmodium protein, unknown function	PF3D7_1411000.iso1.exon6.amp1	IMRAS-021	NP	Day 0	0.0426426270798874
PF3D7_1411000	conserved Plasmodium protein, unknown function	PF3D7_1411000.iso1.exon6.amp1	IMRAS-021	NP	Day 140	0.0642826960078278
PF3D7_1411000	conserved Plasmodium protein, unknown function	PF3D7_1411000.iso1.exon6.amp1	IMRAS-033	NP	Day 140	0.0191338498090285
PF3D7_1411000	conserved Plasmodium protein, unknown function	PF3D7_1411000.iso1.exon6.amp1	IMRAS-033	NP	Day 0	-0.00548071920214355
PF3D7_1411000	conserved Plasmodium protein, unknown function	PF3D7_1411000.iso1.exon6.amp1	IMRAS-039	P	Day 0	0.00234030014985898
PF3D7_1411000	conserved Plasmodium protein, unknown function	PF3D7_1411000.iso1.exon6.amp1	IMRAS-039	P	Day 140	0.00131967673251054
PF3D7_1411000	conserved Plasmodium protein, unknown function	PF3D7_1411000.iso1.exon6.amp1	IMRAS-045	P	Day 140	0.0992560160627178
PF3D7_1411000	conserved Plasmodium protein, unknown function	PF3D7_1411000.iso1.exon6.amp1	IMRAS-045	P	Day 0	0.0805651253118409
PF3D7_1411000	conserved Plasmodium protein, unknown function	PF3D7_1411000.iso1.exon6.amp1	IMRAS-049	Mock	Day 0	0.0862073733511721
PF3D7_1411000	conserved Plasmodium protein, unknown function	PF3D7_1411000.iso1.exon6.amp1	IMRAS-049	Mock	Day 140	-0.00805652633762755
PF3D7_1411000	conserved Plasmodium protein, unknown function	PF3D7_1411000.iso1.exon6.amp1	IMRAS-054	Mock	Day 140	0.0798074048893174
PF3D7_1411000	conserved Plasmodium protein, unknown function	PF3D7_1411000.iso1.exon6.amp1	IMRAS-054	Mock	Day 0	0.0334950037100707
PF3D7_1411000	conserved Plasmodium protein, unknown function	PF3D7_1411000.iso1.exon6.amp1	IMRAS-057	P	Day 0	0.135787812896012
PF3D7_1411000	conserved Plasmodium protein, unknown function	PF3D7_1411000.iso1.exon6.amp1	IMRAS-057	P	Day 140	0.0762041057013381
PF3D7_1411000	conserved Plasmodium protein, unknown function	PF3D7_1411000.iso1.exon6.amp1	IMRAS-060	P	Day 140	0.262074465650285
PF3D7_1411000	conserved Plasmodium protein, unknown function	PF3D7_1411000.iso1.exon6.amp1	IMRAS-060	P	Day 0	0.138545078839563
PF3D7_1411000	conserved Plasmodium protein, unknown function	PF3D7_1411000.iso1.exon6.amp1	IMRAS-061	NP	Day 0	0.145407813893289
PF3D7_1411000	conserved Plasmodium protein, unknown function	PF3D7_1411000.iso1.exon6.amp1	IMRAS-061	NP	Day 140	0.0628938812251914
PF3D7_1411000	conserved Plasmodium protein, unknown function	PF3D7_1411000.iso1.exon6.amp1	IMRAS-062	Mock	Day 140	-0.00288751431827983
PF3D7_1411000	conserved Plasmodium protein, unknown function	PF3D7_1411000.iso1.exon6.amp1	IMRAS-062	Mock	Day 0	0.043792646906363
PF3D7_1411000	conserved Plasmodium protein, unknown function	PF3D7_1411000.iso1.exon6.amp1	IMRAS-071	NP	Day 0	0.188429106895629
PF3D7_1411000	conserved Plasmodium protein, unknown function	PF3D7_1411000.iso1.exon6.amp1	IMRAS-071	NP	Day 140	0.155138994398651
PF3D7_1411000	conserved Plasmodium protein, unknown function	PF3D7_1411000.iso1.exon6.amp1	IMRAS-078	P	Day 140	0.0940610405344735
PF3D7_1411000	conserved Plasmodium protein, unknown function	PF3D7_1411000.iso1.exon6.amp1	IMRAS-078	P	Day 0	0.212779825206299
PF3D7_1306300	SAM dependent methyltransferase, putative	PF3D7_1306300.iso1.exon3.amp1	IMRAS-002	P	Day 0	-0.0992087384067979
PF3D7_1306300	SAM dependent methyltransferase, putative	PF3D7_1306300.iso1.exon3.amp1	IMRAS-002	P	Day 140	0.165851496824658
PF3D7_1306300	SAM dependent methyltransferase, putative	PF3D7_1306300.iso1.exon3.amp1	IMRAS-005	NP	Day 140	0.435831767566217
PF3D7_1306300	SAM dependent methyltransferase, putative	PF3D7_1306300.iso1.exon3.amp1	IMRAS-005	NP	Day 0	0.225419162446071
PF3D7_1306300	SAM dependent methyltransferase, putative	PF3D7_1306300.iso1.exon3.amp1	IMRAS-021	NP	Day 0	0.305551450128009
PF3D7_1306300	SAM dependent methyltransferase, putative	PF3D7_1306300.iso1.exon3.amp1	IMRAS-021	NP	Day 140	2.38832873271332
PF3D7_1306300	SAM dependent methyltransferase, putative	PF3D7_1306300.iso1.exon3.amp1	IMRAS-033	NP	Day 140	0.265708057012864
PF3D7_1306300	SAM dependent methyltransferase, putative	PF3D7_1306300.iso1.exon3.amp1	IMRAS-033	NP	Day 0	0.116792463018077
PF3D7_1306300	SAM dependent methyltransferase, putative	PF3D7_1306300.iso1.exon3.amp1	IMRAS-039	P	Day 0	0.170603210347403
PF3D7_1306300	SAM dependent methyltransferase, putative	PF3D7_1306300.iso1.exon3.amp1	IMRAS-039	P	Day 140	0.0767530146172195
PF3D7_1306300	SAM dependent methyltransferase, putative	PF3D7_1306300.iso1.exon3.amp1	IMRAS-045	P	Day 140	0.245965933572114
PF3D7_1306300	SAM dependent methyltransferase, putative	PF3D7_1306300.iso1.exon3.amp1	IMRAS-045	P	Day 0	0.142422471612901
PF3D7_1306300	SAM dependent methyltransferase, putative	PF3D7_1306300.iso1.exon3.amp1	IMRAS-049	Mock	Day 0	0.0107391655312128
PF3D7_1306300	SAM dependent methyltransferase, putative	PF3D7_1306300.iso1.exon3.amp1	IMRAS-049	Mock	Day 140	-0.0339677986917675
PF3D7_1306300	SAM dependent methyltransferase, putative	PF3D7_1306300.iso1.exon3.amp1	IMRAS-054	Mock	Day 140	0.575015252852145
PF3D7_1306300	SAM dependent methyltransferase, putative	PF3D7_1306300.iso1.exon3.amp1	IMRAS-054	Mock	Day 0	0.788664530122485
PF3D7_1306300	SAM dependent methyltransferase, putative	PF3D7_1306300.iso1.exon3.amp1	IMRAS-057	P	Day 0	0.136945287083304
PF3D7_1306300	SAM dependent methyltransferase, putative	PF3D7_1306300.iso1.exon3.amp1	IMRAS-057	P	Day 140	0.143364390960938
PF3D7_1306300	SAM dependent methyltransferase, putative	PF3D7_1306300.iso1.exon3.amp1	IMRAS-060	P	Day 140	1.02259105126384
PF3D7_1306300	SAM dependent methyltransferase, putative	PF3D7_1306300.iso1.exon3.amp1	IMRAS-060	P	Day 0	0.89898389378461
PF3D7_1306300	SAM dependent methyltransferase, putative	PF3D7_1306300.iso1.exon3.amp1	IMRAS-061	NP	Day 0	0.626389750675362
PF3D7_1306300	SAM dependent methyltransferase, putative	PF3D7_1306300.iso1.exon3.amp1	IMRAS-061	NP	Day 140	0.671428928212437
PF3D7_1306300	SAM dependent methyltransferase, putative	PF3D7_1306300.iso1.exon3.amp1	IMRAS-062	Mock	Day 140	0.159065239534376
PF3D7_1306300	SAM dependent methyltransferase, putative	PF3D7_1306300.iso1.exon3.amp1	IMRAS-062	Mock	Day 0	0.00683354213384568
PF3D7_1306300	SAM dependent methyltransferase, putative	PF3D7_1306300.iso1.exon3.amp1	IMRAS-071	NP	Day 0	0.388059036245622
PF3D7_1306300	SAM dependent methyltransferase, putative	PF3D7_1306300.iso1.exon3.amp1	IMRAS-071	NP	Day 140	0.342285502081195
PF3D7_1306300	SAM dependent methyltransferase, putative	PF3D7_1306300.iso1.exon3.amp1	IMRAS-078	P	Day 140	1.57852838971382
PF3D7_1306300	SAM dependent methyltransferase, putative	PF3D7_1306300.iso1.exon3.amp1	IMRAS-078	P	Day 0	1.51753990602785
PF3D7_0619800	conserved Plasmodium membrane protein, unknown function	PF3D7_0619800.iso1.exon2.amp1	IMRAS-002	P	Day 0	-0.381575620485817
PF3D7_0619800	conserved Plasmodium membrane protein, unknown function	PF3D7_0619800.iso1.exon2.amp1	IMRAS-002	P	Day 140	-0.123446344270562
PF3D7_0619800	conserved Plasmodium membrane protein, unknown function	PF3D7_0619800.iso1.exon2.amp1	IMRAS-005	NP	Day 140	-0.209765627533317
PF3D7_0619800	conserved Plasmodium membrane protein, unknown function	PF3D7_0619800.iso1.exon2.amp1	IMRAS-005	NP	Day 0	-0.285392674236679
PF3D7_0619800	conserved Plasmodium membrane protein, unknown function	PF3D7_0619800.iso1.exon2.amp1	IMRAS-021	NP	Day 0	-0.184340663106639
PF3D7_0619800	conserved Plasmodium membrane protein, unknown function	PF3D7_0619800.iso1.exon2.amp1	IMRAS-021	NP	Day 140	-0.141146100356222
PF3D7_0619800	conserved Plasmodium membrane protein, unknown function	PF3D7_0619800.iso1.exon2.amp1	IMRAS-033	NP	Day 140	-0.0725186352858227
PF3D7_0619800	conserved Plasmodium membrane protein, unknown function	PF3D7_0619800.iso1.exon2.amp1	IMRAS-033	NP	Day 0	-0.109743293752331
PF3D7_0619800	conserved Plasmodium membrane protein, unknown function	PF3D7_0619800.iso1.exon2.amp1	IMRAS-039	P	Day 0	-0.183734550852858
PF3D7_0619800	conserved Plasmodium membrane protein, unknown function	PF3D7_0619800.iso1.exon2.amp1	IMRAS-039	P	Day 140	-0.166033143255079
PF3D7_0619800	conserved Plasmodium membrane protein, unknown function	PF3D7_0619800.iso1.exon2.amp1	IMRAS-045	P	Day 140	-0.0694686944621363
PF3D7_0619800	conserved Plasmodium membrane protein, unknown function	PF3D7_0619800.iso1.exon2.amp1	IMRAS-045	P	Day 0	-0.0342756889947378
PF3D7_0619800	conserved Plasmodium membrane protein, unknown function	PF3D7_0619800.iso1.exon2.amp1	IMRAS-049	Mock	Day 0	-0.0612744034047612
PF3D7_0619800	conserved Plasmodium membrane protein, unknown function	PF3D7_0619800.iso1.exon2.amp1	IMRAS-049	Mock	Day 140	-0.153821447571456
PF3D7_0619800	conserved Plasmodium membrane protein, unknown function	PF3D7_0619800.iso1.exon2.amp1	IMRAS-054	Mock	Day 140	-0.169402917449428
PF3D7_0619800	conserved Plasmodium membrane protein, unknown function	PF3D7_0619800.iso1.exon2.amp1	IMRAS-054	Mock	Day 0	-0.0924205457646519
PF3D7_0619800	conserved Plasmodium membrane protein, unknown function	PF3D7_0619800.iso1.exon2.amp1	IMRAS-057	P	Day 0	-0.318009869915878
PF3D7_0619800	conserved Plasmodium membrane protein, unknown function	PF3D7_0619800.iso1.exon2.amp1	IMRAS-057	P	Day 140	-0.332896923796602
PF3D7_0619800	conserved Plasmodium membrane protein, unknown function	PF3D7_0619800.iso1.exon2.amp1	IMRAS-060	P	Day 140	-0.0755126141514122
PF3D7_0619800	conserved Plasmodium membrane protein, unknown function	PF3D7_0619800.iso1.exon2.amp1	IMRAS-060	P	Day 0	-0.236448949358588
PF3D7_0619800	conserved Plasmodium membrane protein, unknown function	PF3D7_0619800.iso1.exon2.amp1	IMRAS-061	NP	Day 0	-0.210111517041758
PF3D7_0619800	conserved Plasmodium membrane protein, unknown function	PF3D7_0619800.iso1.exon2.amp1	IMRAS-061	NP	Day 140	-0.138960053934801
PF3D7_0619800	conserved Plasmodium membrane protein, unknown function	PF3D7_0619800.iso1.exon2.amp1	IMRAS-062	Mock	Day 140	-0.208826480118526
PF3D7_0619800	conserved Plasmodium membrane protein, unknown function	PF3D7_0619800.iso1.exon2.amp1	IMRAS-062	Mock	Day 0	-0.20940960230948
PF3D7_0619800	conserved Plasmodium membrane protein, unknown function	PF3D7_0619800.iso1.exon2.amp1	IMRAS-071	NP	Day 0	-0.121581200607555
PF3D7_0619800	conserved Plasmodium membrane protein, unknown function	PF3D7_0619800.iso1.exon2.amp1	IMRAS-071	NP	Day 140	-0.103091927514921
PF3D7_0619800	conserved Plasmodium membrane protein, unknown function	PF3D7_0619800.iso1.exon2.amp1	IMRAS-078	P	Day 140	0.0434574475785787
PF3D7_0619800	conserved Plasmodium membrane protein, unknown function	PF3D7_0619800.iso1.exon2.amp1	IMRAS-078	P	Day 0	0.0381651484397345
PF3D7_1340700	Rab GTPase 11b	PF3D7_1340700.iso1.exon1.amp1	IMRAS-002	P	Day 0	-0.237502496888251
PF3D7_1340700	Rab GTPase 11b	PF3D7_1340700.iso1.exon1.amp1	IMRAS-002	P	Day 140	-0.0166951761746805
PF3D7_1340700	Rab GTPase 11b	PF3D7_1340700.iso1.exon1.amp1	IMRAS-005	NP	Day 140	0.0824052471887242
PF3D7_1340700	Rab GTPase 11b	PF3D7_1340700.iso1.exon1.amp1	IMRAS-005	NP	Day 0	-0.0641164580165601
PF3D7_1340700	Rab GTPase 11b	PF3D7_1340700.iso1.exon1.amp1	IMRAS-021	NP	Day 0	-1.8066910860703e-4
PF3D7_1340700	Rab GTPase 11b	PF3D7_1340700.iso1.exon1.amp1	IMRAS-021	NP	Day 140	0.0116023793316504
PF3D7_1340700	Rab GTPase 11b	PF3D7_1340700.iso1.exon1.amp1	IMRAS-033	NP	Day 140	0.0374298313320622
PF3D7_1340700	Rab GTPase 11b	PF3D7_1340700.iso1.exon1.amp1	IMRAS-033	NP	Day 0	0.0106408830792279
PF3D7_1340700	Rab GTPase 11b	PF3D7_1340700.iso1.exon1.amp1	IMRAS-039	P	Day 0	-0.02041932770633
PF3D7_1340700	Rab GTPase 11b	PF3D7_1340700.iso1.exon1.amp1	IMRAS-039	P	Day 140	-0.0394541269472466
PF3D7_1340700	Rab GTPase 11b	PF3D7_1340700.iso1.exon1.amp1	IMRAS-045	P	Day 140	0.0355754914041242
PF3D7_1340700	Rab GTPase 11b	PF3D7_1340700.iso1.exon1.amp1	IMRAS-045	P	Day 0	0.0499345641854099
PF3D7_1340700	Rab GTPase 11b	PF3D7_1340700.iso1.exon1.amp1	IMRAS-049	Mock	Day 0	-0.0139686886264041
PF3D7_1340700	Rab GTPase 11b	PF3D7_1340700.iso1.exon1.amp1	IMRAS-049	Mock	Day 140	-0.00863371980037186
PF3D7_1340700	Rab GTPase 11b	PF3D7_1340700.iso1.exon1.amp1	IMRAS-054	Mock	Day 140	0.0732046700650706
PF3D7_1340700	Rab GTPase 11b	PF3D7_1340700.iso1.exon1.amp1	IMRAS-054	Mock	Day 0	0.0275597233515743
PF3D7_1340700	Rab GTPase 11b	PF3D7_1340700.iso1.exon1.amp1	IMRAS-057	P	Day 0	0.0945805333301841
PF3D7_1340700	Rab GTPase 11b	PF3D7_1340700.iso1.exon1.amp1	IMRAS-057	P	Day 140	0.0303611645986468
PF3D7_1340700	Rab GTPase 11b	PF3D7_1340700.iso1.exon1.amp1	IMRAS-060	P	Day 140	0.0614365969543584
PF3D7_1340700	Rab GTPase 11b	PF3D7_1340700.iso1.exon1.amp1	IMRAS-060	P	Day 0	-0.0260140961587609
PF3D7_1340700	Rab GTPase 11b	PF3D7_1340700.iso1.exon1.amp1	IMRAS-061	NP	Day 0	0.0335149338223921
PF3D7_1340700	Rab GTPase 11b	PF3D7_1340700.iso1.exon1.amp1	IMRAS-061	NP	Day 140	0.0448839476602583
PF3D7_1340700	Rab GTPase 11b	PF3D7_1340700.iso1.exon1.amp1	IMRAS-062	Mock	Day 140	-0.0687080618116216
PF3D7_1340700	Rab GTPase 11b	PF3D7_1340700.iso1.exon1.amp1	IMRAS-062	Mock	Day 0	-0.0487612597961746
PF3D7_1340700	Rab GTPase 11b	PF3D7_1340700.iso1.exon1.amp1	IMRAS-071	NP	Day 0	0.147735402702965
PF3D7_1340700	Rab GTPase 11b	PF3D7_1340700.iso1.exon1.amp1	IMRAS-071	NP	Day 140	0.148205845672987
PF3D7_1340700	Rab GTPase 11b	PF3D7_1340700.iso1.exon1.amp1	IMRAS-078	P	Day 140	0.1668861734716
PF3D7_1340700	Rab GTPase 11b	PF3D7_1340700.iso1.exon1.amp1	IMRAS-078	P	Day 0	0.116359207424408
PF3D7_0322800	conserved Plasmodium protein, unknown function	PF3D7_0322800.iso1.exon2.amp1	IMRAS-002	P	Day 0	-0.237502496888251
PF3D7_0322800	conserved Plasmodium protein, unknown function	PF3D7_0322800.iso1.exon2.amp1	IMRAS-002	P	Day 140	0.00263460513933822
PF3D7_0322800	conserved Plasmodium protein, unknown function	PF3D7_0322800.iso1.exon2.amp1	IMRAS-005	NP	Day 140	0.0985276012353218
PF3D7_0322800	conserved Plasmodium protein, unknown function	PF3D7_0322800.iso1.exon2.amp1	IMRAS-005	NP	Day 0	0.0493469537592972
PF3D7_0322800	conserved Plasmodium protein, unknown function	PF3D7_0322800.iso1.exon2.amp1	IMRAS-021	NP	Day 0	0.075235716902359
PF3D7_0322800	conserved Plasmodium protein, unknown function	PF3D7_0322800.iso1.exon2.amp1	IMRAS-021	NP	Day 140	0.0881529942822059
PF3D7_0322800	conserved Plasmodium protein, unknown function	PF3D7_0322800.iso1.exon2.amp1	IMRAS-033	NP	Day 140	0.0545612714558192
PF3D7_0322800	conserved Plasmodium protein, unknown function	PF3D7_0322800.iso1.exon2.amp1	IMRAS-033	NP	Day 0	0.0377930736970242
PF3D7_0322800	conserved Plasmodium protein, unknown function	PF3D7_0322800.iso1.exon2.amp1	IMRAS-039	P	Day 0	0.0940474413100407
PF3D7_0322800	conserved Plasmodium protein, unknown function	PF3D7_0322800.iso1.exon2.amp1	IMRAS-039	P	Day 140	0.054851801068093
PF3D7_0322800	conserved Plasmodium protein, unknown function	PF3D7_0322800.iso1.exon2.amp1	IMRAS-045	P	Day 140	7.8039121400586e-4
PF3D7_0322800	conserved Plasmodium protein, unknown function	PF3D7_0322800.iso1.exon2.amp1	IMRAS-045	P	Day 0	0.0669488548255597
PF3D7_0322800	conserved Plasmodium protein, unknown function	PF3D7_0322800.iso1.exon2.amp1	IMRAS-049	Mock	Day 0	-0.0233065532057406
PF3D7_0322800	conserved Plasmodium protein, unknown function	PF3D7_0322800.iso1.exon2.amp1	IMRAS-049	Mock	Day 140	-0.00143534621524743
PF3D7_0322800	conserved Plasmodium protein, unknown function	PF3D7_0322800.iso1.exon2.amp1	IMRAS-054	Mock	Day 140	0.219191887238017
PF3D7_0322800	conserved Plasmodium protein, unknown function	PF3D7_0322800.iso1.exon2.amp1	IMRAS-054	Mock	Day 0	0.134975523315877
PF3D7_0322800	conserved Plasmodium protein, unknown function	PF3D7_0322800.iso1.exon2.amp1	IMRAS-057	P	Day 0	0.191068071819185
PF3D7_0322800	conserved Plasmodium protein, unknown function	PF3D7_0322800.iso1.exon2.amp1	IMRAS-057	P	Day 140	0.109877872084004
PF3D7_0322800	conserved Plasmodium protein, unknown function	PF3D7_0322800.iso1.exon2.amp1	IMRAS-060	P	Day 140	0.145478120827473
PF3D7_0322800	conserved Plasmodium protein, unknown function	PF3D7_0322800.iso1.exon2.amp1	IMRAS-060	P	Day 0	0.0809197187350144
PF3D7_0322800	conserved Plasmodium protein, unknown function	PF3D7_0322800.iso1.exon2.amp1	IMRAS-061	NP	Day 0	-0.0248459694649608
PF3D7_0322800	conserved Plasmodium protein, unknown function	PF3D7_0322800.iso1.exon2.amp1	IMRAS-061	NP	Day 140	0.0528833040420409
PF3D7_0322800	conserved Plasmodium protein, unknown function	PF3D7_0322800.iso1.exon2.amp1	IMRAS-062	Mock	Day 140	-0.0106738595765297
PF3D7_0322800	conserved Plasmodium protein, unknown function	PF3D7_0322800.iso1.exon2.amp1	IMRAS-062	Mock	Day 0	-0.0318092488003501
PF3D7_0322800	conserved Plasmodium protein, unknown function	PF3D7_0322800.iso1.exon2.amp1	IMRAS-071	NP	Day 0	0.21513168346794
PF3D7_0322800	conserved Plasmodium protein, unknown function	PF3D7_0322800.iso1.exon2.amp1	IMRAS-071	NP	Day 140	0.0665433169397325
PF3D7_0322800	conserved Plasmodium protein, unknown function	PF3D7_0322800.iso1.exon2.amp1	IMRAS-078	P	Day 140	0.154464614645679
PF3D7_0322800	conserved Plasmodium protein, unknown function	PF3D7_0322800.iso1.exon2.amp1	IMRAS-078	P	Day 0	0.139510171674964
PF3D7_0803300	mitogen-activated protein kinase organizer 1, putative	PF3D7_0803300.iso1.exon2.amp1	IMRAS-002	P	Day 0	-0.454331962921131
PF3D7_0803300	mitogen-activated protein kinase organizer 1, putative	PF3D7_0803300.iso1.exon2.amp1	IMRAS-002	P	Day 140	-0.21284805075406
PF3D7_0803300	mitogen-activated protein kinase organizer 1, putative	PF3D7_0803300.iso1.exon2.amp1	IMRAS-005	NP	Day 140	-0.319624060403651
PF3D7_0803300	mitogen-activated protein kinase organizer 1, putative	PF3D7_0803300.iso1.exon2.amp1	IMRAS-005	NP	Day 0	-0.373971720603349
PF3D7_0803300	mitogen-activated protein kinase organizer 1, putative	PF3D7_0803300.iso1.exon2.amp1	IMRAS-021	NP	Day 0	-0.220956987396157
PF3D7_0803300	mitogen-activated protein kinase organizer 1, putative	PF3D7_0803300.iso1.exon2.amp1	IMRAS-021	NP	Day 140	-0.14218199832626
PF3D7_0803300	mitogen-activated protein kinase organizer 1, putative	PF3D7_0803300.iso1.exon2.amp1	IMRAS-033	NP	Day 140	-0.188217277775781
PF3D7_0803300	mitogen-activated protein kinase organizer 1, putative	PF3D7_0803300.iso1.exon2.amp1	IMRAS-033	NP	Day 0	-0.119331841081404
PF3D7_0803300	mitogen-activated protein kinase organizer 1, putative	PF3D7_0803300.iso1.exon2.amp1	IMRAS-039	P	Day 0	-0.263687249995918
PF3D7_0803300	mitogen-activated protein kinase organizer 1, putative	PF3D7_0803300.iso1.exon2.amp1	IMRAS-039	P	Day 140	-0.150573576593647
PF3D7_0803300	mitogen-activated protein kinase organizer 1, putative	PF3D7_0803300.iso1.exon2.amp1	IMRAS-045	P	Day 140	-0.167626045209628
PF3D7_0803300	mitogen-activated protein kinase organizer 1, putative	PF3D7_0803300.iso1.exon2.amp1	IMRAS-045	P	Day 0	-0.097823991391996
PF3D7_0803300	mitogen-activated protein kinase organizer 1, putative	PF3D7_0803300.iso1.exon2.amp1	IMRAS-049	Mock	Day 0	-0.0749907084946724
PF3D7_0803300	mitogen-activated protein kinase organizer 1, putative	PF3D7_0803300.iso1.exon2.amp1	IMRAS-049	Mock	Day 140	-0.014998135756473
PF3D7_0803300	mitogen-activated protein kinase organizer 1, putative	PF3D7_0803300.iso1.exon2.amp1	IMRAS-054	Mock	Day 140	-0.166720911953444
PF3D7_0803300	mitogen-activated protein kinase organizer 1, putative	PF3D7_0803300.iso1.exon2.amp1	IMRAS-054	Mock	Day 0	-0.012936615288206
PF3D7_0803300	mitogen-activated protein kinase organizer 1, putative	PF3D7_0803300.iso1.exon2.amp1	IMRAS-057	P	Day 0	-0.181660233019915
PF3D7_0803300	mitogen-activated protein kinase organizer 1, putative	PF3D7_0803300.iso1.exon2.amp1	IMRAS-057	P	Day 140	-0.242862327161012
PF3D7_0803300	mitogen-activated protein kinase organizer 1, putative	PF3D7_0803300.iso1.exon2.amp1	IMRAS-060	P	Day 140	-0.10781060553685
PF3D7_0803300	mitogen-activated protein kinase organizer 1, putative	PF3D7_0803300.iso1.exon2.amp1	IMRAS-060	P	Day 0	-0.187835826967062
PF3D7_0803300	mitogen-activated protein kinase organizer 1, putative	PF3D7_0803300.iso1.exon2.amp1	IMRAS-061	NP	Day 0	-0.310699100986259
PF3D7_0803300	mitogen-activated protein kinase organizer 1, putative	PF3D7_0803300.iso1.exon2.amp1	IMRAS-061	NP	Day 140	-0.150820209144861
PF3D7_0803300	mitogen-activated protein kinase organizer 1, putative	PF3D7_0803300.iso1.exon2.amp1	IMRAS-062	Mock	Day 140	-0.297209292730715
PF3D7_0803300	mitogen-activated protein kinase organizer 1, putative	PF3D7_0803300.iso1.exon2.amp1	IMRAS-062	Mock	Day 0	-0.246665318873294
PF3D7_0803300	mitogen-activated protein kinase organizer 1, putative	PF3D7_0803300.iso1.exon2.amp1	IMRAS-071	NP	Day 0	-0.142173542093266
PF3D7_0803300	mitogen-activated protein kinase organizer 1, putative	PF3D7_0803300.iso1.exon2.amp1	IMRAS-071	NP	Day 140	-0.168763913941715
PF3D7_0803300	mitogen-activated protein kinase organizer 1, putative	PF3D7_0803300.iso1.exon2.amp1	IMRAS-078	P	Day 140	-0.0312409694872127
PF3D7_0803300	mitogen-activated protein kinase organizer 1, putative	PF3D7_0803300.iso1.exon2.amp1	IMRAS-078	P	Day 0	-0.109396347240077
PF3D7_0628400	conserved Plasmodium membrane protein, unknown function	PF3D7_0628400.iso1.exon9.amp1	IMRAS-002	P	Day 0	-0.338615591743352
PF3D7_0628400	conserved Plasmodium membrane protein, unknown function	PF3D7_0628400.iso1.exon9.amp1	IMRAS-002	P	Day 140	0.00368632382334155
PF3D7_0628400	conserved Plasmodium membrane protein, unknown function	PF3D7_0628400.iso1.exon9.amp1	IMRAS-005	NP	Day 140	-0.0012815754877451
PF3D7_0628400	conserved Plasmodium membrane protein, unknown function	PF3D7_0628400.iso1.exon9.amp1	IMRAS-005	NP	Day 0	-0.0944222279865379
PF3D7_0628400	conserved Plasmodium membrane protein, unknown function	PF3D7_0628400.iso1.exon9.amp1	IMRAS-021	NP	Day 0	-0.00367764237154233
PF3D7_0628400	conserved Plasmodium membrane protein, unknown function	PF3D7_0628400.iso1.exon9.amp1	IMRAS-021	NP	Day 140	0.0166236884423903
PF3D7_0628400	conserved Plasmodium membrane protein, unknown function	PF3D7_0628400.iso1.exon9.amp1	IMRAS-033	NP	Day 140	0.010670014626891
PF3D7_0628400	conserved Plasmodium membrane protein, unknown function	PF3D7_0628400.iso1.exon9.amp1	IMRAS-033	NP	Day 0	0.0647757852453434
PF3D7_0628400	conserved Plasmodium membrane protein, unknown function	PF3D7_0628400.iso1.exon9.amp1	IMRAS-039	P	Day 0	0.0389362535714675
PF3D7_0628400	conserved Plasmodium membrane protein, unknown function	PF3D7_0628400.iso1.exon9.amp1	IMRAS-039	P	Day 140	0.0203070877132738
PF3D7_0628400	conserved Plasmodium membrane protein, unknown function	PF3D7_0628400.iso1.exon9.amp1	IMRAS-045	P	Day 140	-0.0123692639959234
PF3D7_0628400	conserved Plasmodium membrane protein, unknown function	PF3D7_0628400.iso1.exon9.amp1	IMRAS-045	P	Day 0	0.0949082200227256
PF3D7_0628400	conserved Plasmodium membrane protein, unknown function	PF3D7_0628400.iso1.exon9.amp1	IMRAS-049	Mock	Day 0	0.0157480168190833
PF3D7_0628400	conserved Plasmodium membrane protein, unknown function	PF3D7_0628400.iso1.exon9.amp1	IMRAS-049	Mock	Day 140	0.0354279712659533
PF3D7_0628400	conserved Plasmodium membrane protein, unknown function	PF3D7_0628400.iso1.exon9.amp1	IMRAS-054	Mock	Day 140	0.0988790789644458
PF3D7_0628400	conserved Plasmodium membrane protein, unknown function	PF3D7_0628400.iso1.exon9.amp1	IMRAS-054	Mock	Day 0	0.0702535537201889
PF3D7_0628400	conserved Plasmodium membrane protein, unknown function	PF3D7_0628400.iso1.exon9.amp1	IMRAS-057	P	Day 0	0.177539062025554
PF3D7_0628400	conserved Plasmodium membrane protein, unknown function	PF3D7_0628400.iso1.exon9.amp1	IMRAS-057	P	Day 140	0.140942704689008
PF3D7_0628400	conserved Plasmodium membrane protein, unknown function	PF3D7_0628400.iso1.exon9.amp1	IMRAS-060	P	Day 140	0.0700884672072668
PF3D7_0628400	conserved Plasmodium membrane protein, unknown function	PF3D7_0628400.iso1.exon9.amp1	IMRAS-060	P	Day 0	0.0519609887015662
PF3D7_0628400	conserved Plasmodium membrane protein, unknown function	PF3D7_0628400.iso1.exon9.amp1	IMRAS-061	NP	Day 0	-0.0852818233269339
PF3D7_0628400	conserved Plasmodium membrane protein, unknown function	PF3D7_0628400.iso1.exon9.amp1	IMRAS-061	NP	Day 140	0.0392280638504392
PF3D7_0628400	conserved Plasmodium membrane protein, unknown function	PF3D7_0628400.iso1.exon9.amp1	IMRAS-062	Mock	Day 140	-0.0701601958455331
PF3D7_0628400	conserved Plasmodium membrane protein, unknown function	PF3D7_0628400.iso1.exon9.amp1	IMRAS-062	Mock	Day 0	-0.0456424366755801
PF3D7_0628400	conserved Plasmodium membrane protein, unknown function	PF3D7_0628400.iso1.exon9.amp1	IMRAS-071	NP	Day 0	0.0783387691548771
PF3D7_0628400	conserved Plasmodium membrane protein, unknown function	PF3D7_0628400.iso1.exon9.amp1	IMRAS-071	NP	Day 140	0.0523239172447614
PF3D7_0628400	conserved Plasmodium membrane protein, unknown function	PF3D7_0628400.iso1.exon9.amp1	IMRAS-078	P	Day 140	0.133997637615993
PF3D7_0628400	conserved Plasmodium membrane protein, unknown function	PF3D7_0628400.iso1.exon9.amp1	IMRAS-078	P	Day 0	0.113439039815988
PF3D7_0304500	1-cys-glutaredoxin-like protein-1	PF3D7_0304500.iso1.exon3.amp1	IMRAS-002	P	Day 0	-0.254321235289527
PF3D7_0304500	1-cys-glutaredoxin-like protein-1	PF3D7_0304500.iso1.exon3.amp1	IMRAS-002	P	Day 140	-0.00978086412645673
PF3D7_0304500	1-cys-glutaredoxin-like protein-1	PF3D7_0304500.iso1.exon3.amp1	IMRAS-005	NP	Day 140	0.0261507764380795
PF3D7_0304500	1-cys-glutaredoxin-like protein-1	PF3D7_0304500.iso1.exon3.amp1	IMRAS-005	NP	Day 0	-0.0356849371163186
PF3D7_0304500	1-cys-glutaredoxin-like protein-1	PF3D7_0304500.iso1.exon3.amp1	IMRAS-021	NP	Day 0	0.0364131196777269
PF3D7_0304500	1-cys-glutaredoxin-like protein-1	PF3D7_0304500.iso1.exon3.amp1	IMRAS-021	NP	Day 140	0.0748414490138156
PF3D7_0304500	1-cys-glutaredoxin-like protein-1	PF3D7_0304500.iso1.exon3.amp1	IMRAS-033	NP	Day 140	0.0311667239031195
PF3D7_0304500	1-cys-glutaredoxin-like protein-1	PF3D7_0304500.iso1.exon3.amp1	IMRAS-033	NP	Day 0	0.0182059798797418
PF3D7_0304500	1-cys-glutaredoxin-like protein-1	PF3D7_0304500.iso1.exon3.amp1	IMRAS-039	P	Day 0	0.0663081261595604
PF3D7_0304500	1-cys-glutaredoxin-like protein-1	PF3D7_0304500.iso1.exon3.amp1	IMRAS-039	P	Day 140	0.0309997669465751
PF3D7_0304500	1-cys-glutaredoxin-like protein-1	PF3D7_0304500.iso1.exon3.amp1	IMRAS-045	P	Day 140	-0.0122120134599477
PF3D7_0304500	1-cys-glutaredoxin-like protein-1	PF3D7_0304500.iso1.exon3.amp1	IMRAS-045	P	Day 0	0.0857303504795439
PF3D7_0304500	1-cys-glutaredoxin-like protein-1	PF3D7_0304500.iso1.exon3.amp1	IMRAS-049	Mock	Day 0	0.0191265232696995
PF3D7_0304500	1-cys-glutaredoxin-like protein-1	PF3D7_0304500.iso1.exon3.amp1	IMRAS-049	Mock	Day 140	0.00143397660982636
PF3D7_0304500	1-cys-glutaredoxin-like protein-1	PF3D7_0304500.iso1.exon3.amp1	IMRAS-054	Mock	Day 140	0.129660926141568
PF3D7_0304500	1-cys-glutaredoxin-like protein-1	PF3D7_0304500.iso1.exon3.amp1	IMRAS-054	Mock	Day 0	0.121306219844771
PF3D7_0304500	1-cys-glutaredoxin-like protein-1	PF3D7_0304500.iso1.exon3.amp1	IMRAS-057	P	Day 0	0.190232023029296
PF3D7_0304500	1-cys-glutaredoxin-like protein-1	PF3D7_0304500.iso1.exon3.amp1	IMRAS-057	P	Day 140	0.12161799293545
PF3D7_0304500	1-cys-glutaredoxin-like protein-1	PF3D7_0304500.iso1.exon3.amp1	IMRAS-060	P	Day 140	0.0830884939504184
PF3D7_0304500	1-cys-glutaredoxin-like protein-1	PF3D7_0304500.iso1.exon3.amp1	IMRAS-060	P	Day 0	0.0332026453718974
PF3D7_0304500	1-cys-glutaredoxin-like protein-1	PF3D7_0304500.iso1.exon3.amp1	IMRAS-061	NP	Day 0	-0.0899182334476532
PF3D7_0304500	1-cys-glutaredoxin-like protein-1	PF3D7_0304500.iso1.exon3.amp1	IMRAS-061	NP	Day 140	-7.66209061691114e-5
PF3D7_0304500	1-cys-glutaredoxin-like protein-1	PF3D7_0304500.iso1.exon3.amp1	IMRAS-062	Mock	Day 140	-0.127964647368396
PF3D7_0304500	1-cys-glutaredoxin-like protein-1	PF3D7_0304500.iso1.exon3.amp1	IMRAS-062	Mock	Day 0	-0.0854903700386025
PF3D7_0304500	1-cys-glutaredoxin-like protein-1	PF3D7_0304500.iso1.exon3.amp1	IMRAS-071	NP	Day 0	0.095601254989429
PF3D7_0304500	1-cys-glutaredoxin-like protein-1	PF3D7_0304500.iso1.exon3.amp1	IMRAS-071	NP	Day 140	0.0750717453760998
PF3D7_0304500	1-cys-glutaredoxin-like protein-1	PF3D7_0304500.iso1.exon3.amp1	IMRAS-078	P	Day 140	0.123345858129996
PF3D7_0304500	1-cys-glutaredoxin-like protein-1	PF3D7_0304500.iso1.exon3.amp1	IMRAS-078	P	Day 0	0.0858049844973188
PF3D7_1426400	MORN repeat protein, putative	PF3D7_1426400.iso1.exon2.amp1	IMRAS-002	P	Day 0	0.00735916289829142
PF3D7_1426400	MORN repeat protein, putative	PF3D7_1426400.iso1.exon2.amp1	IMRAS-002	P	Day 140	0.359435829384141
PF3D7_1426400	MORN repeat protein, putative	PF3D7_1426400.iso1.exon2.amp1	IMRAS-005	NP	Day 140	0.031926084114092
PF3D7_1426400	MORN repeat protein, putative	PF3D7_1426400.iso1.exon2.amp1	IMRAS-005	NP	Day 0	0.0147253864967158
PF3D7_1426400	MORN repeat protein, putative	PF3D7_1426400.iso1.exon2.amp1	IMRAS-021	NP	Day 0	0.0244452075313077
PF3D7_1426400	MORN repeat protein, putative	PF3D7_1426400.iso1.exon2.amp1	IMRAS-021	NP	Day 140	0.0304807621341521
PF3D7_1426400	MORN repeat protein, putative	PF3D7_1426400.iso1.exon2.amp1	IMRAS-033	NP	Day 140	-0.0449877696036172
PF3D7_1426400	MORN repeat protein, putative	PF3D7_1426400.iso1.exon2.amp1	IMRAS-033	NP	Day 0	-0.0692782970320547
PF3D7_1426400	MORN repeat protein, putative	PF3D7_1426400.iso1.exon2.amp1	IMRAS-039	P	Day 0	-0.0706442872886264
PF3D7_1426400	MORN repeat protein, putative	PF3D7_1426400.iso1.exon2.amp1	IMRAS-039	P	Day 140	-0.00594832373152876
PF3D7_1426400	MORN repeat protein, putative	PF3D7_1426400.iso1.exon2.amp1	IMRAS-045	P	Day 140	-0.00233962522884745
PF3D7_1426400	MORN repeat protein, putative	PF3D7_1426400.iso1.exon2.amp1	IMRAS-045	P	Day 0	0.0873253700349235
PF3D7_1426400	MORN repeat protein, putative	PF3D7_1426400.iso1.exon2.amp1	IMRAS-049	Mock	Day 0	-0.0801681308692181
PF3D7_1426400	MORN repeat protein, putative	PF3D7_1426400.iso1.exon2.amp1	IMRAS-049	Mock	Day 140	-0.0581107872073883
PF3D7_1426400	MORN repeat protein, putative	PF3D7_1426400.iso1.exon2.amp1	IMRAS-054	Mock	Day 140	0.188710976717719
PF3D7_1426400	MORN repeat protein, putative	PF3D7_1426400.iso1.exon2.amp1	IMRAS-054	Mock	Day 0	7.6099157556441e-4
PF3D7_1426400	MORN repeat protein, putative	PF3D7_1426400.iso1.exon2.amp1	IMRAS-057	P	Day 0	0.189116537117364
PF3D7_1426400	MORN repeat protein, putative	PF3D7_1426400.iso1.exon2.amp1	IMRAS-057	P	Day 140	0.110472103591363
PF3D7_1426400	MORN repeat protein, putative	PF3D7_1426400.iso1.exon2.amp1	IMRAS-060	P	Day 140	0.122324815579985
PF3D7_1426400	MORN repeat protein, putative	PF3D7_1426400.iso1.exon2.amp1	IMRAS-060	P	Day 0	0.07995162942448
PF3D7_1426400	MORN repeat protein, putative	PF3D7_1426400.iso1.exon2.amp1	IMRAS-061	NP	Day 0	-0.0331933121784793
PF3D7_1426400	MORN repeat protein, putative	PF3D7_1426400.iso1.exon2.amp1	IMRAS-061	NP	Day 140	0.0930902510724412
PF3D7_1426400	MORN repeat protein, putative	PF3D7_1426400.iso1.exon2.amp1	IMRAS-062	Mock	Day 140	-0.0838821786651884
PF3D7_1426400	MORN repeat protein, putative	PF3D7_1426400.iso1.exon2.amp1	IMRAS-062	Mock	Day 0	-0.00826605269500824
PF3D7_1426400	MORN repeat protein, putative	PF3D7_1426400.iso1.exon2.amp1	IMRAS-071	NP	Day 0	0.294733612782959
PF3D7_1426400	MORN repeat protein, putative	PF3D7_1426400.iso1.exon2.amp1	IMRAS-071	NP	Day 140	0.19254044611495
PF3D7_1426400	MORN repeat protein, putative	PF3D7_1426400.iso1.exon2.amp1	IMRAS-078	P	Day 140	0.113236119655276
PF3D7_1426400	MORN repeat protein, putative	PF3D7_1426400.iso1.exon2.amp1	IMRAS-078	P	Day 0	0.108647797269157
PF3D7_0819500	conserved protein, unknown function	PF3D7_0819500.iso1.exon6.amp1	IMRAS-002	P	Day 0	-0.233495008086726
PF3D7_0819500	conserved protein, unknown function	PF3D7_0819500.iso1.exon6.amp1	IMRAS-002	P	Day 140	0.0149441409992779
PF3D7_0819500	conserved protein, unknown function	PF3D7_0819500.iso1.exon6.amp1	IMRAS-005	NP	Day 140	0.0872367823169071
PF3D7_0819500	conserved protein, unknown function	PF3D7_0819500.iso1.exon6.amp1	IMRAS-005	NP	Day 0	-0.0232263532948718
PF3D7_0819500	conserved protein, unknown function	PF3D7_0819500.iso1.exon6.amp1	IMRAS-021	NP	Day 0	0.055955002763822
PF3D7_0819500	conserved protein, unknown function	PF3D7_0819500.iso1.exon6.amp1	IMRAS-021	NP	Day 140	0.135937350957281
PF3D7_0819500	conserved protein, unknown function	PF3D7_0819500.iso1.exon6.amp1	IMRAS-033	NP	Day 140	0.0296442913219082
PF3D7_0819500	conserved protein, unknown function	PF3D7_0819500.iso1.exon6.amp1	IMRAS-033	NP	Day 0	0.0264138201959803
PF3D7_0819500	conserved protein, unknown function	PF3D7_0819500.iso1.exon6.amp1	IMRAS-039	P	Day 0	0.0498268528803898
PF3D7_0819500	conserved protein, unknown function	PF3D7_0819500.iso1.exon6.amp1	IMRAS-039	P	Day 140	0.053104331223901
PF3D7_0819500	conserved protein, unknown function	PF3D7_0819500.iso1.exon6.amp1	IMRAS-045	P	Day 140	0.0153547584537712
PF3D7_0819500	conserved protein, unknown function	PF3D7_0819500.iso1.exon6.amp1	IMRAS-045	P	Day 0	0.0510667310803257
PF3D7_0819500	conserved protein, unknown function	PF3D7_0819500.iso1.exon6.amp1	IMRAS-049	Mock	Day 0	-0.0446170594511539
PF3D7_0819500	conserved protein, unknown function	PF3D7_0819500.iso1.exon6.amp1	IMRAS-049	Mock	Day 140	-0.0463591206179483
PF3D7_0819500	conserved protein, unknown function	PF3D7_0819500.iso1.exon6.amp1	IMRAS-054	Mock	Day 140	0.147909409783974
PF3D7_0819500	conserved protein, unknown function	PF3D7_0819500.iso1.exon6.amp1	IMRAS-054	Mock	Day 0	0.0615663315261639
PF3D7_0819500	conserved protein, unknown function	PF3D7_0819500.iso1.exon6.amp1	IMRAS-057	P	Day 0	0.256518137582146
PF3D7_0819500	conserved protein, unknown function	PF3D7_0819500.iso1.exon6.amp1	IMRAS-057	P	Day 140	0.179304591634839
PF3D7_0819500	conserved protein, unknown function	PF3D7_0819500.iso1.exon6.amp1	IMRAS-060	P	Day 140	0.155675489418007
PF3D7_0819500	conserved protein, unknown function	PF3D7_0819500.iso1.exon6.amp1	IMRAS-060	P	Day 0	0.102770057138358
PF3D7_0819500	conserved protein, unknown function	PF3D7_0819500.iso1.exon6.amp1	IMRAS-061	NP	Day 0	0.0260351995372243
PF3D7_0819500	conserved protein, unknown function	PF3D7_0819500.iso1.exon6.amp1	IMRAS-061	NP	Day 140	0.0919404641688732
PF3D7_0819500	conserved protein, unknown function	PF3D7_0819500.iso1.exon6.amp1	IMRAS-062	Mock	Day 140	-0.0354224515711632
PF3D7_0819500	conserved protein, unknown function	PF3D7_0819500.iso1.exon6.amp1	IMRAS-062	Mock	Day 0	0.0422150687930287
PF3D7_0819500	conserved protein, unknown function	PF3D7_0819500.iso1.exon6.amp1	IMRAS-071	NP	Day 0	0.165622829873255
PF3D7_0819500	conserved protein, unknown function	PF3D7_0819500.iso1.exon6.amp1	IMRAS-071	NP	Day 140	0.123366648344172
PF3D7_0819500	conserved protein, unknown function	PF3D7_0819500.iso1.exon6.amp1	IMRAS-078	P	Day 140	0.108050667157061
PF3D7_0819500	conserved protein, unknown function	PF3D7_0819500.iso1.exon6.amp1	IMRAS-078	P	Day 0	0.0683638044525949
PF3D7_0405500	conserved Plasmodium protein, unknown function	PF3D7_0405500.iso1.exon2.amp1	IMRAS-002	P	Day 0	0.162406988477779
PF3D7_0405500	conserved Plasmodium protein, unknown function	PF3D7_0405500.iso1.exon2.amp1	IMRAS-002	P	Day 140	0.359230419681952
PF3D7_0405500	conserved Plasmodium protein, unknown function	PF3D7_0405500.iso1.exon2.amp1	IMRAS-005	NP	Day 140	0.229948992110813
PF3D7_0405500	conserved Plasmodium protein, unknown function	PF3D7_0405500.iso1.exon2.amp1	IMRAS-005	NP	Day 0	0.279721924299178
PF3D7_0405500	conserved Plasmodium protein, unknown function	PF3D7_0405500.iso1.exon2.amp1	IMRAS-021	NP	Day 0	0.101151998349808
PF3D7_0405500	conserved Plasmodium protein, unknown function	PF3D7_0405500.iso1.exon2.amp1	IMRAS-021	NP	Day 140	0.181196145543282
PF3D7_0405500	conserved Plasmodium protein, unknown function	PF3D7_0405500.iso1.exon2.amp1	IMRAS-033	NP	Day 140	0.171520485736968
PF3D7_0405500	conserved Plasmodium protein, unknown function	PF3D7_0405500.iso1.exon2.amp1	IMRAS-033	NP	Day 0	0.133670006161088
PF3D7_0405500	conserved Plasmodium protein, unknown function	PF3D7_0405500.iso1.exon2.amp1	IMRAS-039	P	Day 0	0.0284217145220182
PF3D7_0405500	conserved Plasmodium protein, unknown function	PF3D7_0405500.iso1.exon2.amp1	IMRAS-039	P	Day 140	0.0318065982638895
PF3D7_0405500	conserved Plasmodium protein, unknown function	PF3D7_0405500.iso1.exon2.amp1	IMRAS-045	P	Day 140	0.040131853884570703
PF3D7_0405500	conserved Plasmodium protein, unknown function	PF3D7_0405500.iso1.exon2.amp1	IMRAS-045	P	Day 0	0.0840106627005781
PF3D7_0405500	conserved Plasmodium protein, unknown function	PF3D7_0405500.iso1.exon2.amp1	IMRAS-049	Mock	Day 0	0.00630510290479869
PF3D7_0405500	conserved Plasmodium protein, unknown function	PF3D7_0405500.iso1.exon2.amp1	IMRAS-049	Mock	Day 140	0.0253136121229645
PF3D7_0405500	conserved Plasmodium protein, unknown function	PF3D7_0405500.iso1.exon2.amp1	IMRAS-054	Mock	Day 140	0.11007321636921
PF3D7_0405500	conserved Plasmodium protein, unknown function	PF3D7_0405500.iso1.exon2.amp1	IMRAS-054	Mock	Day 0	0.104689968948044
PF3D7_0405500	conserved Plasmodium protein, unknown function	PF3D7_0405500.iso1.exon2.amp1	IMRAS-057	P	Day 0	0.0927921913385035
PF3D7_0405500	conserved Plasmodium protein, unknown function	PF3D7_0405500.iso1.exon2.amp1	IMRAS-057	P	Day 140	0.0415178255082438
PF3D7_0405500	conserved Plasmodium protein, unknown function	PF3D7_0405500.iso1.exon2.amp1	IMRAS-060	P	Day 140	0.198392171652589
PF3D7_0405500	conserved Plasmodium protein, unknown function	PF3D7_0405500.iso1.exon2.amp1	IMRAS-060	P	Day 0	0.135752764985506
PF3D7_0405500	conserved Plasmodium protein, unknown function	PF3D7_0405500.iso1.exon2.amp1	IMRAS-061	NP	Day 0	-0.0158112339502434
PF3D7_0405500	conserved Plasmodium protein, unknown function	PF3D7_0405500.iso1.exon2.amp1	IMRAS-061	NP	Day 140	0.0968207425655567
PF3D7_0405500	conserved Plasmodium protein, unknown function	PF3D7_0405500.iso1.exon2.amp1	IMRAS-062	Mock	Day 140	0.284802678285621
PF3D7_0405500	conserved Plasmodium protein, unknown function	PF3D7_0405500.iso1.exon2.amp1	IMRAS-062	Mock	Day 0	0.293248646239617
PF3D7_0405500	conserved Plasmodium protein, unknown function	PF3D7_0405500.iso1.exon2.amp1	IMRAS-071	NP	Day 0	0.198850063738249
PF3D7_0405500	conserved Plasmodium protein, unknown function	PF3D7_0405500.iso1.exon2.amp1	IMRAS-071	NP	Day 140	0.0702159238970932
PF3D7_0405500	conserved Plasmodium protein, unknown function	PF3D7_0405500.iso1.exon2.amp1	IMRAS-078	P	Day 140	0.148011397105435
PF3D7_0405500	conserved Plasmodium protein, unknown function	PF3D7_0405500.iso1.exon2.amp1	IMRAS-078	P	Day 0	0.232978378348442
PF3D7_1131200	conserved Plasmodium protein, unknown function	PF3D7_1131200.iso1.exon1.amp1	IMRAS-002	P	Day 0	-0.425092342580319
PF3D7_1131200	conserved Plasmodium protein, unknown function	PF3D7_1131200.iso1.exon1.amp1	IMRAS-002	P	Day 140	-0.0969950091598353
PF3D7_1131200	conserved Plasmodium protein, unknown function	PF3D7_1131200.iso1.exon1.amp1	IMRAS-005	NP	Day 140	-0.0722351674781336
PF3D7_1131200	conserved Plasmodium protein, unknown function	PF3D7_1131200.iso1.exon1.amp1	IMRAS-005	NP	Day 0	-0.127376950941274
PF3D7_1131200	conserved Plasmodium protein, unknown function	PF3D7_1131200.iso1.exon1.amp1	IMRAS-021	NP	Day 0	-0.117146301935888
PF3D7_1131200	conserved Plasmodium protein, unknown function	PF3D7_1131200.iso1.exon1.amp1	IMRAS-021	NP	Day 140	-0.0684508722343846
PF3D7_1131200	conserved Plasmodium protein, unknown function	PF3D7_1131200.iso1.exon1.amp1	IMRAS-033	NP	Day 140	-0.173894872608674
PF3D7_1131200	conserved Plasmodium protein, unknown function	PF3D7_1131200.iso1.exon1.amp1	IMRAS-033	NP	Day 0	-0.154465378210393
PF3D7_1131200	conserved Plasmodium protein, unknown function	PF3D7_1131200.iso1.exon1.amp1	IMRAS-039	P	Day 0	-0.17331920951216
PF3D7_1131200	conserved Plasmodium protein, unknown function	PF3D7_1131200.iso1.exon1.amp1	IMRAS-039	P	Day 140	-0.140722054725892
PF3D7_1131200	conserved Plasmodium protein, unknown function	PF3D7_1131200.iso1.exon1.amp1	IMRAS-045	P	Day 140	-0.11416449754774
PF3D7_1131200	conserved Plasmodium protein, unknown function	PF3D7_1131200.iso1.exon1.amp1	IMRAS-045	P	Day 0	-0.0799502779953158
PF3D7_1131200	conserved Plasmodium protein, unknown function	PF3D7_1131200.iso1.exon1.amp1	IMRAS-049	Mock	Day 0	-0.0815833858051001
PF3D7_1131200	conserved Plasmodium protein, unknown function	PF3D7_1131200.iso1.exon1.amp1	IMRAS-049	Mock	Day 140	-0.0973238644347134
PF3D7_1131200	conserved Plasmodium protein, unknown function	PF3D7_1131200.iso1.exon1.amp1	IMRAS-054	Mock	Day 140	-0.123606218738654
PF3D7_1131200	conserved Plasmodium protein, unknown function	PF3D7_1131200.iso1.exon1.amp1	IMRAS-054	Mock	Day 0	-0.175806326372864
PF3D7_1131200	conserved Plasmodium protein, unknown function	PF3D7_1131200.iso1.exon1.amp1	IMRAS-057	P	Day 0	-0.057974281044336
PF3D7_1131200	conserved Plasmodium protein, unknown function	PF3D7_1131200.iso1.exon1.amp1	IMRAS-057	P	Day 140	-0.0322094509465778
PF3D7_1131200	conserved Plasmodium protein, unknown function	PF3D7_1131200.iso1.exon1.amp1	IMRAS-060	P	Day 140	0.0130256381584548
PF3D7_1131200	conserved Plasmodium protein, unknown function	PF3D7_1131200.iso1.exon1.amp1	IMRAS-060	P	Day 0	-0.0458213765234845
PF3D7_1131200	conserved Plasmodium protein, unknown function	PF3D7_1131200.iso1.exon1.amp1	IMRAS-061	NP	Day 0	-0.120028424667048
PF3D7_1131200	conserved Plasmodium protein, unknown function	PF3D7_1131200.iso1.exon1.amp1	IMRAS-061	NP	Day 140	-0.0483839162888415
PF3D7_1131200	conserved Plasmodium protein, unknown function	PF3D7_1131200.iso1.exon1.amp1	IMRAS-062	Mock	Day 140	-0.186606315276963
PF3D7_1131200	conserved Plasmodium protein, unknown function	PF3D7_1131200.iso1.exon1.amp1	IMRAS-062	Mock	Day 0	-0.164999212841229
PF3D7_1131200	conserved Plasmodium protein, unknown function	PF3D7_1131200.iso1.exon1.amp1	IMRAS-071	NP	Day 0	-0.0654628666830401
PF3D7_1131200	conserved Plasmodium protein, unknown function	PF3D7_1131200.iso1.exon1.amp1	IMRAS-071	NP	Day 140	-0.131146854405561
PF3D7_1131200	conserved Plasmodium protein, unknown function	PF3D7_1131200.iso1.exon1.amp1	IMRAS-078	P	Day 140	-0.143765181520436
PF3D7_1131200	conserved Plasmodium protein, unknown function	PF3D7_1131200.iso1.exon1.amp1	IMRAS-078	P	Day 0	-0.0421411929899538
PF3D7_1225300	conserved Plasmodium protein, unknown function	PF3D7_1225300.iso1.exon2.amp1	IMRAS-002	P	Day 0	-0.139885449403222
PF3D7_1225300	conserved Plasmodium protein, unknown function	PF3D7_1225300.iso1.exon2.amp1	IMRAS-002	P	Day 140	0.0634103288826964
PF3D7_1225300	conserved Plasmodium protein, unknown function	PF3D7_1225300.iso1.exon2.amp1	IMRAS-005	NP	Day 140	-0.558308604821697
PF3D7_1225300	conserved Plasmodium protein, unknown function	PF3D7_1225300.iso1.exon2.amp1	IMRAS-005	NP	Day 0	-0.584809915311714
PF3D7_1225300	conserved Plasmodium protein, unknown function	PF3D7_1225300.iso1.exon2.amp1	IMRAS-021	NP	Day 0	-0.479566083365393
PF3D7_1225300	conserved Plasmodium protein, unknown function	PF3D7_1225300.iso1.exon2.amp1	IMRAS-021	NP	Day 140	-0.531678345452438
PF3D7_1225300	conserved Plasmodium protein, unknown function	PF3D7_1225300.iso1.exon2.amp1	IMRAS-033	NP	Day 140	-0.620257993058621
PF3D7_1225300	conserved Plasmodium protein, unknown function	PF3D7_1225300.iso1.exon2.amp1	IMRAS-033	NP	Day 0	-0.640278831415614
PF3D7_1225300	conserved Plasmodium protein, unknown function	PF3D7_1225300.iso1.exon2.amp1	IMRAS-039	P	Day 0	2.80615355261958
PF3D7_1225300	conserved Plasmodium protein, unknown function	PF3D7_1225300.iso1.exon2.amp1	IMRAS-039	P	Day 140	2.68928476192574
PF3D7_1225300	conserved Plasmodium protein, unknown function	PF3D7_1225300.iso1.exon2.amp1	IMRAS-045	P	Day 140	-0.691385032433617
PF3D7_1225300	conserved Plasmodium protein, unknown function	PF3D7_1225300.iso1.exon2.amp1	IMRAS-045	P	Day 0	-0.703569299051672
PF3D7_1225300	conserved Plasmodium protein, unknown function	PF3D7_1225300.iso1.exon2.amp1	IMRAS-049	Mock	Day 0	-0.40154622355586
PF3D7_1225300	conserved Plasmodium protein, unknown function	PF3D7_1225300.iso1.exon2.amp1	IMRAS-049	Mock	Day 140	-0.410072532547682
PF3D7_1225300	conserved Plasmodium protein, unknown function	PF3D7_1225300.iso1.exon2.amp1	IMRAS-054	Mock	Day 140	-1.04618554212146
PF3D7_1225300	conserved Plasmodium protein, unknown function	PF3D7_1225300.iso1.exon2.amp1	IMRAS-054	Mock	Day 0	-1.57406669922507
PF3D7_1225300	conserved Plasmodium protein, unknown function	PF3D7_1225300.iso1.exon2.amp1	IMRAS-057	P	Day 0	-0.585916103304033
PF3D7_1225300	conserved Plasmodium protein, unknown function	PF3D7_1225300.iso1.exon2.amp1	IMRAS-057	P	Day 140	-0.573672477619725
PF3D7_1225300	conserved Plasmodium protein, unknown function	PF3D7_1225300.iso1.exon2.amp1	IMRAS-060	P	Day 140	-0.479723578376124
PF3D7_1225300	conserved Plasmodium protein, unknown function	PF3D7_1225300.iso1.exon2.amp1	IMRAS-060	P	Day 0	-0.528134510148238
PF3D7_1225300	conserved Plasmodium protein, unknown function	PF3D7_1225300.iso1.exon2.amp1	IMRAS-061	NP	Day 0	-0.471800595778751
PF3D7_1225300	conserved Plasmodium protein, unknown function	PF3D7_1225300.iso1.exon2.amp1	IMRAS-061	NP	Day 140	-0.440364633309041
PF3D7_1225300	conserved Plasmodium protein, unknown function	PF3D7_1225300.iso1.exon2.amp1	IMRAS-062	Mock	Day 140	-0.372965130371929
PF3D7_1225300	conserved Plasmodium protein, unknown function	PF3D7_1225300.iso1.exon2.amp1	IMRAS-062	Mock	Day 0	-0.40674112884362
PF3D7_1225300	conserved Plasmodium protein, unknown function	PF3D7_1225300.iso1.exon2.amp1	IMRAS-071	NP	Day 0	-0.449693756200507
PF3D7_1225300	conserved Plasmodium protein, unknown function	PF3D7_1225300.iso1.exon2.amp1	IMRAS-071	NP	Day 140	-0.665129246462117
PF3D7_1225300	conserved Plasmodium protein, unknown function	PF3D7_1225300.iso1.exon2.amp1	IMRAS-078	P	Day 140	-0.293268769371712
PF3D7_1225300	conserved Plasmodium protein, unknown function	PF3D7_1225300.iso1.exon2.amp1	IMRAS-078	P	Day 0	-0.2888112623951
PF3D7_1013700	conserved Plasmodium protein, unknown function	PF3D7_1013700.iso1.exon2.amp1	IMRAS-002	P	Day 0	-0.0925394071558294
PF3D7_1013700	conserved Plasmodium protein, unknown function	PF3D7_1013700.iso1.exon2.amp1	IMRAS-002	P	Day 140	0.165146654351121
PF3D7_1013700	conserved Plasmodium protein, unknown function	PF3D7_1013700.iso1.exon2.amp1	IMRAS-005	NP	Day 140	0.177902244341219
PF3D7_1013700	conserved Plasmodium protein, unknown function	PF3D7_1013700.iso1.exon2.amp1	IMRAS-005	NP	Day 0	0.140759633800045
PF3D7_1013700	conserved Plasmodium protein, unknown function	PF3D7_1013700.iso1.exon2.amp1	IMRAS-021	NP	Day 0	0.118055262116755
PF3D7_1013700	conserved Plasmodium protein, unknown function	PF3D7_1013700.iso1.exon2.amp1	IMRAS-021	NP	Day 140	0.13320011301364
PF3D7_1013700	conserved Plasmodium protein, unknown function	PF3D7_1013700.iso1.exon2.amp1	IMRAS-033	NP	Day 140	0.109999886563237
PF3D7_1013700	conserved Plasmodium protein, unknown function	PF3D7_1013700.iso1.exon2.amp1	IMRAS-033	NP	Day 0	0.0915890867388587
PF3D7_1013700	conserved Plasmodium protein, unknown function	PF3D7_1013700.iso1.exon2.amp1	IMRAS-039	P	Day 0	0.143181105873039
PF3D7_1013700	conserved Plasmodium protein, unknown function	PF3D7_1013700.iso1.exon2.amp1	IMRAS-039	P	Day 140	0.106008817053155
PF3D7_1013700	conserved Plasmodium protein, unknown function	PF3D7_1013700.iso1.exon2.amp1	IMRAS-045	P	Day 140	0.113882209002917
PF3D7_1013700	conserved Plasmodium protein, unknown function	PF3D7_1013700.iso1.exon2.amp1	IMRAS-045	P	Day 0	0.153592082753022
PF3D7_1013700	conserved Plasmodium protein, unknown function	PF3D7_1013700.iso1.exon2.amp1	IMRAS-049	Mock	Day 0	0.121486231038752
PF3D7_1013700	conserved Plasmodium protein, unknown function	PF3D7_1013700.iso1.exon2.amp1	IMRAS-049	Mock	Day 140	0.104043053438609
PF3D7_1013700	conserved Plasmodium protein, unknown function	PF3D7_1013700.iso1.exon2.amp1	IMRAS-054	Mock	Day 140	0.13410878929303
PF3D7_1013700	conserved Plasmodium protein, unknown function	PF3D7_1013700.iso1.exon2.amp1	IMRAS-054	Mock	Day 0	0.134186626486436
PF3D7_1013700	conserved Plasmodium protein, unknown function	PF3D7_1013700.iso1.exon2.amp1	IMRAS-057	P	Day 0	0.177070274030887
PF3D7_1013700	conserved Plasmodium protein, unknown function	PF3D7_1013700.iso1.exon2.amp1	IMRAS-057	P	Day 140	0.0919361521539361
PF3D7_1013700	conserved Plasmodium protein, unknown function	PF3D7_1013700.iso1.exon2.amp1	IMRAS-060	P	Day 140	0.178081515806628
PF3D7_1013700	conserved Plasmodium protein, unknown function	PF3D7_1013700.iso1.exon2.amp1	IMRAS-060	P	Day 0	0.151850432355493
PF3D7_1013700	conserved Plasmodium protein, unknown function	PF3D7_1013700.iso1.exon2.amp1	IMRAS-061	NP	Day 0	0.153112697489449
PF3D7_1013700	conserved Plasmodium protein, unknown function	PF3D7_1013700.iso1.exon2.amp1	IMRAS-061	NP	Day 140	0.168519602551985
PF3D7_1013700	conserved Plasmodium protein, unknown function	PF3D7_1013700.iso1.exon2.amp1	IMRAS-062	Mock	Day 140	0.137336365437342
PF3D7_1013700	conserved Plasmodium protein, unknown function	PF3D7_1013700.iso1.exon2.amp1	IMRAS-062	Mock	Day 0	0.132248874576788
PF3D7_1013700	conserved Plasmodium protein, unknown function	PF3D7_1013700.iso1.exon2.amp1	IMRAS-071	NP	Day 0	0.167562691159606
PF3D7_1013700	conserved Plasmodium protein, unknown function	PF3D7_1013700.iso1.exon2.amp1	IMRAS-071	NP	Day 140	0.118593841444055
PF3D7_1013700	conserved Plasmodium protein, unknown function	PF3D7_1013700.iso1.exon2.amp1	IMRAS-078	P	Day 140	0.0866987257406375
PF3D7_1013700	conserved Plasmodium protein, unknown function	PF3D7_1013700.iso1.exon2.amp1	IMRAS-078	P	Day 0	0.189776228013372
PF3D7_1336100	conserved Plasmodium protein, unknown function	PF3D7_1336100.iso1.exon2.amp1	IMRAS-002	P	Day 0	-0.211650619043505
PF3D7_1336100	conserved Plasmodium protein, unknown function	PF3D7_1336100.iso1.exon2.amp1	IMRAS-002	P	Day 140	0.138104225853469
PF3D7_1336100	conserved Plasmodium protein, unknown function	PF3D7_1336100.iso1.exon2.amp1	IMRAS-005	NP	Day 140	-0.0725045531648263
PF3D7_1336100	conserved Plasmodium protein, unknown function	PF3D7_1336100.iso1.exon2.amp1	IMRAS-005	NP	Day 0	-0.0993177027921028
PF3D7_1336100	conserved Plasmodium protein, unknown function	PF3D7_1336100.iso1.exon2.amp1	IMRAS-021	NP	Day 0	-0.0896338031316279
PF3D7_1336100	conserved Plasmodium protein, unknown function	PF3D7_1336100.iso1.exon2.amp1	IMRAS-021	NP	Day 140	3.8094572258273e-4
PF3D7_1336100	conserved Plasmodium protein, unknown function	PF3D7_1336100.iso1.exon2.amp1	IMRAS-033	NP	Day 140	-0.0584851197093545
PF3D7_1336100	conserved Plasmodium protein, unknown function	PF3D7_1336100.iso1.exon2.amp1	IMRAS-033	NP	Day 0	-0.0649120035376836
PF3D7_1336100	conserved Plasmodium protein, unknown function	PF3D7_1336100.iso1.exon2.amp1	IMRAS-039	P	Day 0	-0.0199447829816215
PF3D7_1336100	conserved Plasmodium protein, unknown function	PF3D7_1336100.iso1.exon2.amp1	IMRAS-039	P	Day 140	-0.047271789130015
PF3D7_1336100	conserved Plasmodium protein, unknown function	PF3D7_1336100.iso1.exon2.amp1	IMRAS-045	P	Day 140	0.0790289331687895
PF3D7_1336100	conserved Plasmodium protein, unknown function	PF3D7_1336100.iso1.exon2.amp1	IMRAS-045	P	Day 0	0.0657046158170971
PF3D7_1336100	conserved Plasmodium protein, unknown function	PF3D7_1336100.iso1.exon2.amp1	IMRAS-049	Mock	Day 0	0.0544891766681381
PF3D7_1336100	conserved Plasmodium protein, unknown function	PF3D7_1336100.iso1.exon2.amp1	IMRAS-049	Mock	Day 140	0.0082971572402073
PF3D7_1336100	conserved Plasmodium protein, unknown function	PF3D7_1336100.iso1.exon2.amp1	IMRAS-054	Mock	Day 140	0.0761324669697103
PF3D7_1336100	conserved Plasmodium protein, unknown function	PF3D7_1336100.iso1.exon2.amp1	IMRAS-054	Mock	Day 0	-0.00639772341344269
PF3D7_1336100	conserved Plasmodium protein, unknown function	PF3D7_1336100.iso1.exon2.amp1	IMRAS-057	P	Day 0	0.127174104777501
PF3D7_1336100	conserved Plasmodium protein, unknown function	PF3D7_1336100.iso1.exon2.amp1	IMRAS-057	P	Day 140	0.116696801641337
PF3D7_1336100	conserved Plasmodium protein, unknown function	PF3D7_1336100.iso1.exon2.amp1	IMRAS-060	P	Day 140	0.100202514814265
PF3D7_1336100	conserved Plasmodium protein, unknown function	PF3D7_1336100.iso1.exon2.amp1	IMRAS-060	P	Day 0	-0.0249722509855612
PF3D7_1336100	conserved Plasmodium protein, unknown function	PF3D7_1336100.iso1.exon2.amp1	IMRAS-061	NP	Day 0	0.0246060810044249
PF3D7_1336100	conserved Plasmodium protein, unknown function	PF3D7_1336100.iso1.exon2.amp1	IMRAS-061	NP	Day 140	0.0611323485998856
PF3D7_1336100	conserved Plasmodium protein, unknown function	PF3D7_1336100.iso1.exon2.amp1	IMRAS-062	Mock	Day 140	-0.069288740040788
PF3D7_1336100	conserved Plasmodium protein, unknown function	PF3D7_1336100.iso1.exon2.amp1	IMRAS-062	Mock	Day 0	-0.0707838712235773
PF3D7_1336100	conserved Plasmodium protein, unknown function	PF3D7_1336100.iso1.exon2.amp1	IMRAS-071	NP	Day 0	0.0311198826417733
PF3D7_1336100	conserved Plasmodium protein, unknown function	PF3D7_1336100.iso1.exon2.amp1	IMRAS-071	NP	Day 140	-2.9301557178129e-4
PF3D7_1336100	conserved Plasmodium protein, unknown function	PF3D7_1336100.iso1.exon2.amp1	IMRAS-078	P	Day 140	0.00803996385159778
PF3D7_1336100	conserved Plasmodium protein, unknown function	PF3D7_1336100.iso1.exon2.amp1	IMRAS-078	P	Day 0	0.0187165862916636
PF3D7_1217800	zinc finger protein, putative	PF3D7_1217800.iso1.exon1.amp1	IMRAS-002	P	Day 0	-0.221538903407954
PF3D7_1217800	zinc finger protein, putative	PF3D7_1217800.iso1.exon1.amp1	IMRAS-002	P	Day 140	0.0489642499317799
PF3D7_1217800	zinc finger protein, putative	PF3D7_1217800.iso1.exon1.amp1	IMRAS-005	NP	Day 140	0.0629156560846198
PF3D7_1217800	zinc finger protein, putative	PF3D7_1217800.iso1.exon1.amp1	IMRAS-005	NP	Day 0	-0.0313121841318988
PF3D7_1217800	zinc finger protein, putative	PF3D7_1217800.iso1.exon1.amp1	IMRAS-021	NP	Day 0	0.170024586595646
PF3D7_1217800	zinc finger protein, putative	PF3D7_1217800.iso1.exon1.amp1	IMRAS-021	NP	Day 140	0.185826532501274
PF3D7_1217800	zinc finger protein, putative	PF3D7_1217800.iso1.exon1.amp1	IMRAS-033	NP	Day 140	-0.0397838140356246
PF3D7_1217800	zinc finger protein, putative	PF3D7_1217800.iso1.exon1.amp1	IMRAS-033	NP	Day 0	-0.0495534667954871
PF3D7_1217800	zinc finger protein, putative	PF3D7_1217800.iso1.exon1.amp1	IMRAS-039	P	Day 0	-0.0213688856876608
PF3D7_1217800	zinc finger protein, putative	PF3D7_1217800.iso1.exon1.amp1	IMRAS-039	P	Day 140	-0.00429328736682955
PF3D7_1217800	zinc finger protein, putative	PF3D7_1217800.iso1.exon1.amp1	IMRAS-045	P	Day 140	0.0844800212482912
PF3D7_1217800	zinc finger protein, putative	PF3D7_1217800.iso1.exon1.amp1	IMRAS-045	P	Day 0	0.121378213506256
PF3D7_1217800	zinc finger protein, putative	PF3D7_1217800.iso1.exon1.amp1	IMRAS-049	Mock	Day 0	0.0334338773228318
PF3D7_1217800	zinc finger protein, putative	PF3D7_1217800.iso1.exon1.amp1	IMRAS-049	Mock	Day 140	-0.0657484701814415
PF3D7_1217800	zinc finger protein, putative	PF3D7_1217800.iso1.exon1.amp1	IMRAS-054	Mock	Day 140	0.0389556759256191
PF3D7_1217800	zinc finger protein, putative	PF3D7_1217800.iso1.exon1.amp1	IMRAS-054	Mock	Day 0	0.00680732001020878
PF3D7_1217800	zinc finger protein, putative	PF3D7_1217800.iso1.exon1.amp1	IMRAS-057	P	Day 0	0.369152605233257
PF3D7_1217800	zinc finger protein, putative	PF3D7_1217800.iso1.exon1.amp1	IMRAS-057	P	Day 140	0.4410482204859
PF3D7_1217800	zinc finger protein, putative	PF3D7_1217800.iso1.exon1.amp1	IMRAS-060	P	Day 140	0.192461022666254
PF3D7_1217800	zinc finger protein, putative	PF3D7_1217800.iso1.exon1.amp1	IMRAS-060	P	Day 0	0.156449766898524
PF3D7_1217800	zinc finger protein, putative	PF3D7_1217800.iso1.exon1.amp1	IMRAS-061	NP	Day 0	0.057821688204875
PF3D7_1217800	zinc finger protein, putative	PF3D7_1217800.iso1.exon1.amp1	IMRAS-061	NP	Day 140	0.041314391098906
PF3D7_1217800	zinc finger protein, putative	PF3D7_1217800.iso1.exon1.amp1	IMRAS-062	Mock	Day 140	0.106561095358629
PF3D7_1217800	zinc finger protein, putative	PF3D7_1217800.iso1.exon1.amp1	IMRAS-062	Mock	Day 0	0.106600287206177
PF3D7_1217800	zinc finger protein, putative	PF3D7_1217800.iso1.exon1.amp1	IMRAS-071	NP	Day 0	0.0477341684399306
PF3D7_1217800	zinc finger protein, putative	PF3D7_1217800.iso1.exon1.amp1	IMRAS-071	NP	Day 140	0.0414649581832158
PF3D7_1217800	zinc finger protein, putative	PF3D7_1217800.iso1.exon1.amp1	IMRAS-078	P	Day 140	2.27128778130785
PF3D7_1217800	zinc finger protein, putative	PF3D7_1217800.iso1.exon1.amp1	IMRAS-078	P	Day 0	2.29544868411646
PF3D7_0820000	Snf2-related CBP activator, putative	PF3D7_0820000.iso1.exon5.amp1	IMRAS-002	P	Day 0	-0.222200538384415
PF3D7_0820000	Snf2-related CBP activator, putative	PF3D7_0820000.iso1.exon5.amp1	IMRAS-002	P	Day 140	0.0154656284587382
PF3D7_0820000	Snf2-related CBP activator, putative	PF3D7_0820000.iso1.exon5.amp1	IMRAS-005	NP	Day 140	0.0915713725807983
PF3D7_0820000	Snf2-related CBP activator, putative	PF3D7_0820000.iso1.exon5.amp1	IMRAS-005	NP	Day 0	-0.0520436257159851
PF3D7_0820000	Snf2-related CBP activator, putative	PF3D7_0820000.iso1.exon5.amp1	IMRAS-021	NP	Day 0	-0.0179473526345806
PF3D7_0820000	Snf2-related CBP activator, putative	PF3D7_0820000.iso1.exon5.amp1	IMRAS-021	NP	Day 140	0.0381829784349677
PF3D7_0820000	Snf2-related CBP activator, putative	PF3D7_0820000.iso1.exon5.amp1	IMRAS-033	NP	Day 140	0.00215623163048129
PF3D7_0820000	Snf2-related CBP activator, putative	PF3D7_0820000.iso1.exon5.amp1	IMRAS-033	NP	Day 0	0.0190631452789027
PF3D7_0820000	Snf2-related CBP activator, putative	PF3D7_0820000.iso1.exon5.amp1	IMRAS-039	P	Day 0	0.0534388598768167
PF3D7_0820000	Snf2-related CBP activator, putative	PF3D7_0820000.iso1.exon5.amp1	IMRAS-039	P	Day 140	0.0553280166330339
PF3D7_0820000	Snf2-related CBP activator, putative	PF3D7_0820000.iso1.exon5.amp1	IMRAS-045	P	Day 140	0.079766771389183
PF3D7_0820000	Snf2-related CBP activator, putative	PF3D7_0820000.iso1.exon5.amp1	IMRAS-045	P	Day 0	0.112247201754128
PF3D7_0820000	Snf2-related CBP activator, putative	PF3D7_0820000.iso1.exon5.amp1	IMRAS-049	Mock	Day 0	0.171584376176421
PF3D7_0820000	Snf2-related CBP activator, putative	PF3D7_0820000.iso1.exon5.amp1	IMRAS-049	Mock	Day 140	0.136120398008901
PF3D7_0820000	Snf2-related CBP activator, putative	PF3D7_0820000.iso1.exon5.amp1	IMRAS-054	Mock	Day 140	0.0932958868535483
PF3D7_0820000	Snf2-related CBP activator, putative	PF3D7_0820000.iso1.exon5.amp1	IMRAS-054	Mock	Day 0	0.0213866182214542
PF3D7_0820000	Snf2-related CBP activator, putative	PF3D7_0820000.iso1.exon5.amp1	IMRAS-057	P	Day 0	0.0596068316687237
PF3D7_0820000	Snf2-related CBP activator, putative	PF3D7_0820000.iso1.exon5.amp1	IMRAS-057	P	Day 140	0.0627570555599029
PF3D7_0820000	Snf2-related CBP activator, putative	PF3D7_0820000.iso1.exon5.amp1	IMRAS-060	P	Day 140	0.101609793457039
PF3D7_0820000	Snf2-related CBP activator, putative	PF3D7_0820000.iso1.exon5.amp1	IMRAS-060	P	Day 0	0.0697472770608574
PF3D7_0820000	Snf2-related CBP activator, putative	PF3D7_0820000.iso1.exon5.amp1	IMRAS-061	NP	Day 0	-0.0128733277988839
PF3D7_0820000	Snf2-related CBP activator, putative	PF3D7_0820000.iso1.exon5.amp1	IMRAS-061	NP	Day 140	0.0273983324873193
PF3D7_0820000	Snf2-related CBP activator, putative	PF3D7_0820000.iso1.exon5.amp1	IMRAS-062	Mock	Day 140	-0.209466398089049
PF3D7_0820000	Snf2-related CBP activator, putative	PF3D7_0820000.iso1.exon5.amp1	IMRAS-062	Mock	Day 0	-0.053331702264229
PF3D7_0820000	Snf2-related CBP activator, putative	PF3D7_0820000.iso1.exon5.amp1	IMRAS-071	NP	Day 0	0.0566864550513646
PF3D7_0820000	Snf2-related CBP activator, putative	PF3D7_0820000.iso1.exon5.amp1	IMRAS-071	NP	Day 140	0.0435783210639809
PF3D7_0820000	Snf2-related CBP activator, putative	PF3D7_0820000.iso1.exon5.amp1	IMRAS-078	P	Day 140	0.00759448135897856
PF3D7_0820000	Snf2-related CBP activator, putative	PF3D7_0820000.iso1.exon5.amp1	IMRAS-078	P	Day 0	0.0387249835421759
PF3D7_1362100	14-3-3 protein, putative	PF3D7_1362100.iso1.exon5.amp1	IMRAS-002	P	Day 0	-0.378622303096471
PF3D7_1362100	14-3-3 protein, putative	PF3D7_1362100.iso1.exon5.amp1	IMRAS-002	P	Day 140	-0.133817199926593
PF3D7_1362100	14-3-3 protein, putative	PF3D7_1362100.iso1.exon5.amp1	IMRAS-005	NP	Day 140	-0.0687377232419077
PF3D7_1362100	14-3-3 protein, putative	PF3D7_1362100.iso1.exon5.amp1	IMRAS-005	NP	Day 0	-0.155992771477354
PF3D7_1362100	14-3-3 protein, putative	PF3D7_1362100.iso1.exon5.amp1	IMRAS-021	NP	Day 0	-0.131314326060339
PF3D7_1362100	14-3-3 protein, putative	PF3D7_1362100.iso1.exon5.amp1	IMRAS-021	NP	Day 140	-0.0826998279726645
PF3D7_1362100	14-3-3 protein, putative	PF3D7_1362100.iso1.exon5.amp1	IMRAS-033	NP	Day 140	-0.153863167786614
PF3D7_1362100	14-3-3 protein, putative	PF3D7_1362100.iso1.exon5.amp1	IMRAS-033	NP	Day 0	-0.135265001112391
PF3D7_1362100	14-3-3 protein, putative	PF3D7_1362100.iso1.exon5.amp1	IMRAS-039	P	Day 0	-0.115227827068574
PF3D7_1362100	14-3-3 protein, putative	PF3D7_1362100.iso1.exon5.amp1	IMRAS-039	P	Day 140	-0.115311367116963
PF3D7_1362100	14-3-3 protein, putative	PF3D7_1362100.iso1.exon5.amp1	IMRAS-045	P	Day 140	-0.104912646654823
PF3D7_1362100	14-3-3 protein, putative	PF3D7_1362100.iso1.exon5.amp1	IMRAS-045	P	Day 0	-0.0183546698771533
PF3D7_1362100	14-3-3 protein, putative	PF3D7_1362100.iso1.exon5.amp1	IMRAS-049	Mock	Day 0	0.05348665860663
PF3D7_1362100	14-3-3 protein, putative	PF3D7_1362100.iso1.exon5.amp1	IMRAS-049	Mock	Day 140	-0.0382337366647185
PF3D7_1362100	14-3-3 protein, putative	PF3D7_1362100.iso1.exon5.amp1	IMRAS-054	Mock	Day 140	0.00645058529505249
PF3D7_1362100	14-3-3 protein, putative	PF3D7_1362100.iso1.exon5.amp1	IMRAS-054	Mock	Day 0	-0.156131251115998
PF3D7_1362100	14-3-3 protein, putative	PF3D7_1362100.iso1.exon5.amp1	IMRAS-057	P	Day 0	0.0300078328030828
PF3D7_1362100	14-3-3 protein, putative	PF3D7_1362100.iso1.exon5.amp1	IMRAS-057	P	Day 140	-0.0308983072263214
PF3D7_1362100	14-3-3 protein, putative	PF3D7_1362100.iso1.exon5.amp1	IMRAS-060	P	Day 140	0.0390876159751006
PF3D7_1362100	14-3-3 protein, putative	PF3D7_1362100.iso1.exon5.amp1	IMRAS-060	P	Day 0	0.00708466647217243
PF3D7_1362100	14-3-3 protein, putative	PF3D7_1362100.iso1.exon5.amp1	IMRAS-061	NP	Day 0	-0.0701247042931854
PF3D7_1362100	14-3-3 protein, putative	PF3D7_1362100.iso1.exon5.amp1	IMRAS-061	NP	Day 140	-0.104118304722499
PF3D7_1362100	14-3-3 protein, putative	PF3D7_1362100.iso1.exon5.amp1	IMRAS-062	Mock	Day 140	-0.251023043772735
PF3D7_1362100	14-3-3 protein, putative	PF3D7_1362100.iso1.exon5.amp1	IMRAS-062	Mock	Day 0	-0.194453725630922
PF3D7_1362100	14-3-3 protein, putative	PF3D7_1362100.iso1.exon5.amp1	IMRAS-071	NP	Day 0	-0.168205540462649
PF3D7_1362100	14-3-3 protein, putative	PF3D7_1362100.iso1.exon5.amp1	IMRAS-071	NP	Day 140	-0.150901257278194
PF3D7_1362100	14-3-3 protein, putative	PF3D7_1362100.iso1.exon5.amp1	IMRAS-078	P	Day 140	-0.170484832216921
PF3D7_1362100	14-3-3 protein, putative	PF3D7_1362100.iso1.exon5.amp1	IMRAS-078	P	Day 0	-0.0988904898501595
PF3D7_1203200	signal recognition particle SRP14	PF3D7_1203200.iso1.exon2.amp1	IMRAS-002	P	Day 0	-0.330745676145689
PF3D7_1203200	signal recognition particle SRP14	PF3D7_1203200.iso1.exon2.amp1	IMRAS-002	P	Day 140	-0.0663219453043755
PF3D7_1203200	signal recognition particle SRP14	PF3D7_1203200.iso1.exon2.amp1	IMRAS-005	NP	Day 140	-0.0830500235262708
PF3D7_1203200	signal recognition particle SRP14	PF3D7_1203200.iso1.exon2.amp1	IMRAS-005	NP	Day 0	0.0159331681000214
PF3D7_1203200	signal recognition particle SRP14	PF3D7_1203200.iso1.exon2.amp1	IMRAS-021	NP	Day 0	-0.0744365902887871
PF3D7_1203200	signal recognition particle SRP14	PF3D7_1203200.iso1.exon2.amp1	IMRAS-021	NP	Day 140	-0.118542525252487
PF3D7_1203200	signal recognition particle SRP14	PF3D7_1203200.iso1.exon2.amp1	IMRAS-033	NP	Day 140	-0.0641634319518705
PF3D7_1203200	signal recognition particle SRP14	PF3D7_1203200.iso1.exon2.amp1	IMRAS-033	NP	Day 0	-0.107309312832191
PF3D7_1203200	signal recognition particle SRP14	PF3D7_1203200.iso1.exon2.amp1	IMRAS-039	P	Day 0	-0.0208940285740802
PF3D7_1203200	signal recognition particle SRP14	PF3D7_1203200.iso1.exon2.amp1	IMRAS-039	P	Day 140	-0.060969447602046097
PF3D7_1203200	signal recognition particle SRP14	PF3D7_1203200.iso1.exon2.amp1	IMRAS-045	P	Day 140	-0.0193053112063009
PF3D7_1203200	signal recognition particle SRP14	PF3D7_1203200.iso1.exon2.amp1	IMRAS-045	P	Day 0	0.0106438889515754
PF3D7_1203200	signal recognition particle SRP14	PF3D7_1203200.iso1.exon2.amp1	IMRAS-049	Mock	Day 0	-0.174168459810694
PF3D7_1203200	signal recognition particle SRP14	PF3D7_1203200.iso1.exon2.amp1	IMRAS-049	Mock	Day 140	-0.155418409258639
PF3D7_1203200	signal recognition particle SRP14	PF3D7_1203200.iso1.exon2.amp1	IMRAS-054	Mock	Day 140	-0.00169184070665374
PF3D7_1203200	signal recognition particle SRP14	PF3D7_1203200.iso1.exon2.amp1	IMRAS-054	Mock	Day 0	-0.0579794269357894
PF3D7_1203200	signal recognition particle SRP14	PF3D7_1203200.iso1.exon2.amp1	IMRAS-057	P	Day 0	0.0270974959987687
PF3D7_1203200	signal recognition particle SRP14	PF3D7_1203200.iso1.exon2.amp1	IMRAS-057	P	Day 140	0.0358981450124158
PF3D7_1203200	signal recognition particle SRP14	PF3D7_1203200.iso1.exon2.amp1	IMRAS-060	P	Day 140	0.0964430467822712
PF3D7_1203200	signal recognition particle SRP14	PF3D7_1203200.iso1.exon2.amp1	IMRAS-060	P	Day 0	0.0491194561246093
PF3D7_1203200	signal recognition particle SRP14	PF3D7_1203200.iso1.exon2.amp1	IMRAS-061	NP	Day 0	-0.0604236397110256
PF3D7_1203200	signal recognition particle SRP14	PF3D7_1203200.iso1.exon2.amp1	IMRAS-061	NP	Day 140	-0.00976381824889927
PF3D7_1203200	signal recognition particle SRP14	PF3D7_1203200.iso1.exon2.amp1	IMRAS-062	Mock	Day 140	0.0542079257152661
PF3D7_1203200	signal recognition particle SRP14	PF3D7_1203200.iso1.exon2.amp1	IMRAS-062	Mock	Day 0	0.0619231001331606
PF3D7_1203200	signal recognition particle SRP14	PF3D7_1203200.iso1.exon2.amp1	IMRAS-071	NP	Day 0	-0.118592190475757
PF3D7_1203200	signal recognition particle SRP14	PF3D7_1203200.iso1.exon2.amp1	IMRAS-071	NP	Day 140	-0.10642264477835
PF3D7_1203200	signal recognition particle SRP14	PF3D7_1203200.iso1.exon2.amp1	IMRAS-078	P	Day 140	-0.039043061254187
PF3D7_1203200	signal recognition particle SRP14	PF3D7_1203200.iso1.exon2.amp1	IMRAS-078	P	Day 0	0.0311488179054464
PF3D7_1030000	transcription factor, putative	PF3D7_1030000.iso1.exon4.amp1	IMRAS-002	P	Day 0	-0.268602094701548
PF3D7_1030000	transcription factor, putative	PF3D7_1030000.iso1.exon4.amp1	IMRAS-002	P	Day 140	-0.00607145334600645
PF3D7_1030000	transcription factor, putative	PF3D7_1030000.iso1.exon4.amp1	IMRAS-005	NP	Day 140	0.0997235683442579
PF3D7_1030000	transcription factor, putative	PF3D7_1030000.iso1.exon4.amp1	IMRAS-005	NP	Day 0	-0.00596312972964519
PF3D7_1030000	transcription factor, putative	PF3D7_1030000.iso1.exon4.amp1	IMRAS-021	NP	Day 0	2.0736075949123e-4
PF3D7_1030000	transcription factor, putative	PF3D7_1030000.iso1.exon4.amp1	IMRAS-021	NP	Day 140	-0.00771511294759364
PF3D7_1030000	transcription factor, putative	PF3D7_1030000.iso1.exon4.amp1	IMRAS-033	NP	Day 140	0.032877542387812
PF3D7_1030000	transcription factor, putative	PF3D7_1030000.iso1.exon4.amp1	IMRAS-033	NP	Day 0	0.0301601975254471
PF3D7_1030000	transcription factor, putative	PF3D7_1030000.iso1.exon4.amp1	IMRAS-039	P	Day 0	0.106995630744709
PF3D7_1030000	transcription factor, putative	PF3D7_1030000.iso1.exon4.amp1	IMRAS-039	P	Day 140	0.0237179078619292
PF3D7_1030000	transcription factor, putative	PF3D7_1030000.iso1.exon4.amp1	IMRAS-045	P	Day 140	0.025347358225387102
PF3D7_1030000	transcription factor, putative	PF3D7_1030000.iso1.exon4.amp1	IMRAS-045	P	Day 0	0.0617158244988669
PF3D7_1030000	transcription factor, putative	PF3D7_1030000.iso1.exon4.amp1	IMRAS-049	Mock	Day 0	6.6898886361599e-4
PF3D7_1030000	transcription factor, putative	PF3D7_1030000.iso1.exon4.amp1	IMRAS-049	Mock	Day 140	-0.0964032890290945
PF3D7_1030000	transcription factor, putative	PF3D7_1030000.iso1.exon4.amp1	IMRAS-054	Mock	Day 140	0.144764030493949
PF3D7_1030000	transcription factor, putative	PF3D7_1030000.iso1.exon4.amp1	IMRAS-054	Mock	Day 0	0.00141002587048256
PF3D7_1030000	transcription factor, putative	PF3D7_1030000.iso1.exon4.amp1	IMRAS-057	P	Day 0	0.156957107104219
PF3D7_1030000	transcription factor, putative	PF3D7_1030000.iso1.exon4.amp1	IMRAS-057	P	Day 140	0.139875873579269
PF3D7_1030000	transcription factor, putative	PF3D7_1030000.iso1.exon4.amp1	IMRAS-060	P	Day 140	0.175856507591252
PF3D7_1030000	transcription factor, putative	PF3D7_1030000.iso1.exon4.amp1	IMRAS-060	P	Day 0	0.044908651230438
PF3D7_1030000	transcription factor, putative	PF3D7_1030000.iso1.exon4.amp1	IMRAS-061	NP	Day 0	0.0532733552193356
PF3D7_1030000	transcription factor, putative	PF3D7_1030000.iso1.exon4.amp1	IMRAS-061	NP	Day 140	0.134163169522576
PF3D7_1030000	transcription factor, putative	PF3D7_1030000.iso1.exon4.amp1	IMRAS-062	Mock	Day 140	-0.017941860040569
PF3D7_1030000	transcription factor, putative	PF3D7_1030000.iso1.exon4.amp1	IMRAS-062	Mock	Day 0	-0.0265966809850351
PF3D7_1030000	transcription factor, putative	PF3D7_1030000.iso1.exon4.amp1	IMRAS-071	NP	Day 0	0.0939916430396988
PF3D7_1030000	transcription factor, putative	PF3D7_1030000.iso1.exon4.amp1	IMRAS-071	NP	Day 140	0.0654237087586829
PF3D7_1030000	transcription factor, putative	PF3D7_1030000.iso1.exon4.amp1	IMRAS-078	P	Day 140	0.12478434059177
PF3D7_1030000	transcription factor, putative	PF3D7_1030000.iso1.exon4.amp1	IMRAS-078	P	Day 0	0.142378094450025
PF3D7_1230600	sun-family protein, putative	PF3D7_1230600.iso1.exon1.amp1	IMRAS-002	P	Day 0	-0.257030522547515
PF3D7_1230600	sun-family protein, putative	PF3D7_1230600.iso1.exon1.amp1	IMRAS-002	P	Day 140	0.02378389318039
PF3D7_1230600	sun-family protein, putative	PF3D7_1230600.iso1.exon1.amp1	IMRAS-005	NP	Day 140	0.10067962871118
PF3D7_1230600	sun-family protein, putative	PF3D7_1230600.iso1.exon1.amp1	IMRAS-005	NP	Day 0	0.014121116313687
PF3D7_1230600	sun-family protein, putative	PF3D7_1230600.iso1.exon1.amp1	IMRAS-021	NP	Day 0	-0.0413161566159452
PF3D7_1230600	sun-family protein, putative	PF3D7_1230600.iso1.exon1.amp1	IMRAS-021	NP	Day 140	-0.0359331218089363
PF3D7_1230600	sun-family protein, putative	PF3D7_1230600.iso1.exon1.amp1	IMRAS-033	NP	Day 140	-0.0268554614884948
PF3D7_1230600	sun-family protein, putative	PF3D7_1230600.iso1.exon1.amp1	IMRAS-033	NP	Day 0	-0.0357801902610149
PF3D7_1230600	sun-family protein, putative	PF3D7_1230600.iso1.exon1.amp1	IMRAS-039	P	Day 0	-0.0141048629114415
PF3D7_1230600	sun-family protein, putative	PF3D7_1230600.iso1.exon1.amp1	IMRAS-039	P	Day 140	-0.0076052609079067
PF3D7_1230600	sun-family protein, putative	PF3D7_1230600.iso1.exon1.amp1	IMRAS-045	P	Day 140	-0.102901921533677
PF3D7_1230600	sun-family protein, putative	PF3D7_1230600.iso1.exon1.amp1	IMRAS-045	P	Day 0	-0.0546978633269024
PF3D7_1230600	sun-family protein, putative	PF3D7_1230600.iso1.exon1.amp1	IMRAS-049	Mock	Day 0	-0.00424345836838214
PF3D7_1230600	sun-family protein, putative	PF3D7_1230600.iso1.exon1.amp1	IMRAS-049	Mock	Day 140	-0.040740336068346
PF3D7_1230600	sun-family protein, putative	PF3D7_1230600.iso1.exon1.amp1	IMRAS-054	Mock	Day 140	0.144764030493949
PF3D7_1230600	sun-family protein, putative	PF3D7_1230600.iso1.exon1.amp1	IMRAS-054	Mock	Day 0	-0.120860438276507
PF3D7_1230600	sun-family protein, putative	PF3D7_1230600.iso1.exon1.amp1	IMRAS-057	P	Day 0	0.121240482315235
PF3D7_1230600	sun-family protein, putative	PF3D7_1230600.iso1.exon1.amp1	IMRAS-057	P	Day 140	0.0300471142311416
PF3D7_1230600	sun-family protein, putative	PF3D7_1230600.iso1.exon1.amp1	IMRAS-060	P	Day 140	0.152850109483825
PF3D7_1230600	sun-family protein, putative	PF3D7_1230600.iso1.exon1.amp1	IMRAS-060	P	Day 0	0.0181194443060217
PF3D7_1230600	sun-family protein, putative	PF3D7_1230600.iso1.exon1.amp1	IMRAS-061	NP	Day 0	-6.3541587308435e-4
PF3D7_1230600	sun-family protein, putative	PF3D7_1230600.iso1.exon1.amp1	IMRAS-061	NP	Day 140	0.0508136520247895
PF3D7_1230600	sun-family protein, putative	PF3D7_1230600.iso1.exon1.amp1	IMRAS-062	Mock	Day 140	-0.111125998045519
PF3D7_1230600	sun-family protein, putative	PF3D7_1230600.iso1.exon1.amp1	IMRAS-062	Mock	Day 0	-0.1068346047898
PF3D7_1230600	sun-family protein, putative	PF3D7_1230600.iso1.exon1.amp1	IMRAS-071	NP	Day 0	0.0329131644648246
PF3D7_1230600	sun-family protein, putative	PF3D7_1230600.iso1.exon1.amp1	IMRAS-071	NP	Day 140	0.00772290526572661
PF3D7_1230600	sun-family protein, putative	PF3D7_1230600.iso1.exon1.amp1	IMRAS-078	P	Day 140	0.0473636639745791
PF3D7_1230600	sun-family protein, putative	PF3D7_1230600.iso1.exon1.amp1	IMRAS-078	P	Day 0	0.0348015680370324
PF3D7_1228900	conserved Plasmodium protein, unknown function	PF3D7_1228900.iso1.exon21.amp1	IMRAS-002	P	Day 0	-0.412956035125593
PF3D7_1228900	conserved Plasmodium protein, unknown function	PF3D7_1228900.iso1.exon21.amp1	IMRAS-002	P	Day 140	-0.185021623391515
PF3D7_1228900	conserved Plasmodium protein, unknown function	PF3D7_1228900.iso1.exon21.amp1	IMRAS-005	NP	Day 140	-0.256439369552277
PF3D7_1228900	conserved Plasmodium protein, unknown function	PF3D7_1228900.iso1.exon21.amp1	IMRAS-005	NP	Day 0	-0.244688703658381
PF3D7_1228900	conserved Plasmodium protein, unknown function	PF3D7_1228900.iso1.exon21.amp1	IMRAS-021	NP	Day 0	-0.148630722484041
PF3D7_1228900	conserved Plasmodium protein, unknown function	PF3D7_1228900.iso1.exon21.amp1	IMRAS-021	NP	Day 140	-0.063339806653909
PF3D7_1228900	conserved Plasmodium protein, unknown function	PF3D7_1228900.iso1.exon21.amp1	IMRAS-033	NP	Day 140	-0.0856583991791613
PF3D7_1228900	conserved Plasmodium protein, unknown function	PF3D7_1228900.iso1.exon21.amp1	IMRAS-033	NP	Day 0	-0.081354191595981007
PF3D7_1228900	conserved Plasmodium protein, unknown function	PF3D7_1228900.iso1.exon21.amp1	IMRAS-039	P	Day 0	-0.127784885056373
PF3D7_1228900	conserved Plasmodium protein, unknown function	PF3D7_1228900.iso1.exon21.amp1	IMRAS-039	P	Day 140	-0.107827937750741
PF3D7_1228900	conserved Plasmodium protein, unknown function	PF3D7_1228900.iso1.exon21.amp1	IMRAS-045	P	Day 140	-0.0574122230508944
PF3D7_1228900	conserved Plasmodium protein, unknown function	PF3D7_1228900.iso1.exon21.amp1	IMRAS-045	P	Day 0	-0.0325424014583469
PF3D7_1228900	conserved Plasmodium protein, unknown function	PF3D7_1228900.iso1.exon21.amp1	IMRAS-049	Mock	Day 0	-0.0391070780588745
PF3D7_1228900	conserved Plasmodium protein, unknown function	PF3D7_1228900.iso1.exon21.amp1	IMRAS-049	Mock	Day 140	0.003295980892279
PF3D7_1228900	conserved Plasmodium protein, unknown function	PF3D7_1228900.iso1.exon21.amp1	IMRAS-054	Mock	Day 140	-0.0255883728299935
PF3D7_1228900	conserved Plasmodium protein, unknown function	PF3D7_1228900.iso1.exon21.amp1	IMRAS-054	Mock	Day 0	0.00723823251069078
PF3D7_1228900	conserved Plasmodium protein, unknown function	PF3D7_1228900.iso1.exon21.amp1	IMRAS-057	P	Day 0	-0.137375431100754
PF3D7_1228900	conserved Plasmodium protein, unknown function	PF3D7_1228900.iso1.exon21.amp1	IMRAS-057	P	Day 140	-0.191787042595722
PF3D7_1228900	conserved Plasmodium protein, unknown function	PF3D7_1228900.iso1.exon21.amp1	IMRAS-060	P	Day 140	-0.0542013306184561
PF3D7_1228900	conserved Plasmodium protein, unknown function	PF3D7_1228900.iso1.exon21.amp1	IMRAS-060	P	Day 0	-0.125791734264295
PF3D7_1228900	conserved Plasmodium protein, unknown function	PF3D7_1228900.iso1.exon21.amp1	IMRAS-061	NP	Day 0	-0.0337515226868526
PF3D7_1228900	conserved Plasmodium protein, unknown function	PF3D7_1228900.iso1.exon21.amp1	IMRAS-061	NP	Day 140	-0.017343534070811
PF3D7_1228900	conserved Plasmodium protein, unknown function	PF3D7_1228900.iso1.exon21.amp1	IMRAS-062	Mock	Day 140	-0.138589487905524
PF3D7_1228900	conserved Plasmodium protein, unknown function	PF3D7_1228900.iso1.exon21.amp1	IMRAS-062	Mock	Day 0	-0.112847930790121
PF3D7_1228900	conserved Plasmodium protein, unknown function	PF3D7_1228900.iso1.exon21.amp1	IMRAS-071	NP	Day 0	0.216513102804214
PF3D7_1228900	conserved Plasmodium protein, unknown function	PF3D7_1228900.iso1.exon21.amp1	IMRAS-071	NP	Day 140	0.077612540821395
PF3D7_1228900	conserved Plasmodium protein, unknown function	PF3D7_1228900.iso1.exon21.amp1	IMRAS-078	P	Day 140	0.100132910201825
PF3D7_1228900	conserved Plasmodium protein, unknown function	PF3D7_1228900.iso1.exon21.amp1	IMRAS-078	P	Day 0	-1.3497330412271e-4
PF3D7_1404600	adenylyl cyclase alpha	PF3D7_1404600.iso2.exon18.amp1	IMRAS-002	P	Day 0	-0.492133995633516
PF3D7_1404600	adenylyl cyclase alpha	PF3D7_1404600.iso2.exon18.amp1	IMRAS-002	P	Day 140	-0.204929502045545
PF3D7_1404600	adenylyl cyclase alpha	PF3D7_1404600.iso2.exon18.amp1	IMRAS-005	NP	Day 140	-0.192096147131215
PF3D7_1404600	adenylyl cyclase alpha	PF3D7_1404600.iso2.exon18.amp1	IMRAS-005	NP	Day 0	-0.237475213425807
PF3D7_1404600	adenylyl cyclase alpha	PF3D7_1404600.iso2.exon18.amp1	IMRAS-021	NP	Day 0	-0.197629320530847
PF3D7_1404600	adenylyl cyclase alpha	PF3D7_1404600.iso2.exon18.amp1	IMRAS-021	NP	Day 140	-0.190870068445264
PF3D7_1404600	adenylyl cyclase alpha	PF3D7_1404600.iso2.exon18.amp1	IMRAS-033	NP	Day 140	-0.310390177733176
PF3D7_1404600	adenylyl cyclase alpha	PF3D7_1404600.iso2.exon18.amp1	IMRAS-033	NP	Day 0	-0.263225422896705
PF3D7_1404600	adenylyl cyclase alpha	PF3D7_1404600.iso2.exon18.amp1	IMRAS-039	P	Day 0	-0.289382864499983
PF3D7_1404600	adenylyl cyclase alpha	PF3D7_1404600.iso2.exon18.amp1	IMRAS-039	P	Day 140	-0.286979158859168
PF3D7_1404600	adenylyl cyclase alpha	PF3D7_1404600.iso2.exon18.amp1	IMRAS-045	P	Day 140	-0.260572007127234
PF3D7_1404600	adenylyl cyclase alpha	PF3D7_1404600.iso2.exon18.amp1	IMRAS-045	P	Day 0	-0.208325613521223
PF3D7_1404600	adenylyl cyclase alpha	PF3D7_1404600.iso2.exon18.amp1	IMRAS-049	Mock	Day 0	-0.305261222524264
PF3D7_1404600	adenylyl cyclase alpha	PF3D7_1404600.iso2.exon18.amp1	IMRAS-049	Mock	Day 140	-0.237438879681424
PF3D7_1404600	adenylyl cyclase alpha	PF3D7_1404600.iso2.exon18.amp1	IMRAS-054	Mock	Day 140	-0.191381041250718
PF3D7_1404600	adenylyl cyclase alpha	PF3D7_1404600.iso2.exon18.amp1	IMRAS-054	Mock	Day 0	-0.23547468248222
PF3D7_1404600	adenylyl cyclase alpha	PF3D7_1404600.iso2.exon18.amp1	IMRAS-057	P	Day 0	-0.094296420155576
PF3D7_1404600	adenylyl cyclase alpha	PF3D7_1404600.iso2.exon18.amp1	IMRAS-057	P	Day 140	-0.109792995830967
PF3D7_1404600	adenylyl cyclase alpha	PF3D7_1404600.iso2.exon18.amp1	IMRAS-060	P	Day 140	-0.0661337093623935
PF3D7_1404600	adenylyl cyclase alpha	PF3D7_1404600.iso2.exon18.amp1	IMRAS-060	P	Day 0	-0.110516160376314
PF3D7_1404600	adenylyl cyclase alpha	PF3D7_1404600.iso2.exon18.amp1	IMRAS-061	NP	Day 0	-0.185506495907559
PF3D7_1404600	adenylyl cyclase alpha	PF3D7_1404600.iso2.exon18.amp1	IMRAS-061	NP	Day 140	-0.0901854487791969
PF3D7_1404600	adenylyl cyclase alpha	PF3D7_1404600.iso2.exon18.amp1	IMRAS-062	Mock	Day 140	-0.246419043837994
PF3D7_1404600	adenylyl cyclase alpha	PF3D7_1404600.iso2.exon18.amp1	IMRAS-062	Mock	Day 0	-0.184128861562355
PF3D7_1404600	adenylyl cyclase alpha	PF3D7_1404600.iso2.exon18.amp1	IMRAS-071	NP	Day 0	-0.0446289334637644
PF3D7_1404600	adenylyl cyclase alpha	PF3D7_1404600.iso2.exon18.amp1	IMRAS-071	NP	Day 140	-0.186850511810997
PF3D7_1404600	adenylyl cyclase alpha	PF3D7_1404600.iso2.exon18.amp1	IMRAS-078	P	Day 140	-0.00448583921781776
PF3D7_1404600	adenylyl cyclase alpha	PF3D7_1404600.iso2.exon18.amp1	IMRAS-078	P	Day 0	-0.0534331994641715
PF3D7_0623300	EGF-like membrane protein, putative	PF3D7_0623300.iso1.exon4.amp1	IMRAS-002	P	Day 0	-0.310904763655895
PF3D7_0623300	EGF-like membrane protein, putative	PF3D7_0623300.iso1.exon4.amp1	IMRAS-002	P	Day 140	-0.106892985146258
PF3D7_0623300	EGF-like membrane protein, putative	PF3D7_0623300.iso1.exon4.amp1	IMRAS-005	NP	Day 140	-0.0716965469600659
PF3D7_0623300	EGF-like membrane protein, putative	PF3D7_0623300.iso1.exon4.amp1	IMRAS-005	NP	Day 0	-0.147517273943665
PF3D7_0623300	EGF-like membrane protein, putative	PF3D7_0623300.iso1.exon4.amp1	IMRAS-021	NP	Day 0	-0.117777724387089
PF3D7_0623300	EGF-like membrane protein, putative	PF3D7_0623300.iso1.exon4.amp1	IMRAS-021	NP	Day 140	-0.0954848026162836
PF3D7_0623300	EGF-like membrane protein, putative	PF3D7_0623300.iso1.exon4.amp1	IMRAS-033	NP	Day 140	-0.127721238352077
PF3D7_0623300	EGF-like membrane protein, putative	PF3D7_0623300.iso1.exon4.amp1	IMRAS-033	NP	Day 0	-0.128794652397129
PF3D7_0623300	EGF-like membrane protein, putative	PF3D7_0623300.iso1.exon4.amp1	IMRAS-039	P	Day 0	-0.0086022870225726
PF3D7_0623300	EGF-like membrane protein, putative	PF3D7_0623300.iso1.exon4.amp1	IMRAS-039	P	Day 140	-0.0577044583249062
PF3D7_0623300	EGF-like membrane protein, putative	PF3D7_0623300.iso1.exon4.amp1	IMRAS-045	P	Day 140	-0.15889616839133
PF3D7_0623300	EGF-like membrane protein, putative	PF3D7_0623300.iso1.exon4.amp1	IMRAS-045	P	Day 0	-0.055103856024358
PF3D7_0623300	EGF-like membrane protein, putative	PF3D7_0623300.iso1.exon4.amp1	IMRAS-049	Mock	Day 0	-0.10393890765908
PF3D7_0623300	EGF-like membrane protein, putative	PF3D7_0623300.iso1.exon4.amp1	IMRAS-049	Mock	Day 140	-0.104863965540552
PF3D7_0623300	EGF-like membrane protein, putative	PF3D7_0623300.iso1.exon4.amp1	IMRAS-054	Mock	Day 140	0.233052206125882
PF3D7_0623300	EGF-like membrane protein, putative	PF3D7_0623300.iso1.exon4.amp1	IMRAS-054	Mock	Day 0	-0.00248856691419519
PF3D7_0623300	EGF-like membrane protein, putative	PF3D7_0623300.iso1.exon4.amp1	IMRAS-057	P	Day 0	0.185019027146378
PF3D7_0623300	EGF-like membrane protein, putative	PF3D7_0623300.iso1.exon4.amp1	IMRAS-057	P	Day 140	0.102130506602816
PF3D7_0623300	EGF-like membrane protein, putative	PF3D7_0623300.iso1.exon4.amp1	IMRAS-060	P	Day 140	0.112818875736115
PF3D7_0623300	EGF-like membrane protein, putative	PF3D7_0623300.iso1.exon4.amp1	IMRAS-060	P	Day 0	0.0520844067298629
PF3D7_0623300	EGF-like membrane protein, putative	PF3D7_0623300.iso1.exon4.amp1	IMRAS-061	NP	Day 0	-0.117265018353217
PF3D7_0623300	EGF-like membrane protein, putative	PF3D7_0623300.iso1.exon4.amp1	IMRAS-061	NP	Day 140	-0.0556919345453117
PF3D7_0623300	EGF-like membrane protein, putative	PF3D7_0623300.iso1.exon4.amp1	IMRAS-062	Mock	Day 140	-0.185976454956595
PF3D7_0623300	EGF-like membrane protein, putative	PF3D7_0623300.iso1.exon4.amp1	IMRAS-062	Mock	Day 0	-0.152041562947209
PF3D7_0623300	EGF-like membrane protein, putative	PF3D7_0623300.iso1.exon4.amp1	IMRAS-071	NP	Day 0	0.0813746534214701
PF3D7_0623300	EGF-like membrane protein, putative	PF3D7_0623300.iso1.exon4.amp1	IMRAS-071	NP	Day 140	0.00872177101591376
PF3D7_0623300	EGF-like membrane protein, putative	PF3D7_0623300.iso1.exon4.amp1	IMRAS-078	P	Day 140	0.10409722042305
PF3D7_0623300	EGF-like membrane protein, putative	PF3D7_0623300.iso1.exon4.amp1	IMRAS-078	P	Day 0	0.0667178316090347
PF3D7_0530000	conserved Plasmodium protein, unknown function	PF3D7_0530000.iso1.exon1.amp1	IMRAS-002	P	Day 0	-0.474685024877299
PF3D7_0530000	conserved Plasmodium protein, unknown function	PF3D7_0530000.iso1.exon1.amp1	IMRAS-002	P	Day 140	-0.217129955651071
PF3D7_0530000	conserved Plasmodium protein, unknown function	PF3D7_0530000.iso1.exon1.amp1	IMRAS-005	NP	Day 140	7.6843557248551e-4
PF3D7_0530000	conserved Plasmodium protein, unknown function	PF3D7_0530000.iso1.exon1.amp1	IMRAS-005	NP	Day 0	-0.117411253652183
PF3D7_0530000	conserved Plasmodium protein, unknown function	PF3D7_0530000.iso1.exon1.amp1	IMRAS-021	NP	Day 0	-0.143049690220742
PF3D7_0530000	conserved Plasmodium protein, unknown function	PF3D7_0530000.iso1.exon1.amp1	IMRAS-021	NP	Day 140	-0.183386639079044
PF3D7_0530000	conserved Plasmodium protein, unknown function	PF3D7_0530000.iso1.exon1.amp1	IMRAS-033	NP	Day 140	-0.311113393576321
PF3D7_0530000	conserved Plasmodium protein, unknown function	PF3D7_0530000.iso1.exon1.amp1	IMRAS-033	NP	Day 0	-0.288243275290219
PF3D7_0530000	conserved Plasmodium protein, unknown function	PF3D7_0530000.iso1.exon1.amp1	IMRAS-039	P	Day 0	-0.272704123353352
PF3D7_0530000	conserved Plasmodium protein, unknown function	PF3D7_0530000.iso1.exon1.amp1	IMRAS-039	P	Day 140	-0.342355915895542
PF3D7_0530000	conserved Plasmodium protein, unknown function	PF3D7_0530000.iso1.exon1.amp1	IMRAS-045	P	Day 140	-0.296887171463656
PF3D7_0530000	conserved Plasmodium protein, unknown function	PF3D7_0530000.iso1.exon1.amp1	IMRAS-045	P	Day 0	-0.138975936695152
PF3D7_0530000	conserved Plasmodium protein, unknown function	PF3D7_0530000.iso1.exon1.amp1	IMRAS-049	Mock	Day 0	-0.215519983764105
PF3D7_0530000	conserved Plasmodium protein, unknown function	PF3D7_0530000.iso1.exon1.amp1	IMRAS-049	Mock	Day 140	-0.20119632739428
PF3D7_0530000	conserved Plasmodium protein, unknown function	PF3D7_0530000.iso1.exon1.amp1	IMRAS-054	Mock	Day 140	-0.101988780234764
PF3D7_0530000	conserved Plasmodium protein, unknown function	PF3D7_0530000.iso1.exon1.amp1	IMRAS-054	Mock	Day 0	-0.251365248628549
PF3D7_0530000	conserved Plasmodium protein, unknown function	PF3D7_0530000.iso1.exon1.amp1	IMRAS-057	P	Day 0	0.0012725337094146
PF3D7_0530000	conserved Plasmodium protein, unknown function	PF3D7_0530000.iso1.exon1.amp1	IMRAS-057	P	Day 140	-0.0838431044766743
PF3D7_0530000	conserved Plasmodium protein, unknown function	PF3D7_0530000.iso1.exon1.amp1	IMRAS-060	P	Day 140	-0.00553986159201081
PF3D7_0530000	conserved Plasmodium protein, unknown function	PF3D7_0530000.iso1.exon1.amp1	IMRAS-060	P	Day 0	-0.088581947821897
PF3D7_0530000	conserved Plasmodium protein, unknown function	PF3D7_0530000.iso1.exon1.amp1	IMRAS-061	NP	Day 0	-0.0833543747558192
PF3D7_0530000	conserved Plasmodium protein, unknown function	PF3D7_0530000.iso1.exon1.amp1	IMRAS-061	NP	Day 140	0.0166831466749109
PF3D7_0530000	conserved Plasmodium protein, unknown function	PF3D7_0530000.iso1.exon1.amp1	IMRAS-062	Mock	Day 140	-0.121928257637727
PF3D7_0530000	conserved Plasmodium protein, unknown function	PF3D7_0530000.iso1.exon1.amp1	IMRAS-062	Mock	Day 0	-0.16708327971269
PF3D7_0530000	conserved Plasmodium protein, unknown function	PF3D7_0530000.iso1.exon1.amp1	IMRAS-071	NP	Day 0	0.192446080229738
PF3D7_0530000	conserved Plasmodium protein, unknown function	PF3D7_0530000.iso1.exon1.amp1	IMRAS-071	NP	Day 140	-0.019850709584837
PF3D7_0530000	conserved Plasmodium protein, unknown function	PF3D7_0530000.iso1.exon1.amp1	IMRAS-078	P	Day 140	-0.0455001470243772
PF3D7_0530000	conserved Plasmodium protein, unknown function	PF3D7_0530000.iso1.exon1.amp1	IMRAS-078	P	Day 0	-0.0522403965513387
PF3D7_0211300	conserved Plasmodium protein, unknown function	PF3D7_0211300.iso1.exon2.amp1	IMRAS-002	P	Day 0	-0.194020725021714
PF3D7_0211300	conserved Plasmodium protein, unknown function	PF3D7_0211300.iso1.exon2.amp1	IMRAS-002	P	Day 140	0.0782124772368249
PF3D7_0211300	conserved Plasmodium protein, unknown function	PF3D7_0211300.iso1.exon2.amp1	IMRAS-005	NP	Day 140	0.109018241047629
PF3D7_0211300	conserved Plasmodium protein, unknown function	PF3D7_0211300.iso1.exon2.amp1	IMRAS-005	NP	Day 0	0.0540577988948154
PF3D7_0211300	conserved Plasmodium protein, unknown function	PF3D7_0211300.iso1.exon2.amp1	IMRAS-021	NP	Day 0	0.0902582009991235
PF3D7_0211300	conserved Plasmodium protein, unknown function	PF3D7_0211300.iso1.exon2.amp1	IMRAS-021	NP	Day 140	0.0987144985574382
PF3D7_0211300	conserved Plasmodium protein, unknown function	PF3D7_0211300.iso1.exon2.amp1	IMRAS-033	NP	Day 140	0.00293229138071105
PF3D7_0211300	conserved Plasmodium protein, unknown function	PF3D7_0211300.iso1.exon2.amp1	IMRAS-033	NP	Day 0	-0.00809793291058369
PF3D7_0211300	conserved Plasmodium protein, unknown function	PF3D7_0211300.iso1.exon2.amp1	IMRAS-039	P	Day 0	0.0169052755209336
PF3D7_0211300	conserved Plasmodium protein, unknown function	PF3D7_0211300.iso1.exon2.amp1	IMRAS-039	P	Day 140	-0.00826856898436645
PF3D7_0211300	conserved Plasmodium protein, unknown function	PF3D7_0211300.iso1.exon2.amp1	IMRAS-045	P	Day 140	-0.0862539749619771
PF3D7_0211300	conserved Plasmodium protein, unknown function	PF3D7_0211300.iso1.exon2.amp1	IMRAS-045	P	Day 0	0.0552104248075018
PF3D7_0211300	conserved Plasmodium protein, unknown function	PF3D7_0211300.iso1.exon2.amp1	IMRAS-049	Mock	Day 0	0.600024056915778
PF3D7_0211300	conserved Plasmodium protein, unknown function	PF3D7_0211300.iso1.exon2.amp1	IMRAS-049	Mock	Day 140	0.6669463898563
PF3D7_0211300	conserved Plasmodium protein, unknown function	PF3D7_0211300.iso1.exon2.amp1	IMRAS-054	Mock	Day 140	0.170267555232389
PF3D7_0211300	conserved Plasmodium protein, unknown function	PF3D7_0211300.iso1.exon2.amp1	IMRAS-054	Mock	Day 0	0.0517824881101738
PF3D7_0211300	conserved Plasmodium protein, unknown function	PF3D7_0211300.iso1.exon2.amp1	IMRAS-057	P	Day 0	0.207963487291424
PF3D7_0211300	conserved Plasmodium protein, unknown function	PF3D7_0211300.iso1.exon2.amp1	IMRAS-057	P	Day 140	0.156851221666901
PF3D7_0211300	conserved Plasmodium protein, unknown function	PF3D7_0211300.iso1.exon2.amp1	IMRAS-060	P	Day 140	0.159959497532205
PF3D7_0211300	conserved Plasmodium protein, unknown function	PF3D7_0211300.iso1.exon2.amp1	IMRAS-060	P	Day 0	0.121944725861111
PF3D7_0211300	conserved Plasmodium protein, unknown function	PF3D7_0211300.iso1.exon2.amp1	IMRAS-061	NP	Day 0	0.0748376652204765
PF3D7_0211300	conserved Plasmodium protein, unknown function	PF3D7_0211300.iso1.exon2.amp1	IMRAS-061	NP	Day 140	0.169473720899976
PF3D7_0211300	conserved Plasmodium protein, unknown function	PF3D7_0211300.iso1.exon2.amp1	IMRAS-062	Mock	Day 140	1.75522168764885
PF3D7_0211300	conserved Plasmodium protein, unknown function	PF3D7_0211300.iso1.exon2.amp1	IMRAS-062	Mock	Day 0	1.67609719180771
PF3D7_0211300	conserved Plasmodium protein, unknown function	PF3D7_0211300.iso1.exon2.amp1	IMRAS-071	NP	Day 0	0.645390215697715
PF3D7_0211300	conserved Plasmodium protein, unknown function	PF3D7_0211300.iso1.exon2.amp1	IMRAS-071	NP	Day 140	0.523145158063972
PF3D7_0211300	conserved Plasmodium protein, unknown function	PF3D7_0211300.iso1.exon2.amp1	IMRAS-078	P	Day 140	0.0845882879141904
PF3D7_0211300	conserved Plasmodium protein, unknown function	PF3D7_0211300.iso1.exon2.amp1	IMRAS-078	P	Day 0	0.151724360981735
PF3D7_1007600	conserved Plasmodium protein, unknown function	PF3D7_1007600.iso1.exon1.amp1	IMRAS-002	P	Day 0	-0.266553296666022
PF3D7_1007600	conserved Plasmodium protein, unknown function	PF3D7_1007600.iso1.exon1.amp1	IMRAS-002	P	Day 140	-0.00660078559956645
PF3D7_1007600	conserved Plasmodium protein, unknown function	PF3D7_1007600.iso1.exon1.amp1	IMRAS-005	NP	Day 140	0.0975701132022415
PF3D7_1007600	conserved Plasmodium protein, unknown function	PF3D7_1007600.iso1.exon1.amp1	IMRAS-005	NP	Day 0	0.0165366799435382
PF3D7_1007600	conserved Plasmodium protein, unknown function	PF3D7_1007600.iso1.exon1.amp1	IMRAS-021	NP	Day 0	0.0407577365048848
PF3D7_1007600	conserved Plasmodium protein, unknown function	PF3D7_1007600.iso1.exon1.amp1	IMRAS-021	NP	Day 140	0.116146985197274
PF3D7_1007600	conserved Plasmodium protein, unknown function	PF3D7_1007600.iso1.exon1.amp1	IMRAS-033	NP	Day 140	0.00332016476411745
PF3D7_1007600	conserved Plasmodium protein, unknown function	PF3D7_1007600.iso1.exon1.amp1	IMRAS-033	NP	Day 0	0.0171767087010863
PF3D7_1007600	conserved Plasmodium protein, unknown function	PF3D7_1007600.iso1.exon1.amp1	IMRAS-039	P	Day 0	0.0600374765568734
PF3D7_1007600	conserved Plasmodium protein, unknown function	PF3D7_1007600.iso1.exon1.amp1	IMRAS-039	P	Day 140	0.0356731199508147
PF3D7_1007600	conserved Plasmodium protein, unknown function	PF3D7_1007600.iso1.exon1.amp1	IMRAS-045	P	Day 140	0.0380073420277878
PF3D7_1007600	conserved Plasmodium protein, unknown function	PF3D7_1007600.iso1.exon1.amp1	IMRAS-045	P	Day 0	0.104270481031294
PF3D7_1007600	conserved Plasmodium protein, unknown function	PF3D7_1007600.iso1.exon1.amp1	IMRAS-049	Mock	Day 0	0.0295061949267463
PF3D7_1007600	conserved Plasmodium protein, unknown function	PF3D7_1007600.iso1.exon1.amp1	IMRAS-049	Mock	Day 140	0.0470002670313079
PF3D7_1007600	conserved Plasmodium protein, unknown function	PF3D7_1007600.iso1.exon1.amp1	IMRAS-054	Mock	Day 140	0.142603228730717
PF3D7_1007600	conserved Plasmodium protein, unknown function	PF3D7_1007600.iso1.exon1.amp1	IMRAS-054	Mock	Day 0	0.00853019830529256
PF3D7_1007600	conserved Plasmodium protein, unknown function	PF3D7_1007600.iso1.exon1.amp1	IMRAS-057	P	Day 0	0.236860152960752
PF3D7_1007600	conserved Plasmodium protein, unknown function	PF3D7_1007600.iso1.exon1.amp1	IMRAS-057	P	Day 140	0.194797902158102
PF3D7_1007600	conserved Plasmodium protein, unknown function	PF3D7_1007600.iso1.exon1.amp1	IMRAS-060	P	Day 140	0.136009562869395
PF3D7_1007600	conserved Plasmodium protein, unknown function	PF3D7_1007600.iso1.exon1.amp1	IMRAS-060	P	Day 0	0.193621249987419
PF3D7_1007600	conserved Plasmodium protein, unknown function	PF3D7_1007600.iso1.exon1.amp1	IMRAS-061	NP	Day 0	0.0356448973601999
PF3D7_1007600	conserved Plasmodium protein, unknown function	PF3D7_1007600.iso1.exon1.amp1	IMRAS-061	NP	Day 140	0.103682563067816
PF3D7_1007600	conserved Plasmodium protein, unknown function	PF3D7_1007600.iso1.exon1.amp1	IMRAS-062	Mock	Day 140	-0.0433868765980314
PF3D7_1007600	conserved Plasmodium protein, unknown function	PF3D7_1007600.iso1.exon1.amp1	IMRAS-062	Mock	Day 0	0.0358874488210184
PF3D7_1007600	conserved Plasmodium protein, unknown function	PF3D7_1007600.iso1.exon1.amp1	IMRAS-071	NP	Day 0	0.161632818707172
PF3D7_1007600	conserved Plasmodium protein, unknown function	PF3D7_1007600.iso1.exon1.amp1	IMRAS-071	NP	Day 140	0.153785127934871
PF3D7_1007600	conserved Plasmodium protein, unknown function	PF3D7_1007600.iso1.exon1.amp1	IMRAS-078	P	Day 140	0.113443150586376
PF3D7_1007600	conserved Plasmodium protein, unknown function	PF3D7_1007600.iso1.exon1.amp1	IMRAS-078	P	Day 0	0.130346847805198
PF3D7_1330300	DnaJ protein, putative	PF3D7_1330300.iso1.exon6.amp1	IMRAS-002	P	Day 0	-0.190779440708672
PF3D7_1330300	DnaJ protein, putative	PF3D7_1330300.iso1.exon6.amp1	IMRAS-002	P	Day 140	0.102468343500115
PF3D7_1330300	DnaJ protein, putative	PF3D7_1330300.iso1.exon6.amp1	IMRAS-005	NP	Day 140	0.112103205712151
PF3D7_1330300	DnaJ protein, putative	PF3D7_1330300.iso1.exon6.amp1	IMRAS-005	NP	Day 0	0.0926325042412746
PF3D7_1330300	DnaJ protein, putative	PF3D7_1330300.iso1.exon6.amp1	IMRAS-021	NP	Day 0	0.10836909714682
PF3D7_1330300	DnaJ protein, putative	PF3D7_1330300.iso1.exon6.amp1	IMRAS-021	NP	Day 140	0.139863054171082
PF3D7_1330300	DnaJ protein, putative	PF3D7_1330300.iso1.exon6.amp1	IMRAS-033	NP	Day 140	0.141528645792134
PF3D7_1330300	DnaJ protein, putative	PF3D7_1330300.iso1.exon6.amp1	IMRAS-033	NP	Day 0	0.0901215245475466
PF3D7_1330300	DnaJ protein, putative	PF3D7_1330300.iso1.exon6.amp1	IMRAS-039	P	Day 0	0.100463318247346
PF3D7_1330300	DnaJ protein, putative	PF3D7_1330300.iso1.exon6.amp1	IMRAS-039	P	Day 140	0.125036988444439
PF3D7_1330300	DnaJ protein, putative	PF3D7_1330300.iso1.exon6.amp1	IMRAS-045	P	Day 140	0.179921937560032
PF3D7_1330300	DnaJ protein, putative	PF3D7_1330300.iso1.exon6.amp1	IMRAS-045	P	Day 0	0.203321296556846
PF3D7_1330300	DnaJ protein, putative	PF3D7_1330300.iso1.exon6.amp1	IMRAS-049	Mock	Day 0	0.0783429596110921
PF3D7_1330300	DnaJ protein, putative	PF3D7_1330300.iso1.exon6.amp1	IMRAS-049	Mock	Day 140	0.0823904538950249
PF3D7_1330300	DnaJ protein, putative	PF3D7_1330300.iso1.exon6.amp1	IMRAS-054	Mock	Day 140	0.32055487057796
PF3D7_1330300	DnaJ protein, putative	PF3D7_1330300.iso1.exon6.amp1	IMRAS-054	Mock	Day 0	0.187442943210012
PF3D7_1330300	DnaJ protein, putative	PF3D7_1330300.iso1.exon6.amp1	IMRAS-057	P	Day 0	0.308979218286311
PF3D7_1330300	DnaJ protein, putative	PF3D7_1330300.iso1.exon6.amp1	IMRAS-057	P	Day 140	0.26453330668633
PF3D7_1330300	DnaJ protein, putative	PF3D7_1330300.iso1.exon6.amp1	IMRAS-060	P	Day 140	0.249010685349331
PF3D7_1330300	DnaJ protein, putative	PF3D7_1330300.iso1.exon6.amp1	IMRAS-060	P	Day 0	0.184417780674142
PF3D7_1330300	DnaJ protein, putative	PF3D7_1330300.iso1.exon6.amp1	IMRAS-061	NP	Day 0	0.158498025426915
PF3D7_1330300	DnaJ protein, putative	PF3D7_1330300.iso1.exon6.amp1	IMRAS-061	NP	Day 140	0.367406110927805
PF3D7_1330300	DnaJ protein, putative	PF3D7_1330300.iso1.exon6.amp1	IMRAS-062	Mock	Day 140	-0.0408220847387284
PF3D7_1330300	DnaJ protein, putative	PF3D7_1330300.iso1.exon6.amp1	IMRAS-062	Mock	Day 0	0.0329401647706806
PF3D7_1330300	DnaJ protein, putative	PF3D7_1330300.iso1.exon6.amp1	IMRAS-071	NP	Day 0	0.219960875189116
PF3D7_1330300	DnaJ protein, putative	PF3D7_1330300.iso1.exon6.amp1	IMRAS-071	NP	Day 140	0.149414006565021
PF3D7_1330300	DnaJ protein, putative	PF3D7_1330300.iso1.exon6.amp1	IMRAS-078	P	Day 140	0.132364012483604
PF3D7_1330300	DnaJ protein, putative	PF3D7_1330300.iso1.exon6.amp1	IMRAS-078	P	Day 0	0.102234621125801
PF3D7_0524800	ubiquitin fusion degradation protein UFD1, putative	PF3D7_0524800.iso1.exon2.amp1	IMRAS-002	P	Day 0	-0.323628271276538
PF3D7_0524800	ubiquitin fusion degradation protein UFD1, putative	PF3D7_0524800.iso1.exon2.amp1	IMRAS-002	P	Day 140	-0.0249827086964434
PF3D7_0524800	ubiquitin fusion degradation protein UFD1, putative	PF3D7_0524800.iso1.exon2.amp1	IMRAS-005	NP	Day 140	-0.0890329333070454
PF3D7_0524800	ubiquitin fusion degradation protein UFD1, putative	PF3D7_0524800.iso1.exon2.amp1	IMRAS-005	NP	Day 0	-0.151579299266901
PF3D7_0524800	ubiquitin fusion degradation protein UFD1, putative	PF3D7_0524800.iso1.exon2.amp1	IMRAS-021	NP	Day 0	-0.0120659949545701
PF3D7_0524800	ubiquitin fusion degradation protein UFD1, putative	PF3D7_0524800.iso1.exon2.amp1	IMRAS-021	NP	Day 140	0.0445702289453056
PF3D7_0524800	ubiquitin fusion degradation protein UFD1, putative	PF3D7_0524800.iso1.exon2.amp1	IMRAS-033	NP	Day 140	-0.0284404053896115
PF3D7_0524800	ubiquitin fusion degradation protein UFD1, putative	PF3D7_0524800.iso1.exon2.amp1	IMRAS-033	NP	Day 0	-0.0343567120588109
PF3D7_0524800	ubiquitin fusion degradation protein UFD1, putative	PF3D7_0524800.iso1.exon2.amp1	IMRAS-039	P	Day 0	-0.0345689654711556
PF3D7_0524800	ubiquitin fusion degradation protein UFD1, putative	PF3D7_0524800.iso1.exon2.amp1	IMRAS-039	P	Day 140	0.00263720654178634
PF3D7_0524800	ubiquitin fusion degradation protein UFD1, putative	PF3D7_0524800.iso1.exon2.amp1	IMRAS-045	P	Day 140	0.0534147645807099
PF3D7_0524800	ubiquitin fusion degradation protein UFD1, putative	PF3D7_0524800.iso1.exon2.amp1	IMRAS-045	P	Day 0	0.109472439353389
PF3D7_0524800	ubiquitin fusion degradation protein UFD1, putative	PF3D7_0524800.iso1.exon2.amp1	IMRAS-049	Mock	Day 0	0.0434229752619313
PF3D7_0524800	ubiquitin fusion degradation protein UFD1, putative	PF3D7_0524800.iso1.exon2.amp1	IMRAS-049	Mock	Day 140	0.0425496473531606
PF3D7_0524800	ubiquitin fusion degradation protein UFD1, putative	PF3D7_0524800.iso1.exon2.amp1	IMRAS-054	Mock	Day 140	0.0942279206354897
PF3D7_0524800	ubiquitin fusion degradation protein UFD1, putative	PF3D7_0524800.iso1.exon2.amp1	IMRAS-054	Mock	Day 0	0.0360312394190263
PF3D7_0524800	ubiquitin fusion degradation protein UFD1, putative	PF3D7_0524800.iso1.exon2.amp1	IMRAS-057	P	Day 0	0.123675246859921
PF3D7_0524800	ubiquitin fusion degradation protein UFD1, putative	PF3D7_0524800.iso1.exon2.amp1	IMRAS-057	P	Day 140	0.131019881068893
PF3D7_0524800	ubiquitin fusion degradation protein UFD1, putative	PF3D7_0524800.iso1.exon2.amp1	IMRAS-060	P	Day 140	0.0716450956133823
PF3D7_0524800	ubiquitin fusion degradation protein UFD1, putative	PF3D7_0524800.iso1.exon2.amp1	IMRAS-060	P	Day 0	0.038195538539723
PF3D7_0524800	ubiquitin fusion degradation protein UFD1, putative	PF3D7_0524800.iso1.exon2.amp1	IMRAS-061	NP	Day 0	-0.0389719291512822
PF3D7_0524800	ubiquitin fusion degradation protein UFD1, putative	PF3D7_0524800.iso1.exon2.amp1	IMRAS-061	NP	Day 140	0.046813776165493
PF3D7_0524800	ubiquitin fusion degradation protein UFD1, putative	PF3D7_0524800.iso1.exon2.amp1	IMRAS-062	Mock	Day 140	-0.154212837760054
PF3D7_0524800	ubiquitin fusion degradation protein UFD1, putative	PF3D7_0524800.iso1.exon2.amp1	IMRAS-062	Mock	Day 0	-0.0968677600307544
PF3D7_0524800	ubiquitin fusion degradation protein UFD1, putative	PF3D7_0524800.iso1.exon2.amp1	IMRAS-071	NP	Day 0	0.119954257545563
PF3D7_0524800	ubiquitin fusion degradation protein UFD1, putative	PF3D7_0524800.iso1.exon2.amp1	IMRAS-071	NP	Day 140	0.0170188668138493
PF3D7_0524800	ubiquitin fusion degradation protein UFD1, putative	PF3D7_0524800.iso1.exon2.amp1	IMRAS-078	P	Day 140	-0.0134998956642765
PF3D7_0524800	ubiquitin fusion degradation protein UFD1, putative	PF3D7_0524800.iso1.exon2.amp1	IMRAS-078	P	Day 0	-0.00791854021180249
PF3D7_1428500	protein kinase, putative	PF3D7_1428500.iso1.exon5.amp1	IMRAS-002	P	Day 0	-0.717988354123856
PF3D7_1428500	protein kinase, putative	PF3D7_1428500.iso1.exon5.amp1	IMRAS-002	P	Day 140	-0.333168840969934
PF3D7_1428500	protein kinase, putative	PF3D7_1428500.iso1.exon5.amp1	IMRAS-005	NP	Day 140	-0.702619090278358
PF3D7_1428500	protein kinase, putative	PF3D7_1428500.iso1.exon5.amp1	IMRAS-005	NP	Day 0	-0.752562441148191
PF3D7_1428500	protein kinase, putative	PF3D7_1428500.iso1.exon5.amp1	IMRAS-021	NP	Day 0	-0.371202380634884
PF3D7_1428500	protein kinase, putative	PF3D7_1428500.iso1.exon5.amp1	IMRAS-021	NP	Day 140	-0.196884886738474
PF3D7_1428500	protein kinase, putative	PF3D7_1428500.iso1.exon5.amp1	IMRAS-033	NP	Day 140	-0.304137447314913
PF3D7_1428500	protein kinase, putative	PF3D7_1428500.iso1.exon5.amp1	IMRAS-033	NP	Day 0	-0.216269361087706
PF3D7_1428500	protein kinase, putative	PF3D7_1428500.iso1.exon5.amp1	IMRAS-039	P	Day 0	-0.518654374561596
PF3D7_1428500	protein kinase, putative	PF3D7_1428500.iso1.exon5.amp1	IMRAS-039	P	Day 140	-0.31953783355045
PF3D7_1428500	protein kinase, putative	PF3D7_1428500.iso1.exon5.amp1	IMRAS-045	P	Day 140	-0.168501945328142
PF3D7_1428500	protein kinase, putative	PF3D7_1428500.iso1.exon5.amp1	IMRAS-045	P	Day 0	-0.017167646418681
PF3D7_1428500	protein kinase, putative	PF3D7_1428500.iso1.exon5.amp1	IMRAS-049	Mock	Day 0	-0.0709245734384805
PF3D7_1428500	protein kinase, putative	PF3D7_1428500.iso1.exon5.amp1	IMRAS-049	Mock	Day 140	-0.0759953549942018
PF3D7_1428500	protein kinase, putative	PF3D7_1428500.iso1.exon5.amp1	IMRAS-054	Mock	Day 140	0.0816883634880821
PF3D7_1428500	protein kinase, putative	PF3D7_1428500.iso1.exon5.amp1	IMRAS-054	Mock	Day 0	0.616340563419126
PF3D7_1428500	protein kinase, putative	PF3D7_1428500.iso1.exon5.amp1	IMRAS-057	P	Day 0	-0.611604652747115
PF3D7_1428500	protein kinase, putative	PF3D7_1428500.iso1.exon5.amp1	IMRAS-057	P	Day 140	-0.506833112502175
PF3D7_1428500	protein kinase, putative	PF3D7_1428500.iso1.exon5.amp1	IMRAS-060	P	Day 140	-0.398236093626167
PF3D7_1428500	protein kinase, putative	PF3D7_1428500.iso1.exon5.amp1	IMRAS-060	P	Day 0	-0.456506851262622
PF3D7_1428500	protein kinase, putative	PF3D7_1428500.iso1.exon5.amp1	IMRAS-061	NP	Day 0	-0.414460871863897
PF3D7_1428500	protein kinase, putative	PF3D7_1428500.iso1.exon5.amp1	IMRAS-061	NP	Day 140	-0.235425586038531
PF3D7_1428500	protein kinase, putative	PF3D7_1428500.iso1.exon5.amp1	IMRAS-062	Mock	Day 140	-0.478144355020486
PF3D7_1428500	protein kinase, putative	PF3D7_1428500.iso1.exon5.amp1	IMRAS-062	Mock	Day 0	-0.302841192664459
PF3D7_1428500	protein kinase, putative	PF3D7_1428500.iso1.exon5.amp1	IMRAS-071	NP	Day 0	-0.467013232400532
PF3D7_1428500	protein kinase, putative	PF3D7_1428500.iso1.exon5.amp1	IMRAS-071	NP	Day 140	-0.422212894145963
PF3D7_1428500	protein kinase, putative	PF3D7_1428500.iso1.exon5.amp1	IMRAS-078	P	Day 140	-0.253480829617903
PF3D7_1428500	protein kinase, putative	PF3D7_1428500.iso1.exon5.amp1	IMRAS-078	P	Day 0	-0.306478578956636
PF3D7_0405800	conserved Plasmodium protein, unknown function	PF3D7_0405800.iso1.exon1.amp1	IMRAS-002	P	Day 0	-0.242192013571881
PF3D7_0405800	conserved Plasmodium protein, unknown function	PF3D7_0405800.iso1.exon1.amp1	IMRAS-002	P	Day 140	0.0402779068163746
PF3D7_0405800	conserved Plasmodium protein, unknown function	PF3D7_0405800.iso1.exon1.amp1	IMRAS-005	NP	Day 140	0.0246403644618116
PF3D7_0405800	conserved Plasmodium protein, unknown function	PF3D7_0405800.iso1.exon1.amp1	IMRAS-005	NP	Day 0	-0.0526765255027932
PF3D7_0405800	conserved Plasmodium protein, unknown function	PF3D7_0405800.iso1.exon1.amp1	IMRAS-021	NP	Day 0	-0.0367314224030384
PF3D7_0405800	conserved Plasmodium protein, unknown function	PF3D7_0405800.iso1.exon1.amp1	IMRAS-021	NP	Day 140	0.0757327167513662
PF3D7_0405800	conserved Plasmodium protein, unknown function	PF3D7_0405800.iso1.exon1.amp1	IMRAS-033	NP	Day 140	0.0393223870814783
PF3D7_0405800	conserved Plasmodium protein, unknown function	PF3D7_0405800.iso1.exon1.amp1	IMRAS-033	NP	Day 0	0.0457223068853843
PF3D7_0405800	conserved Plasmodium protein, unknown function	PF3D7_0405800.iso1.exon1.amp1	IMRAS-039	P	Day 0	0.0199853258814429
PF3D7_0405800	conserved Plasmodium protein, unknown function	PF3D7_0405800.iso1.exon1.amp1	IMRAS-039	P	Day 140	0.00181389142448829
PF3D7_0405800	conserved Plasmodium protein, unknown function	PF3D7_0405800.iso1.exon1.amp1	IMRAS-045	P	Day 140	0.0809465282092052
PF3D7_0405800	conserved Plasmodium protein, unknown function	PF3D7_0405800.iso1.exon1.amp1	IMRAS-045	P	Day 0	0.198333973724052
PF3D7_0405800	conserved Plasmodium protein, unknown function	PF3D7_0405800.iso1.exon1.amp1	IMRAS-049	Mock	Day 0	0.106925917568089
PF3D7_0405800	conserved Plasmodium protein, unknown function	PF3D7_0405800.iso1.exon1.amp1	IMRAS-049	Mock	Day 140	0.145229994653235
PF3D7_0405800	conserved Plasmodium protein, unknown function	PF3D7_0405800.iso1.exon1.amp1	IMRAS-054	Mock	Day 140	0.159799698029614
PF3D7_0405800	conserved Plasmodium protein, unknown function	PF3D7_0405800.iso1.exon1.amp1	IMRAS-054	Mock	Day 0	0.0438233489405757
PF3D7_0405800	conserved Plasmodium protein, unknown function	PF3D7_0405800.iso1.exon1.amp1	IMRAS-057	P	Day 0	0.188744516733435
PF3D7_0405800	conserved Plasmodium protein, unknown function	PF3D7_0405800.iso1.exon1.amp1	IMRAS-057	P	Day 140	0.153202959154864
PF3D7_0405800	conserved Plasmodium protein, unknown function	PF3D7_0405800.iso1.exon1.amp1	IMRAS-060	P	Day 140	0.154997902693587
PF3D7_0405800	conserved Plasmodium protein, unknown function	PF3D7_0405800.iso1.exon1.amp1	IMRAS-060	P	Day 0	0.0894831638421287
PF3D7_0405800	conserved Plasmodium protein, unknown function	PF3D7_0405800.iso1.exon1.amp1	IMRAS-061	NP	Day 0	0.103041238808764
PF3D7_0405800	conserved Plasmodium protein, unknown function	PF3D7_0405800.iso1.exon1.amp1	IMRAS-061	NP	Day 140	0.151236682881519
PF3D7_0405800	conserved Plasmodium protein, unknown function	PF3D7_0405800.iso1.exon1.amp1	IMRAS-062	Mock	Day 140	-0.0909398121818796
PF3D7_0405800	conserved Plasmodium protein, unknown function	PF3D7_0405800.iso1.exon1.amp1	IMRAS-062	Mock	Day 0	0.00150865669531974
PF3D7_0405800	conserved Plasmodium protein, unknown function	PF3D7_0405800.iso1.exon1.amp1	IMRAS-071	NP	Day 0	0.065364511310543
PF3D7_0405800	conserved Plasmodium protein, unknown function	PF3D7_0405800.iso1.exon1.amp1	IMRAS-071	NP	Day 140	0.0614180002743296
PF3D7_0405800	conserved Plasmodium protein, unknown function	PF3D7_0405800.iso1.exon1.amp1	IMRAS-078	P	Day 140	0.0536348506738147
PF3D7_0405800	conserved Plasmodium protein, unknown function	PF3D7_0405800.iso1.exon1.amp1	IMRAS-078	P	Day 0	0.00101458455820413
PF3D7_0213400	protein kinase 7	PF3D7_0213400.iso1.exon3.amp1	IMRAS-002	P	Day 0	-0.110801613548558
PF3D7_0213400	protein kinase 7	PF3D7_0213400.iso1.exon3.amp1	IMRAS-002	P	Day 140	0.149789893016242
PF3D7_0213400	protein kinase 7	PF3D7_0213400.iso1.exon3.amp1	IMRAS-005	NP	Day 140	0.0687902283315101
PF3D7_0213400	protein kinase 7	PF3D7_0213400.iso1.exon3.amp1	IMRAS-005	NP	Day 0	-0.00872368236697341
PF3D7_0213400	protein kinase 7	PF3D7_0213400.iso1.exon3.amp1	IMRAS-021	NP	Day 0	0.0540874361070554
PF3D7_0213400	protein kinase 7	PF3D7_0213400.iso1.exon3.amp1	IMRAS-021	NP	Day 140	0.108676815366282
PF3D7_0213400	protein kinase 7	PF3D7_0213400.iso1.exon3.amp1	IMRAS-033	NP	Day 140	0.0847477641079628
PF3D7_0213400	protein kinase 7	PF3D7_0213400.iso1.exon3.amp1	IMRAS-033	NP	Day 0	0.087835678599399
PF3D7_0213400	protein kinase 7	PF3D7_0213400.iso1.exon3.amp1	IMRAS-039	P	Day 0	0.0371131340690951
PF3D7_0213400	protein kinase 7	PF3D7_0213400.iso1.exon3.amp1	IMRAS-039	P	Day 140	0.0390478467314725
PF3D7_0213400	protein kinase 7	PF3D7_0213400.iso1.exon3.amp1	IMRAS-045	P	Day 140	0.173853230542635
PF3D7_0213400	protein kinase 7	PF3D7_0213400.iso1.exon3.amp1	IMRAS-045	P	Day 0	0.28866596528194
PF3D7_0213400	protein kinase 7	PF3D7_0213400.iso1.exon3.amp1	IMRAS-049	Mock	Day 0	0.131293108202989
PF3D7_0213400	protein kinase 7	PF3D7_0213400.iso1.exon3.amp1	IMRAS-049	Mock	Day 140	0.0418529961054315
PF3D7_0213400	protein kinase 7	PF3D7_0213400.iso1.exon3.amp1	IMRAS-054	Mock	Day 140	0.176089505823478
PF3D7_0213400	protein kinase 7	PF3D7_0213400.iso1.exon3.amp1	IMRAS-054	Mock	Day 0	0.234208837400745
PF3D7_0213400	protein kinase 7	PF3D7_0213400.iso1.exon3.amp1	IMRAS-057	P	Day 0	0.143198851451752
PF3D7_0213400	protein kinase 7	PF3D7_0213400.iso1.exon3.amp1	IMRAS-057	P	Day 140	0.144525358062932
PF3D7_0213400	protein kinase 7	PF3D7_0213400.iso1.exon3.amp1	IMRAS-060	P	Day 140	0.172289341401433
PF3D7_0213400	protein kinase 7	PF3D7_0213400.iso1.exon3.amp1	IMRAS-060	P	Day 0	0.121239078969621
PF3D7_0213400	protein kinase 7	PF3D7_0213400.iso1.exon3.amp1	IMRAS-061	NP	Day 0	0.134186979245884
PF3D7_0213400	protein kinase 7	PF3D7_0213400.iso1.exon3.amp1	IMRAS-061	NP	Day 140	0.141961540082985
PF3D7_0213400	protein kinase 7	PF3D7_0213400.iso1.exon3.amp1	IMRAS-062	Mock	Day 140	-0.0756916738713329
PF3D7_0213400	protein kinase 7	PF3D7_0213400.iso1.exon3.amp1	IMRAS-062	Mock	Day 0	0.0245186347418205
PF3D7_0213400	protein kinase 7	PF3D7_0213400.iso1.exon3.amp1	IMRAS-071	NP	Day 0	0.117315534490583
PF3D7_0213400	protein kinase 7	PF3D7_0213400.iso1.exon3.amp1	IMRAS-071	NP	Day 140	0.115197083571447
PF3D7_0213400	protein kinase 7	PF3D7_0213400.iso1.exon3.amp1	IMRAS-078	P	Day 140	0.141732195017799
PF3D7_0213400	protein kinase 7	PF3D7_0213400.iso1.exon3.amp1	IMRAS-078	P	Day 0	0.173299693369472
PF3D7_1453200	conserved Plasmodium protein, unknown function	PF3D7_1453200.iso1.exon12.amp1	IMRAS-002	P	Day 0	-0.472321887508818
PF3D7_1453200	conserved Plasmodium protein, unknown function	PF3D7_1453200.iso1.exon12.amp1	IMRAS-002	P	Day 140	-0.206144914957269
PF3D7_1453200	conserved Plasmodium protein, unknown function	PF3D7_1453200.iso1.exon12.amp1	IMRAS-005	NP	Day 140	-0.414098360867504
PF3D7_1453200	conserved Plasmodium protein, unknown function	PF3D7_1453200.iso1.exon12.amp1	IMRAS-005	NP	Day 0	-0.472575502671743
PF3D7_1453200	conserved Plasmodium protein, unknown function	PF3D7_1453200.iso1.exon12.amp1	IMRAS-021	NP	Day 0	-0.291629002667882
PF3D7_1453200	conserved Plasmodium protein, unknown function	PF3D7_1453200.iso1.exon12.amp1	IMRAS-021	NP	Day 140	-0.211597561154923
PF3D7_1453200	conserved Plasmodium protein, unknown function	PF3D7_1453200.iso1.exon12.amp1	IMRAS-033	NP	Day 140	-0.213910551456552
PF3D7_1453200	conserved Plasmodium protein, unknown function	PF3D7_1453200.iso1.exon12.amp1	IMRAS-033	NP	Day 0	-0.163773120436622
PF3D7_1453200	conserved Plasmodium protein, unknown function	PF3D7_1453200.iso1.exon12.amp1	IMRAS-039	P	Day 0	-0.315156264977619
PF3D7_1453200	conserved Plasmodium protein, unknown function	PF3D7_1453200.iso1.exon12.amp1	IMRAS-039	P	Day 140	-0.262044299643183
PF3D7_1453200	conserved Plasmodium protein, unknown function	PF3D7_1453200.iso1.exon12.amp1	IMRAS-045	P	Day 140	-0.119066740964684
PF3D7_1453200	conserved Plasmodium protein, unknown function	PF3D7_1453200.iso1.exon12.amp1	IMRAS-045	P	Day 0	-0.00508932090976089
PF3D7_1453200	conserved Plasmodium protein, unknown function	PF3D7_1453200.iso1.exon12.amp1	IMRAS-049	Mock	Day 0	0.0592059725028591
PF3D7_1453200	conserved Plasmodium protein, unknown function	PF3D7_1453200.iso1.exon12.amp1	IMRAS-049	Mock	Day 140	-0.0245977147473031
PF3D7_1453200	conserved Plasmodium protein, unknown function	PF3D7_1453200.iso1.exon12.amp1	IMRAS-054	Mock	Day 140	-0.298986573789696
PF3D7_1453200	conserved Plasmodium protein, unknown function	PF3D7_1453200.iso1.exon12.amp1	IMRAS-054	Mock	Day 0	-0.223796988619744
PF3D7_1453200	conserved Plasmodium protein, unknown function	PF3D7_1453200.iso1.exon12.amp1	IMRAS-057	P	Day 0	-0.362569202911342
PF3D7_1453200	conserved Plasmodium protein, unknown function	PF3D7_1453200.iso1.exon12.amp1	IMRAS-057	P	Day 140	-0.320696186733079
PF3D7_1453200	conserved Plasmodium protein, unknown function	PF3D7_1453200.iso1.exon12.amp1	IMRAS-060	P	Day 140	-0.212049010932814
PF3D7_1453200	conserved Plasmodium protein, unknown function	PF3D7_1453200.iso1.exon12.amp1	IMRAS-060	P	Day 0	-0.249927224962761
PF3D7_1453200	conserved Plasmodium protein, unknown function	PF3D7_1453200.iso1.exon12.amp1	IMRAS-061	NP	Day 0	-0.282121106010068
PF3D7_1453200	conserved Plasmodium protein, unknown function	PF3D7_1453200.iso1.exon12.amp1	IMRAS-061	NP	Day 140	-0.221958299489065
PF3D7_1453200	conserved Plasmodium protein, unknown function	PF3D7_1453200.iso1.exon12.amp1	IMRAS-062	Mock	Day 140	-0.330233797151855
PF3D7_1453200	conserved Plasmodium protein, unknown function	PF3D7_1453200.iso1.exon12.amp1	IMRAS-062	Mock	Day 0	-0.339095362952467
PF3D7_1453200	conserved Plasmodium protein, unknown function	PF3D7_1453200.iso1.exon12.amp1	IMRAS-071	NP	Day 0	-0.272033663941142
PF3D7_1453200	conserved Plasmodium protein, unknown function	PF3D7_1453200.iso1.exon12.amp1	IMRAS-071	NP	Day 140	-0.248168197729985
PF3D7_1453200	conserved Plasmodium protein, unknown function	PF3D7_1453200.iso1.exon12.amp1	IMRAS-078	P	Day 140	-0.176040465005636
PF3D7_1453200	conserved Plasmodium protein, unknown function	PF3D7_1453200.iso1.exon12.amp1	IMRAS-078	P	Day 0	-0.223917666939357
PF3D7_1366100	conserved Plasmodium protein, unknown function	PF3D7_1366100.iso1.exon2.amp1	IMRAS-002	P	Day 0	-0.330745676145689
PF3D7_1366100	conserved Plasmodium protein, unknown function	PF3D7_1366100.iso1.exon2.amp1	IMRAS-002	P	Day 140	-0.0525923494805891
PF3D7_1366100	conserved Plasmodium protein, unknown function	PF3D7_1366100.iso1.exon2.amp1	IMRAS-005	NP	Day 140	-0.0503149767776847
PF3D7_1366100	conserved Plasmodium protein, unknown function	PF3D7_1366100.iso1.exon2.amp1	IMRAS-005	NP	Day 0	-0.0717937889902736
PF3D7_1366100	conserved Plasmodium protein, unknown function	PF3D7_1366100.iso1.exon2.amp1	IMRAS-021	NP	Day 0	-0.0797579285764272
PF3D7_1366100	conserved Plasmodium protein, unknown function	PF3D7_1366100.iso1.exon2.amp1	IMRAS-021	NP	Day 140	-0.104946451951454
PF3D7_1366100	conserved Plasmodium protein, unknown function	PF3D7_1366100.iso1.exon2.amp1	IMRAS-033	NP	Day 140	0.0083530520717936
PF3D7_1366100	conserved Plasmodium protein, unknown function	PF3D7_1366100.iso1.exon2.amp1	IMRAS-033	NP	Day 0	-0.00443516169227287
PF3D7_1366100	conserved Plasmodium protein, unknown function	PF3D7_1366100.iso1.exon2.amp1	IMRAS-039	P	Day 0	0.0236727273543593
PF3D7_1366100	conserved Plasmodium protein, unknown function	PF3D7_1366100.iso1.exon2.amp1	IMRAS-039	P	Day 140	-0.0279746300615269
PF3D7_1366100	conserved Plasmodium protein, unknown function	PF3D7_1366100.iso1.exon2.amp1	IMRAS-045	P	Day 140	-0.04609944492538
PF3D7_1366100	conserved Plasmodium protein, unknown function	PF3D7_1366100.iso1.exon2.amp1	IMRAS-045	P	Day 0	0.0264632130432911
PF3D7_1366100	conserved Plasmodium protein, unknown function	PF3D7_1366100.iso1.exon2.amp1	IMRAS-049	Mock	Day 0	-0.149551899239425
PF3D7_1366100	conserved Plasmodium protein, unknown function	PF3D7_1366100.iso1.exon2.amp1	IMRAS-049	Mock	Day 140	-0.0872296991487129
PF3D7_1366100	conserved Plasmodium protein, unknown function	PF3D7_1366100.iso1.exon2.amp1	IMRAS-054	Mock	Day 140	0.0269983627725825
PF3D7_1366100	conserved Plasmodium protein, unknown function	PF3D7_1366100.iso1.exon2.amp1	IMRAS-054	Mock	Day 0	-0.0908056315021266
PF3D7_1366100	conserved Plasmodium protein, unknown function	PF3D7_1366100.iso1.exon2.amp1	IMRAS-057	P	Day 0	0.058589200928294
PF3D7_1366100	conserved Plasmodium protein, unknown function	PF3D7_1366100.iso1.exon2.amp1	IMRAS-057	P	Day 140	0.0250129885967443
PF3D7_1366100	conserved Plasmodium protein, unknown function	PF3D7_1366100.iso1.exon2.amp1	IMRAS-060	P	Day 140	0.0240760694504303
PF3D7_1366100	conserved Plasmodium protein, unknown function	PF3D7_1366100.iso1.exon2.amp1	IMRAS-060	P	Day 0	-0.0356869993897728
PF3D7_1366100	conserved Plasmodium protein, unknown function	PF3D7_1366100.iso1.exon2.amp1	IMRAS-061	NP	Day 0	-0.0963177245979985
PF3D7_1366100	conserved Plasmodium protein, unknown function	PF3D7_1366100.iso1.exon2.amp1	IMRAS-061	NP	Day 140	-0.0251192079592322
PF3D7_1366100	conserved Plasmodium protein, unknown function	PF3D7_1366100.iso1.exon2.amp1	IMRAS-062	Mock	Day 140	-0.0742339642991094
PF3D7_1366100	conserved Plasmodium protein, unknown function	PF3D7_1366100.iso1.exon2.amp1	IMRAS-062	Mock	Day 0	-0.141246359947715
PF3D7_1366100	conserved Plasmodium protein, unknown function	PF3D7_1366100.iso1.exon2.amp1	IMRAS-071	NP	Day 0	-0.0370841799868877
PF3D7_1366100	conserved Plasmodium protein, unknown function	PF3D7_1366100.iso1.exon2.amp1	IMRAS-071	NP	Day 140	-0.0680931759569106
PF3D7_1366100	conserved Plasmodium protein, unknown function	PF3D7_1366100.iso1.exon2.amp1	IMRAS-078	P	Day 140	-0.0087604943181443
PF3D7_1366100	conserved Plasmodium protein, unknown function	PF3D7_1366100.iso1.exon2.amp1	IMRAS-078	P	Day 0	0.0406826973806744
PF3D7_1027400	DNA-directed RNA polymerase II, putative	PF3D7_1027400.iso1.exon1.amp1	IMRAS-002	P	Day 0	-0.299688419183644
PF3D7_1027400	DNA-directed RNA polymerase II, putative	PF3D7_1027400.iso1.exon1.amp1	IMRAS-002	P	Day 140	-0.133239081288968
PF3D7_1027400	DNA-directed RNA polymerase II, putative	PF3D7_1027400.iso1.exon1.amp1	IMRAS-005	NP	Day 140	-0.0426417526028615
PF3D7_1027400	DNA-directed RNA polymerase II, putative	PF3D7_1027400.iso1.exon1.amp1	IMRAS-005	NP	Day 0	-0.178955738198205
PF3D7_1027400	DNA-directed RNA polymerase II, putative	PF3D7_1027400.iso1.exon1.amp1	IMRAS-021	NP	Day 0	-0.168118119735849
PF3D7_1027400	DNA-directed RNA polymerase II, putative	PF3D7_1027400.iso1.exon1.amp1	IMRAS-021	NP	Day 140	-0.145294162560852
PF3D7_1027400	DNA-directed RNA polymerase II, putative	PF3D7_1027400.iso1.exon1.amp1	IMRAS-033	NP	Day 140	-0.0982946200284438
PF3D7_1027400	DNA-directed RNA polymerase II, putative	PF3D7_1027400.iso1.exon1.amp1	IMRAS-033	NP	Day 0	-0.103945950249942
PF3D7_1027400	DNA-directed RNA polymerase II, putative	PF3D7_1027400.iso1.exon1.amp1	IMRAS-039	P	Day 0	-0.125911365467207
PF3D7_1027400	DNA-directed RNA polymerase II, putative	PF3D7_1027400.iso1.exon1.amp1	IMRAS-039	P	Day 140	-0.128952277786349
PF3D7_1027400	DNA-directed RNA polymerase II, putative	PF3D7_1027400.iso1.exon1.amp1	IMRAS-045	P	Day 140	-0.124835492787149
PF3D7_1027400	DNA-directed RNA polymerase II, putative	PF3D7_1027400.iso1.exon1.amp1	IMRAS-045	P	Day 0	-0.0762371291838502
PF3D7_1027400	DNA-directed RNA polymerase II, putative	PF3D7_1027400.iso1.exon1.amp1	IMRAS-049	Mock	Day 0	-0.206914046524279
PF3D7_1027400	DNA-directed RNA polymerase II, putative	PF3D7_1027400.iso1.exon1.amp1	IMRAS-049	Mock	Day 140	-0.151748036620184
PF3D7_1027400	DNA-directed RNA polymerase II, putative	PF3D7_1027400.iso1.exon1.amp1	IMRAS-054	Mock	Day 140	0.0936687726247865
PF3D7_1027400	DNA-directed RNA polymerase II, putative	PF3D7_1027400.iso1.exon1.amp1	IMRAS-054	Mock	Day 0	-0.167758137746834
PF3D7_1027400	DNA-directed RNA polymerase II, putative	PF3D7_1027400.iso1.exon1.amp1	IMRAS-057	P	Day 0	0.0291769069106298
PF3D7_1027400	DNA-directed RNA polymerase II, putative	PF3D7_1027400.iso1.exon1.amp1	IMRAS-057	P	Day 140	0.0193285206654785
PF3D7_1027400	DNA-directed RNA polymerase II, putative	PF3D7_1027400.iso1.exon1.amp1	IMRAS-060	P	Day 140	0.118275061432518
PF3D7_1027400	DNA-directed RNA polymerase II, putative	PF3D7_1027400.iso1.exon1.amp1	IMRAS-060	P	Day 0	-7.0300762957309e-4
PF3D7_1027400	DNA-directed RNA polymerase II, putative	PF3D7_1027400.iso1.exon1.amp1	IMRAS-061	NP	Day 0	-0.0885644073162357
PF3D7_1027400	DNA-directed RNA polymerase II, putative	PF3D7_1027400.iso1.exon1.amp1	IMRAS-061	NP	Day 140	-0.0283975295407224
PF3D7_1027400	DNA-directed RNA polymerase II, putative	PF3D7_1027400.iso1.exon1.amp1	IMRAS-062	Mock	Day 140	-0.0832955980346686
PF3D7_1027400	DNA-directed RNA polymerase II, putative	PF3D7_1027400.iso1.exon1.amp1	IMRAS-062	Mock	Day 0	-0.106584592651425
PF3D7_1027400	DNA-directed RNA polymerase II, putative	PF3D7_1027400.iso1.exon1.amp1	IMRAS-071	NP	Day 0	-0.0251406904478895
PF3D7_1027400	DNA-directed RNA polymerase II, putative	PF3D7_1027400.iso1.exon1.amp1	IMRAS-071	NP	Day 140	-0.0531636438343526
PF3D7_1027400	DNA-directed RNA polymerase II, putative	PF3D7_1027400.iso1.exon1.amp1	IMRAS-078	P	Day 140	-0.00471050557985286
PF3D7_1027400	DNA-directed RNA polymerase II, putative	PF3D7_1027400.iso1.exon1.amp1	IMRAS-078	P	Day 0	0.0235326566836473
PF3D7_1106400	conserved Plasmodium protein, unknown function	PF3D7_1106400.iso1.exon1.amp1	IMRAS-002	P	Day 0	-0.210337287099472
PF3D7_1106400	conserved Plasmodium protein, unknown function	PF3D7_1106400.iso1.exon1.amp1	IMRAS-002	P	Day 140	-0.045776240038629
PF3D7_1106400	conserved Plasmodium protein, unknown function	PF3D7_1106400.iso1.exon1.amp1	IMRAS-005	NP	Day 140	0.0643865432545674
PF3D7_1106400	conserved Plasmodium protein, unknown function	PF3D7_1106400.iso1.exon1.amp1	IMRAS-005	NP	Day 0	-0.0637974541366795
PF3D7_1106400	conserved Plasmodium protein, unknown function	PF3D7_1106400.iso1.exon1.amp1	IMRAS-021	NP	Day 0	-0.0783233286590495
PF3D7_1106400	conserved Plasmodium protein, unknown function	PF3D7_1106400.iso1.exon1.amp1	IMRAS-021	NP	Day 140	-0.0204211520585247
PF3D7_1106400	conserved Plasmodium protein, unknown function	PF3D7_1106400.iso1.exon1.amp1	IMRAS-033	NP	Day 140	-0.0114928298813712
PF3D7_1106400	conserved Plasmodium protein, unknown function	PF3D7_1106400.iso1.exon1.amp1	IMRAS-033	NP	Day 0	-0.0361362793757163
PF3D7_1106400	conserved Plasmodium protein, unknown function	PF3D7_1106400.iso1.exon1.amp1	IMRAS-039	P	Day 0	0.011963476500517
PF3D7_1106400	conserved Plasmodium protein, unknown function	PF3D7_1106400.iso1.exon1.amp1	IMRAS-039	P	Day 140	0.0376025017708219
PF3D7_1106400	conserved Plasmodium protein, unknown function	PF3D7_1106400.iso1.exon1.amp1	IMRAS-045	P	Day 140	-0.0406365103000681
PF3D7_1106400	conserved Plasmodium protein, unknown function	PF3D7_1106400.iso1.exon1.amp1	IMRAS-045	P	Day 0	0.011161076639814
PF3D7_1106400	conserved Plasmodium protein, unknown function	PF3D7_1106400.iso1.exon1.amp1	IMRAS-049	Mock	Day 0	-0.119360357685039
PF3D7_1106400	conserved Plasmodium protein, unknown function	PF3D7_1106400.iso1.exon1.amp1	IMRAS-049	Mock	Day 140	-0.0579614321639408
PF3D7_1106400	conserved Plasmodium protein, unknown function	PF3D7_1106400.iso1.exon1.amp1	IMRAS-054	Mock	Day 140	0.203816051048065
PF3D7_1106400	conserved Plasmodium protein, unknown function	PF3D7_1106400.iso1.exon1.amp1	IMRAS-054	Mock	Day 0	-0.0236809550923471
PF3D7_1106400	conserved Plasmodium protein, unknown function	PF3D7_1106400.iso1.exon1.amp1	IMRAS-057	P	Day 0	0.189209527226062
PF3D7_1106400	conserved Plasmodium protein, unknown function	PF3D7_1106400.iso1.exon1.amp1	IMRAS-057	P	Day 140	0.172301663288041
PF3D7_1106400	conserved Plasmodium protein, unknown function	PF3D7_1106400.iso1.exon1.amp1	IMRAS-060	P	Day 140	0.133374711941242
PF3D7_1106400	conserved Plasmodium protein, unknown function	PF3D7_1106400.iso1.exon1.amp1	IMRAS-060	P	Day 0	0.0320768590948024
PF3D7_1106400	conserved Plasmodium protein, unknown function	PF3D7_1106400.iso1.exon1.amp1	IMRAS-061	NP	Day 0	-0.0524832197558212
PF3D7_1106400	conserved Plasmodium protein, unknown function	PF3D7_1106400.iso1.exon1.amp1	IMRAS-061	NP	Day 140	0.0305524221157629
PF3D7_1106400	conserved Plasmodium protein, unknown function	PF3D7_1106400.iso1.exon1.amp1	IMRAS-062	Mock	Day 140	-0.100404020232542
PF3D7_1106400	conserved Plasmodium protein, unknown function	PF3D7_1106400.iso1.exon1.amp1	IMRAS-062	Mock	Day 0	-0.116870784678378
PF3D7_1106400	conserved Plasmodium protein, unknown function	PF3D7_1106400.iso1.exon1.amp1	IMRAS-071	NP	Day 0	-7.4350286451618e-4
PF3D7_1106400	conserved Plasmodium protein, unknown function	PF3D7_1106400.iso1.exon1.amp1	IMRAS-071	NP	Day 140	0.0485244772362261
PF3D7_1106400	conserved Plasmodium protein, unknown function	PF3D7_1106400.iso1.exon1.amp1	IMRAS-078	P	Day 140	0.0805699307349546
PF3D7_1106400	conserved Plasmodium protein, unknown function	PF3D7_1106400.iso1.exon1.amp1	IMRAS-078	P	Day 0	0.0776556780939224
PF3D7_1235800	conserved Plasmodium protein, unknown function	PF3D7_1235800.iso1.exon7.amp1	IMRAS-002	P	Day 0	-0.350863263650508
PF3D7_1235800	conserved Plasmodium protein, unknown function	PF3D7_1235800.iso1.exon7.amp1	IMRAS-002	P	Day 140	-0.088284583193273
PF3D7_1235800	conserved Plasmodium protein, unknown function	PF3D7_1235800.iso1.exon7.amp1	IMRAS-005	NP	Day 140	-0.0154548121458671
PF3D7_1235800	conserved Plasmodium protein, unknown function	PF3D7_1235800.iso1.exon7.amp1	IMRAS-005	NP	Day 0	-0.101280553490653
PF3D7_1235800	conserved Plasmodium protein, unknown function	PF3D7_1235800.iso1.exon7.amp1	IMRAS-021	NP	Day 0	-0.078937982523728
PF3D7_1235800	conserved Plasmodium protein, unknown function	PF3D7_1235800.iso1.exon7.amp1	IMRAS-021	NP	Day 140	-0.0656965102123692
PF3D7_1235800	conserved Plasmodium protein, unknown function	PF3D7_1235800.iso1.exon7.amp1	IMRAS-033	NP	Day 140	-0.102044587588995
PF3D7_1235800	conserved Plasmodium protein, unknown function	PF3D7_1235800.iso1.exon7.amp1	IMRAS-033	NP	Day 0	-0.0793345100125791
PF3D7_1235800	conserved Plasmodium protein, unknown function	PF3D7_1235800.iso1.exon7.amp1	IMRAS-039	P	Day 0	-0.0806716047581695
PF3D7_1235800	conserved Plasmodium protein, unknown function	PF3D7_1235800.iso1.exon7.amp1	IMRAS-039	P	Day 140	-0.0744510616037886
PF3D7_1235800	conserved Plasmodium protein, unknown function	PF3D7_1235800.iso1.exon7.amp1	IMRAS-045	P	Day 140	-0.142969927491171
PF3D7_1235800	conserved Plasmodium protein, unknown function	PF3D7_1235800.iso1.exon7.amp1	IMRAS-045	P	Day 0	-0.0822930989424329
PF3D7_1235800	conserved Plasmodium protein, unknown function	PF3D7_1235800.iso1.exon7.amp1	IMRAS-049	Mock	Day 0	-0.159314969980022
PF3D7_1235800	conserved Plasmodium protein, unknown function	PF3D7_1235800.iso1.exon7.amp1	IMRAS-049	Mock	Day 140	-0.121155258651134
PF3D7_1235800	conserved Plasmodium protein, unknown function	PF3D7_1235800.iso1.exon7.amp1	IMRAS-054	Mock	Day 140	0.138633333680438
PF3D7_1235800	conserved Plasmodium protein, unknown function	PF3D7_1235800.iso1.exon7.amp1	IMRAS-054	Mock	Day 0	-0.164114659825261
PF3D7_1235800	conserved Plasmodium protein, unknown function	PF3D7_1235800.iso1.exon7.amp1	IMRAS-057	P	Day 0	0.0802113395768735
PF3D7_1235800	conserved Plasmodium protein, unknown function	PF3D7_1235800.iso1.exon7.amp1	IMRAS-057	P	Day 140	0.0614259198303078
PF3D7_1235800	conserved Plasmodium protein, unknown function	PF3D7_1235800.iso1.exon7.amp1	IMRAS-060	P	Day 140	0.0471439760847758
PF3D7_1235800	conserved Plasmodium protein, unknown function	PF3D7_1235800.iso1.exon7.amp1	IMRAS-060	P	Day 0	-0.0437096644408292
PF3D7_1235800	conserved Plasmodium protein, unknown function	PF3D7_1235800.iso1.exon7.amp1	IMRAS-061	NP	Day 0	-0.045148900812471
PF3D7_1235800	conserved Plasmodium protein, unknown function	PF3D7_1235800.iso1.exon7.amp1	IMRAS-061	NP	Day 140	0.0270975830509812
PF3D7_1235800	conserved Plasmodium protein, unknown function	PF3D7_1235800.iso1.exon7.amp1	IMRAS-062	Mock	Day 140	-0.138284832632321
PF3D7_1235800	conserved Plasmodium protein, unknown function	PF3D7_1235800.iso1.exon7.amp1	IMRAS-062	Mock	Day 0	-0.0968677600307544
PF3D7_1235800	conserved Plasmodium protein, unknown function	PF3D7_1235800.iso1.exon7.amp1	IMRAS-071	NP	Day 0	0.0141985645561711
PF3D7_1235800	conserved Plasmodium protein, unknown function	PF3D7_1235800.iso1.exon7.amp1	IMRAS-071	NP	Day 140	-0.0161210611034832
PF3D7_1235800	conserved Plasmodium protein, unknown function	PF3D7_1235800.iso1.exon7.amp1	IMRAS-078	P	Day 140	0.00313207433419294
PF3D7_1235800	conserved Plasmodium protein, unknown function	PF3D7_1235800.iso1.exon7.amp1	IMRAS-078	P	Day 0	-0.0111017017578519
PF3D7_1330300	DnaJ protein, putative	PF3D7_1330300.iso1.exon4.amp1	IMRAS-002	P	Day 0	-0.209025149636682
PF3D7_1330300	DnaJ protein, putative	PF3D7_1330300.iso1.exon4.amp1	IMRAS-002	P	Day 140	-0.00131618247129772
PF3D7_1330300	DnaJ protein, putative	PF3D7_1330300.iso1.exon4.amp1	IMRAS-005	NP	Day 140	-0.0313388093439251
PF3D7_1330300	DnaJ protein, putative	PF3D7_1330300.iso1.exon4.amp1	IMRAS-005	NP	Day 0	-0.120725509740781
PF3D7_1330300	DnaJ protein, putative	PF3D7_1330300.iso1.exon4.amp1	IMRAS-021	NP	Day 0	0.0303465875707012
PF3D7_1330300	DnaJ protein, putative	PF3D7_1330300.iso1.exon4.amp1	IMRAS-021	NP	Day 140	0.0348870624519044
PF3D7_1330300	DnaJ protein, putative	PF3D7_1330300.iso1.exon4.amp1	IMRAS-033	NP	Day 140	0.0924246087414247
PF3D7_1330300	DnaJ protein, putative	PF3D7_1330300.iso1.exon4.amp1	IMRAS-033	NP	Day 0	0.100039228279808
PF3D7_1330300	DnaJ protein, putative	PF3D7_1330300.iso1.exon4.amp1	IMRAS-039	P	Day 0	0.115371661517001
PF3D7_1330300	DnaJ protein, putative	PF3D7_1330300.iso1.exon4.amp1	IMRAS-039	P	Day 140	0.0820599156991637
PF3D7_1330300	DnaJ protein, putative	PF3D7_1330300.iso1.exon4.amp1	IMRAS-045	P	Day 140	0.2019127918929
PF3D7_1330300	DnaJ protein, putative	PF3D7_1330300.iso1.exon4.amp1	IMRAS-045	P	Day 0	0.166650345863111
PF3D7_1330300	DnaJ protein, putative	PF3D7_1330300.iso1.exon4.amp1	IMRAS-049	Mock	Day 0	0.10097722172002
PF3D7_1330300	DnaJ protein, putative	PF3D7_1330300.iso1.exon4.amp1	IMRAS-049	Mock	Day 140	0.122874343488823
PF3D7_1330300	DnaJ protein, putative	PF3D7_1330300.iso1.exon4.amp1	IMRAS-054	Mock	Day 140	0.251049334803621
PF3D7_1330300	DnaJ protein, putative	PF3D7_1330300.iso1.exon4.amp1	IMRAS-054	Mock	Day 0	0.123692812681648
PF3D7_1330300	DnaJ protein, putative	PF3D7_1330300.iso1.exon4.amp1	IMRAS-057	P	Day 0	0.614347183975616
PF3D7_1330300	DnaJ protein, putative	PF3D7_1330300.iso1.exon4.amp1	IMRAS-057	P	Day 140	0.597171460404358
PF3D7_1330300	DnaJ protein, putative	PF3D7_1330300.iso1.exon4.amp1	IMRAS-060	P	Day 140	0.306582992302454
PF3D7_1330300	DnaJ protein, putative	PF3D7_1330300.iso1.exon4.amp1	IMRAS-060	P	Day 0	0.0327024043679636
PF3D7_1330300	DnaJ protein, putative	PF3D7_1330300.iso1.exon4.amp1	IMRAS-061	NP	Day 0	0.116687431321129
PF3D7_1330300	DnaJ protein, putative	PF3D7_1330300.iso1.exon4.amp1	IMRAS-061	NP	Day 140	0.229783793070109
PF3D7_1330300	DnaJ protein, putative	PF3D7_1330300.iso1.exon4.amp1	IMRAS-062	Mock	Day 140	1.7431185394205
PF3D7_1330300	DnaJ protein, putative	PF3D7_1330300.iso1.exon4.amp1	IMRAS-062	Mock	Day 0	1.6692511325254
PF3D7_1330300	DnaJ protein, putative	PF3D7_1330300.iso1.exon4.amp1	IMRAS-071	NP	Day 0	1.5142538285122
PF3D7_1330300	DnaJ protein, putative	PF3D7_1330300.iso1.exon4.amp1	IMRAS-071	NP	Day 140	1.32868477210146
PF3D7_1330300	DnaJ protein, putative	PF3D7_1330300.iso1.exon4.amp1	IMRAS-078	P	Day 140	0.401820147051927
PF3D7_1330300	DnaJ protein, putative	PF3D7_1330300.iso1.exon4.amp1	IMRAS-078	P	Day 0	0.336324891366315
PF3D7_0408300	zinc finger, RAN binding protein, putative	PF3D7_0408300.iso1.exon2.amp1	IMRAS-002	P	Day 0	-0.592924137106621
PF3D7_0408300	zinc finger, RAN binding protein, putative	PF3D7_0408300.iso1.exon2.amp1	IMRAS-002	P	Day 140	-0.307505629916509
PF3D7_0408300	zinc finger, RAN binding protein, putative	PF3D7_0408300.iso1.exon2.amp1	IMRAS-005	NP	Day 140	-0.270895660838301
PF3D7_0408300	zinc finger, RAN binding protein, putative	PF3D7_0408300.iso1.exon2.amp1	IMRAS-005	NP	Day 0	-0.31659745774698
PF3D7_0408300	zinc finger, RAN binding protein, putative	PF3D7_0408300.iso1.exon2.amp1	IMRAS-021	NP	Day 0	-0.22548664587667
PF3D7_0408300	zinc finger, RAN binding protein, putative	PF3D7_0408300.iso1.exon2.amp1	IMRAS-021	NP	Day 140	-0.275629052025307
PF3D7_0408300	zinc finger, RAN binding protein, putative	PF3D7_0408300.iso1.exon2.amp1	IMRAS-033	NP	Day 140	-0.461161960049418
PF3D7_0408300	zinc finger, RAN binding protein, putative	PF3D7_0408300.iso1.exon2.amp1	IMRAS-033	NP	Day 0	-0.409635145137111
PF3D7_0408300	zinc finger, RAN binding protein, putative	PF3D7_0408300.iso1.exon2.amp1	IMRAS-039	P	Day 0	-0.295878919891985
PF3D7_0408300	zinc finger, RAN binding protein, putative	PF3D7_0408300.iso1.exon2.amp1	IMRAS-039	P	Day 140	-0.349062238446301
PF3D7_0408300	zinc finger, RAN binding protein, putative	PF3D7_0408300.iso1.exon2.amp1	IMRAS-045	P	Day 140	-0.383727635179195
PF3D7_0408300	zinc finger, RAN binding protein, putative	PF3D7_0408300.iso1.exon2.amp1	IMRAS-045	P	Day 0	-0.320169940888311
PF3D7_0408300	zinc finger, RAN binding protein, putative	PF3D7_0408300.iso1.exon2.amp1	IMRAS-049	Mock	Day 0	-0.392345206288018
PF3D7_0408300	zinc finger, RAN binding protein, putative	PF3D7_0408300.iso1.exon2.amp1	IMRAS-049	Mock	Day 140	-0.366510497250104
PF3D7_0408300	zinc finger, RAN binding protein, putative	PF3D7_0408300.iso1.exon2.amp1	IMRAS-054	Mock	Day 140	-0.278815489978728
PF3D7_0408300	zinc finger, RAN binding protein, putative	PF3D7_0408300.iso1.exon2.amp1	IMRAS-054	Mock	Day 0	-0.576001904130784
PF3D7_0408300	zinc finger, RAN binding protein, putative	PF3D7_0408300.iso1.exon2.amp1	IMRAS-057	P	Day 0	-0.195919333501891
PF3D7_0408300	zinc finger, RAN binding protein, putative	PF3D7_0408300.iso1.exon2.amp1	IMRAS-057	P	Day 140	-0.190322625240187
PF3D7_0408300	zinc finger, RAN binding protein, putative	PF3D7_0408300.iso1.exon2.amp1	IMRAS-060	P	Day 140	-0.222429734503844
PF3D7_0408300	zinc finger, RAN binding protein, putative	PF3D7_0408300.iso1.exon2.amp1	IMRAS-060	P	Day 0	-0.277267521215938
PF3D7_0408300	zinc finger, RAN binding protein, putative	PF3D7_0408300.iso1.exon2.amp1	IMRAS-061	NP	Day 0	-0.18178980418028
PF3D7_0408300	zinc finger, RAN binding protein, putative	PF3D7_0408300.iso1.exon2.amp1	IMRAS-061	NP	Day 140	-0.115362288603864
PF3D7_0408300	zinc finger, RAN binding protein, putative	PF3D7_0408300.iso1.exon2.amp1	IMRAS-062	Mock	Day 140	-0.22167908219059
PF3D7_0408300	zinc finger, RAN binding protein, putative	PF3D7_0408300.iso1.exon2.amp1	IMRAS-062	Mock	Day 0	-0.200844411787951
PF3D7_0408300	zinc finger, RAN binding protein, putative	PF3D7_0408300.iso1.exon2.amp1	IMRAS-071	NP	Day 0	0.239894127496527
PF3D7_0408300	zinc finger, RAN binding protein, putative	PF3D7_0408300.iso1.exon2.amp1	IMRAS-071	NP	Day 140	-0.0038140349101532
PF3D7_0408300	zinc finger, RAN binding protein, putative	PF3D7_0408300.iso1.exon2.amp1	IMRAS-078	P	Day 140	0.0297017947380951
PF3D7_0408300	zinc finger, RAN binding protein, putative	PF3D7_0408300.iso1.exon2.amp1	IMRAS-078	P	Day 0	-0.0391842437258916
PF3D7_0513400	GTP binding protein, putative	PF3D7_0513400.iso1.exon2.amp1	IMRAS-002	P	Day 0	-0.29829248773377
PF3D7_0513400	GTP binding protein, putative	PF3D7_0513400.iso1.exon2.amp1	IMRAS-002	P	Day 140	-0.0749003816790168
PF3D7_0513400	GTP binding protein, putative	PF3D7_0513400.iso1.exon2.amp1	IMRAS-005	NP	Day 140	-0.0980540780676549
PF3D7_0513400	GTP binding protein, putative	PF3D7_0513400.iso1.exon2.amp1	IMRAS-005	NP	Day 0	-0.274646982799705
PF3D7_0513400	GTP binding protein, putative	PF3D7_0513400.iso1.exon2.amp1	IMRAS-021	NP	Day 0	-0.0725991520770641
PF3D7_0513400	GTP binding protein, putative	PF3D7_0513400.iso1.exon2.amp1	IMRAS-021	NP	Day 140	-0.117727212972584
PF3D7_0513400	GTP binding protein, putative	PF3D7_0513400.iso1.exon2.amp1	IMRAS-033	NP	Day 140	-0.0858646605335611
PF3D7_0513400	GTP binding protein, putative	PF3D7_0513400.iso1.exon2.amp1	IMRAS-033	NP	Day 0	-0.105439810120295
PF3D7_0513400	GTP binding protein, putative	PF3D7_0513400.iso1.exon2.amp1	IMRAS-039	P	Day 0	-0.0393699517349777
PF3D7_0513400	GTP binding protein, putative	PF3D7_0513400.iso1.exon2.amp1	IMRAS-039	P	Day 140	-0.02411244001817
PF3D7_0513400	GTP binding protein, putative	PF3D7_0513400.iso1.exon2.amp1	IMRAS-045	P	Day 140	-0.17148398975969
PF3D7_0513400	GTP binding protein, putative	PF3D7_0513400.iso1.exon2.amp1	IMRAS-045	P	Day 0	-0.0509140974688833
PF3D7_0513400	GTP binding protein, putative	PF3D7_0513400.iso1.exon2.amp1	IMRAS-049	Mock	Day 0	0.0192732355330971
PF3D7_0513400	GTP binding protein, putative	PF3D7_0513400.iso1.exon2.amp1	IMRAS-049	Mock	Day 140	0.00858241577616248
PF3D7_0513400	GTP binding protein, putative	PF3D7_0513400.iso1.exon2.amp1	IMRAS-054	Mock	Day 140	0.0290468837468527
PF3D7_0513400	GTP binding protein, putative	PF3D7_0513400.iso1.exon2.amp1	IMRAS-054	Mock	Day 0	-0.123924236786715
PF3D7_0513400	GTP binding protein, putative	PF3D7_0513400.iso1.exon2.amp1	IMRAS-057	P	Day 0	-0.0307517808583935
PF3D7_0513400	GTP binding protein, putative	PF3D7_0513400.iso1.exon2.amp1	IMRAS-057	P	Day 140	-0.0178519933841752
PF3D7_0513400	GTP binding protein, putative	PF3D7_0513400.iso1.exon2.amp1	IMRAS-060	P	Day 140	-0.00857312429338464
PF3D7_0513400	GTP binding protein, putative	PF3D7_0513400.iso1.exon2.amp1	IMRAS-060	P	Day 0	5.7654459699918e-4
PF3D7_0513400	GTP binding protein, putative	PF3D7_0513400.iso1.exon2.amp1	IMRAS-061	NP	Day 0	-0.163755881350019
PF3D7_0513400	GTP binding protein, putative	PF3D7_0513400.iso1.exon2.amp1	IMRAS-061	NP	Day 140	-0.0288664699124404
PF3D7_0513400	GTP binding protein, putative	PF3D7_0513400.iso1.exon2.amp1	IMRAS-062	Mock	Day 140	-0.205950356590266
PF3D7_0513400	GTP binding protein, putative	PF3D7_0513400.iso1.exon2.amp1	IMRAS-062	Mock	Day 0	-0.145862988018084
PF3D7_0513400	GTP binding protein, putative	PF3D7_0513400.iso1.exon2.amp1	IMRAS-071	NP	Day 0	0.0722477677753837
PF3D7_0513400	GTP binding protein, putative	PF3D7_0513400.iso1.exon2.amp1	IMRAS-071	NP	Day 140	0.049414605174821
PF3D7_0513400	GTP binding protein, putative	PF3D7_0513400.iso1.exon2.amp1	IMRAS-078	P	Day 140	0.102012099318811
PF3D7_0513400	GTP binding protein, putative	PF3D7_0513400.iso1.exon2.amp1	IMRAS-078	P	Day 0	0.0573550135995475
PF3D7_1457200	thioredoxin 1	PF3D7_1457200.iso1.exon1.amp1	IMRAS-002	P	Day 0	-0.764454451990288
PF3D7_1457200	thioredoxin 1	PF3D7_1457200.iso1.exon1.amp1	IMRAS-002	P	Day 140	-0.477593693810636
PF3D7_1457200	thioredoxin 1	PF3D7_1457200.iso1.exon1.amp1	IMRAS-005	NP	Day 140	-0.893597276018117
PF3D7_1457200	thioredoxin 1	PF3D7_1457200.iso1.exon1.amp1	IMRAS-005	NP	Day 0	-0.858133580537013
PF3D7_1457200	thioredoxin 1	PF3D7_1457200.iso1.exon1.amp1	IMRAS-021	NP	Day 0	-0.412439591094358
PF3D7_1457200	thioredoxin 1	PF3D7_1457200.iso1.exon1.amp1	IMRAS-021	NP	Day 140	-0.307348015755817
PF3D7_1457200	thioredoxin 1	PF3D7_1457200.iso1.exon1.amp1	IMRAS-033	NP	Day 140	-0.362161510040496
PF3D7_1457200	thioredoxin 1	PF3D7_1457200.iso1.exon1.amp1	IMRAS-033	NP	Day 0	-0.351756821009154
PF3D7_1457200	thioredoxin 1	PF3D7_1457200.iso1.exon1.amp1	IMRAS-039	P	Day 0	-0.574237123452075
PF3D7_1457200	thioredoxin 1	PF3D7_1457200.iso1.exon1.amp1	IMRAS-039	P	Day 140	-0.481407508077382
PF3D7_1457200	thioredoxin 1	PF3D7_1457200.iso1.exon1.amp1	IMRAS-045	P	Day 140	-0.438668419537656
PF3D7_1457200	thioredoxin 1	PF3D7_1457200.iso1.exon1.amp1	IMRAS-045	P	Day 0	-0.275016993298348
PF3D7_1457200	thioredoxin 1	PF3D7_1457200.iso1.exon1.amp1	IMRAS-049	Mock	Day 0	-0.181905912411183
PF3D7_1457200	thioredoxin 1	PF3D7_1457200.iso1.exon1.amp1	IMRAS-049	Mock	Day 140	-0.107025538138036
PF3D7_1457200	thioredoxin 1	PF3D7_1457200.iso1.exon1.amp1	IMRAS-054	Mock	Day 140	-0.833626838653799
PF3D7_1457200	thioredoxin 1	PF3D7_1457200.iso1.exon1.amp1	IMRAS-054	Mock	Day 0	-0.195257582405818
PF3D7_1457200	thioredoxin 1	PF3D7_1457200.iso1.exon1.amp1	IMRAS-057	P	Day 0	-0.851052588514923
PF3D7_1457200	thioredoxin 1	PF3D7_1457200.iso1.exon1.amp1	IMRAS-057	P	Day 140	-0.710762407472446
PF3D7_1457200	thioredoxin 1	PF3D7_1457200.iso1.exon1.amp1	IMRAS-060	P	Day 140	-0.546670753113252
PF3D7_1457200	thioredoxin 1	PF3D7_1457200.iso1.exon1.amp1	IMRAS-060	P	Day 0	-0.478622298130873
PF3D7_1457200	thioredoxin 1	PF3D7_1457200.iso1.exon1.amp1	IMRAS-061	NP	Day 0	-0.617040039417192
PF3D7_1457200	thioredoxin 1	PF3D7_1457200.iso1.exon1.amp1	IMRAS-061	NP	Day 140	-0.434554001008701
PF3D7_1457200	thioredoxin 1	PF3D7_1457200.iso1.exon1.amp1	IMRAS-062	Mock	Day 140	-0.512477279633782
PF3D7_1457200	thioredoxin 1	PF3D7_1457200.iso1.exon1.amp1	IMRAS-062	Mock	Day 0	-0.400904603098347
PF3D7_1457200	thioredoxin 1	PF3D7_1457200.iso1.exon1.amp1	IMRAS-071	NP	Day 0	-0.533132122913702
PF3D7_1457200	thioredoxin 1	PF3D7_1457200.iso1.exon1.amp1	IMRAS-071	NP	Day 140	-0.463056809505265
PF3D7_1457200	thioredoxin 1	PF3D7_1457200.iso1.exon1.amp1	IMRAS-078	P	Day 140	-0.0796456014502667
PF3D7_1457200	thioredoxin 1	PF3D7_1457200.iso1.exon1.amp1	IMRAS-078	P	Day 0	-0.193683918310102
PF3D7_1220300	Cell cycle associated protein, putative	PF3D7_1220300.iso1.exon3.amp1	IMRAS-002	P	Day 0	-0.372733743734011
PF3D7_1220300	Cell cycle associated protein, putative	PF3D7_1220300.iso1.exon3.amp1	IMRAS-002	P	Day 140	-0.153026253666759
PF3D7_1220300	Cell cycle associated protein, putative	PF3D7_1220300.iso1.exon3.amp1	IMRAS-005	NP	Day 140	-0.301196962857013
PF3D7_1220300	Cell cycle associated protein, putative	PF3D7_1220300.iso1.exon3.amp1	IMRAS-005	NP	Day 0	-0.285392674236679
PF3D7_1220300	Cell cycle associated protein, putative	PF3D7_1220300.iso1.exon3.amp1	IMRAS-021	NP	Day 0	-0.0997856446910408
PF3D7_1220300	Cell cycle associated protein, putative	PF3D7_1220300.iso1.exon3.amp1	IMRAS-021	NP	Day 140	0.00581553761186804
PF3D7_1220300	Cell cycle associated protein, putative	PF3D7_1220300.iso1.exon3.amp1	IMRAS-033	NP	Day 140	-0.0375877788160892
PF3D7_1220300	Cell cycle associated protein, putative	PF3D7_1220300.iso1.exon3.amp1	IMRAS-033	NP	Day 0	-0.0156270338944964
PF3D7_1220300	Cell cycle associated protein, putative	PF3D7_1220300.iso1.exon3.amp1	IMRAS-039	P	Day 0	-0.023745518547722
PF3D7_1220300	Cell cycle associated protein, putative	PF3D7_1220300.iso1.exon3.amp1	IMRAS-039	P	Day 140	-0.0291521343869334
PF3D7_1220300	Cell cycle associated protein, putative	PF3D7_1220300.iso1.exon3.amp1	IMRAS-045	P	Day 140	-0.0111117393655178
PF3D7_1220300	Cell cycle associated protein, putative	PF3D7_1220300.iso1.exon3.amp1	IMRAS-045	P	Day 0	0.0935657806880528
PF3D7_1220300	Cell cycle associated protein, putative	PF3D7_1220300.iso1.exon3.amp1	IMRAS-049	Mock	Day 0	0.31437046273899
PF3D7_1220300	Cell cycle associated protein, putative	PF3D7_1220300.iso1.exon3.amp1	IMRAS-049	Mock	Day 140	0.261335752602779
PF3D7_1220300	Cell cycle associated protein, putative	PF3D7_1220300.iso1.exon3.amp1	IMRAS-054	Mock	Day 140	-0.0600130662896614
PF3D7_1220300	Cell cycle associated protein, putative	PF3D7_1220300.iso1.exon3.amp1	IMRAS-054	Mock	Day 0	0.0601133617916378
PF3D7_1220300	Cell cycle associated protein, putative	PF3D7_1220300.iso1.exon3.amp1	IMRAS-057	P	Day 0	0.0472450310101618
PF3D7_1220300	Cell cycle associated protein, putative	PF3D7_1220300.iso1.exon3.amp1	IMRAS-057	P	Day 140	0.0840915728271039
PF3D7_1220300	Cell cycle associated protein, putative	PF3D7_1220300.iso1.exon3.amp1	IMRAS-060	P	Day 140	0.0381080233108211
PF3D7_1220300	Cell cycle associated protein, putative	PF3D7_1220300.iso1.exon3.amp1	IMRAS-060	P	Day 0	-0.0339830028684531
PF3D7_1220300	Cell cycle associated protein, putative	PF3D7_1220300.iso1.exon3.amp1	IMRAS-061	NP	Day 0	0.481305445061388
PF3D7_1220300	Cell cycle associated protein, putative	PF3D7_1220300.iso1.exon3.amp1	IMRAS-061	NP	Day 140	0.491074760575852
PF3D7_1220300	Cell cycle associated protein, putative	PF3D7_1220300.iso1.exon3.amp1	IMRAS-062	Mock	Day 140	0.403596638140073
PF3D7_1220300	Cell cycle associated protein, putative	PF3D7_1220300.iso1.exon3.amp1	IMRAS-062	Mock	Day 0	0.334159034711353
PF3D7_1220300	Cell cycle associated protein, putative	PF3D7_1220300.iso1.exon3.amp1	IMRAS-071	NP	Day 0	1.17031485690779
PF3D7_1220300	Cell cycle associated protein, putative	PF3D7_1220300.iso1.exon3.amp1	IMRAS-071	NP	Day 140	0.822079083684571
PF3D7_1220300	Cell cycle associated protein, putative	PF3D7_1220300.iso1.exon3.amp1	IMRAS-078	P	Day 140	1.44933909991138
PF3D7_1220300	Cell cycle associated protein, putative	PF3D7_1220300.iso1.exon3.amp1	IMRAS-078	P	Day 0	1.31036280217408
PF3D7_1443200	conserved Plasmodium protein, unknown function	PF3D7_1443200.iso1.exon1.amp1	IMRAS-002	P	Day 0	-0.376411275781116
PF3D7_1443200	conserved Plasmodium protein, unknown function	PF3D7_1443200.iso1.exon1.amp1	IMRAS-002	P	Day 140	-0.169231514882089
PF3D7_1443200	conserved Plasmodium protein, unknown function	PF3D7_1443200.iso1.exon1.amp1	IMRAS-005	NP	Day 140	-0.259809795944463
PF3D7_1443200	conserved Plasmodium protein, unknown function	PF3D7_1443200.iso1.exon1.amp1	IMRAS-005	NP	Day 0	-0.317357771356614
PF3D7_1443200	conserved Plasmodium protein, unknown function	PF3D7_1443200.iso1.exon1.amp1	IMRAS-021	NP	Day 0	-0.169426686756074
PF3D7_1443200	conserved Plasmodium protein, unknown function	PF3D7_1443200.iso1.exon1.amp1	IMRAS-021	NP	Day 140	-0.0964884165982447
PF3D7_1443200	conserved Plasmodium protein, unknown function	PF3D7_1443200.iso1.exon1.amp1	IMRAS-033	NP	Day 140	-0.131548581899079
PF3D7_1443200	conserved Plasmodium protein, unknown function	PF3D7_1443200.iso1.exon1.amp1	IMRAS-033	NP	Day 0	-0.126897118201589
PF3D7_1443200	conserved Plasmodium protein, unknown function	PF3D7_1443200.iso1.exon1.amp1	IMRAS-039	P	Day 0	-0.181256301093461
PF3D7_1443200	conserved Plasmodium protein, unknown function	PF3D7_1443200.iso1.exon1.amp1	IMRAS-039	P	Day 140	-0.161045907496202
PF3D7_1443200	conserved Plasmodium protein, unknown function	PF3D7_1443200.iso1.exon1.amp1	IMRAS-045	P	Day 140	-0.0259573365732031
PF3D7_1443200	conserved Plasmodium protein, unknown function	PF3D7_1443200.iso1.exon1.amp1	IMRAS-045	P	Day 0	0.0573404191754854
PF3D7_1443200	conserved Plasmodium protein, unknown function	PF3D7_1443200.iso1.exon1.amp1	IMRAS-049	Mock	Day 0	0.113262600330566
PF3D7_1443200	conserved Plasmodium protein, unknown function	PF3D7_1443200.iso1.exon1.amp1	IMRAS-049	Mock	Day 140	0.0736921248965405
PF3D7_1443200	conserved Plasmodium protein, unknown function	PF3D7_1443200.iso1.exon1.amp1	IMRAS-054	Mock	Day 140	-0.163152642913161
PF3D7_1443200	conserved Plasmodium protein, unknown function	PF3D7_1443200.iso1.exon1.amp1	IMRAS-054	Mock	Day 0	-0.0566277450372041
PF3D7_1443200	conserved Plasmodium protein, unknown function	PF3D7_1443200.iso1.exon1.amp1	IMRAS-057	P	Day 0	-0.221402381272128
PF3D7_1443200	conserved Plasmodium protein, unknown function	PF3D7_1443200.iso1.exon1.amp1	IMRAS-057	P	Day 140	-0.147067368674026
PF3D7_1443200	conserved Plasmodium protein, unknown function	PF3D7_1443200.iso1.exon1.amp1	IMRAS-060	P	Day 140	-0.0625830247294061
PF3D7_1443200	conserved Plasmodium protein, unknown function	PF3D7_1443200.iso1.exon1.amp1	IMRAS-060	P	Day 0	-0.10527650905124
PF3D7_1443200	conserved Plasmodium protein, unknown function	PF3D7_1443200.iso1.exon1.amp1	IMRAS-061	NP	Day 0	-0.162127557203243
PF3D7_1443200	conserved Plasmodium protein, unknown function	PF3D7_1443200.iso1.exon1.amp1	IMRAS-061	NP	Day 140	-0.0113074681296261
PF3D7_1443200	conserved Plasmodium protein, unknown function	PF3D7_1443200.iso1.exon1.amp1	IMRAS-062	Mock	Day 140	-0.198626207554382
PF3D7_1443200	conserved Plasmodium protein, unknown function	PF3D7_1443200.iso1.exon1.amp1	IMRAS-062	Mock	Day 0	-0.14740515282649
PF3D7_1443200	conserved Plasmodium protein, unknown function	PF3D7_1443200.iso1.exon1.amp1	IMRAS-071	NP	Day 0	-0.0667825329386069
PF3D7_1443200	conserved Plasmodium protein, unknown function	PF3D7_1443200.iso1.exon1.amp1	IMRAS-071	NP	Day 140	0.0198290442357614
PF3D7_1443200	conserved Plasmodium protein, unknown function	PF3D7_1443200.iso1.exon1.amp1	IMRAS-078	P	Day 140	-0.0501301094092064
PF3D7_1443200	conserved Plasmodium protein, unknown function	PF3D7_1443200.iso1.exon1.amp1	IMRAS-078	P	Day 0	-0.04777614840674
PF3D7_1023600	conserved Plasmodium protein, unknown function	PF3D7_1023600.iso1.exon4.amp1	IMRAS-002	P	Day 0	-0.349416952711444
PF3D7_1023600	conserved Plasmodium protein, unknown function	PF3D7_1023600.iso1.exon4.amp1	IMRAS-002	P	Day 140	-0.0452323399225207
PF3D7_1023600	conserved Plasmodium protein, unknown function	PF3D7_1023600.iso1.exon4.amp1	IMRAS-005	NP	Day 140	0.0426617720998514
PF3D7_1023600	conserved Plasmodium protein, unknown function	PF3D7_1023600.iso1.exon4.amp1	IMRAS-005	NP	Day 0	-0.0482520465536123
PF3D7_1023600	conserved Plasmodium protein, unknown function	PF3D7_1023600.iso1.exon4.amp1	IMRAS-021	NP	Day 0	-0.0393210034271476
PF3D7_1023600	conserved Plasmodium protein, unknown function	PF3D7_1023600.iso1.exon4.amp1	IMRAS-021	NP	Day 140	-0.0288267083836544
PF3D7_1023600	conserved Plasmodium protein, unknown function	PF3D7_1023600.iso1.exon4.amp1	IMRAS-033	NP	Day 140	-0.138377920289194
PF3D7_1023600	conserved Plasmodium protein, unknown function	PF3D7_1023600.iso1.exon4.amp1	IMRAS-033	NP	Day 0	-0.152533800681407
PF3D7_1023600	conserved Plasmodium protein, unknown function	PF3D7_1023600.iso1.exon4.amp1	IMRAS-039	P	Day 0	-0.140280275262109
PF3D7_1023600	conserved Plasmodium protein, unknown function	PF3D7_1023600.iso1.exon4.amp1	IMRAS-039	P	Day 140	-0.120501245093079
PF3D7_1023600	conserved Plasmodium protein, unknown function	PF3D7_1023600.iso1.exon4.amp1	IMRAS-045	P	Day 140	-0.112646492454395
[truncated: 206,741 more rows]
