# Supplementary material for: Longitudinal immune profiling after radiation-attenuated sporozoite vaccination reveals coordinated immune processes correlated with malaria protection
Source: Front Immunol. 2022 Dec 15;13:1042741. doi: 10.3389/fimmu.2022.1042741 (PMC9798120; doi:10.3389/fimmu.2022.1042741)
Supplement: Supplementary Data Sheet 1 — Limma-dream results table of significant (FDR < 0.05) vaccine-induced genes. [file DataSheet_1.zip › datafile-s-5-IMRAS_detailed_annotatedFlowCounts_preChallenge.csv]

sample	cellType	percent	panel	VISIT	PID	PROTECTION	DAY	BATCH	group	shortCellType
1: Protected-IMRAS-002 D0 imm1	CD19+CD21+/CD3-/Clean up/IgD-IgM-/CD27+/CD24+/CD38-/IgA+	0.13068181818181818	B	D0 Imm1	S002	Protected	D000	IMRAS-002-021	IgA+ B	IgA+ B: CD27+CD24+CD38-
1: Protected-IMRAS-002 D0 imm1	CD19+CD21+/CD3-/Clean up/IgD-IgM-/CD27+/CD24+/CD38-/IgG+	0.24295454545454545	B	D0 Imm1	S002	Protected	D000	IMRAS-002-021	IgG+ B	IgG+ B: CD27+CD24+CD38-
1: Protected-IMRAS-002 D0 imm1	CD19+CD21+/CD3-/Clean up/IgD-IgM-/CD27+/CD24+/CD38hi/IgA+	0.01818181818181818	B	D0 Imm1	S002	Protected	D000	IMRAS-002-021	IgA+ B	IgA+ B: CD27+CD24+CD38hi
1: Protected-IMRAS-002 D0 imm1	CD19+CD21+/CD3-/Clean up/IgD-IgM-/CD27+/CD24+/CD38hi/IgG+	0.010568181818181819	B	D0 Imm1	S002	Protected	D000	IMRAS-002-021	IgG+ B	IgG+ B: CD27+CD24+CD38hi
1: Protected-IMRAS-002 D0 imm1	CD19+CD21+/CD3-/Clean up/IgD-IgM-/CD27+/CD24+/CD38int/IgA+	0.47011363636363634	B	D0 Imm1	S002	Protected	D000	IMRAS-002-021	IgA+ B	IgA+ B: CD27+CD24+CD38int
1: Protected-IMRAS-002 D0 imm1	CD19+CD21+/CD3-/Clean up/IgD-IgM-/CD27+/CD24+/CD38int/IgG+	0.4527272727272727	B	D0 Imm1	S002	Protected	D000	IMRAS-002-021	IgG+ B	IgG+ B: CD27+CD24+CD38int
1: Protected-IMRAS-002 D0 imm1	CD19+CD21+/CD3-/Clean up/IgD-IgM-/CD27+/CD24+/IgA+	0.6275	B	D0 Imm1	S002	Protected	D000	IMRAS-002-021	IgA+ B	IgA+ B: CD27+CD24+
1: Protected-IMRAS-002 D0 imm1	CD19+CD21+/CD3-/Clean up/IgD-IgM-/CD27+/CD24+/IgG+	0.7138636363636364	B	D0 Imm1	S002	Protected	D000	IMRAS-002-021	IgG+ B	IgG+ B: CD27+CD24+
1: Protected-IMRAS-002 D0 imm1	CD19+CD21+/CD3-/Clean up/IgD-IgM-/CD27+/CD24-/CD38-/IgA+	0.03147727272727273	B	D0 Imm1	S002	Protected	D000	IMRAS-002-021	IgA+ B	IgA+ B: CD27+CD24-CD38-
1: Protected-IMRAS-002 D0 imm1	CD19+CD21+/CD3-/Clean up/IgD-IgM-/CD27+/CD24-/CD38-/IgG+	0.03659090909090909	B	D0 Imm1	S002	Protected	D000	IMRAS-002-021	IgG+ B	IgG+ B: CD27+CD24-CD38-
1: Protected-IMRAS-002 D0 imm1	CD19+CD21+/CD3-/Clean up/IgD-IgM-/CD27+/CD24-/CD38hi/IgA+	0.027613636363636365	B	D0 Imm1	S002	Protected	D000	IMRAS-002-021	IgA+ B	IgA+ B: CD27+CD24-CD38hi
1: Protected-IMRAS-002 D0 imm1	CD19+CD21+/CD3-/Clean up/IgD-IgM-/CD27+/CD24-/CD38hi/IgG+	0.01784090909090909	B	D0 Imm1	S002	Protected	D000	IMRAS-002-021	IgG+ B	IgG+ B: CD27+CD24-CD38hi
1: Protected-IMRAS-002 D0 imm1	CD19+CD21+/CD3-/Clean up/IgD-IgM-/CD27+/CD24-/CD38int/IgA+	0.03511363636363636	B	D0 Imm1	S002	Protected	D000	IMRAS-002-021	IgA+ B	IgA+ B: CD27+CD24-CD38int
1: Protected-IMRAS-002 D0 imm1	CD19+CD21+/CD3-/Clean up/IgD-IgM-/CD27+/CD24-/CD38int/IgG+	0.06340909090909091	B	D0 Imm1	S002	Protected	D000	IMRAS-002-021	IgG+ B	IgG+ B: CD27+CD24-CD38int
1: Protected-IMRAS-002 D0 imm1	CD19+CD21+/CD3-/Clean up/IgD-IgM-/CD27+/CD24-/IgA+	0.09534090909090909	B	D0 Imm1	S002	Protected	D000	IMRAS-002-021	IgA+ B	IgA+ B: CD27+CD24-
1: Protected-IMRAS-002 D0 imm1	CD19+CD21+/CD3-/Clean up/IgD-IgM-/CD27+/CD24-/IgG+	0.12	B	D0 Imm1	S002	Protected	D000	IMRAS-002-021	IgG+ B	IgG+ B: CD27+CD24-
1: Protected-IMRAS-002 D0 imm1	CD19+CD21+/CD3-/Clean up/IgM+IgD+	10.015227272727273	B	D0 Imm1	S002	Protected	D000	IMRAS-002-021	IgM+IgD+ B	IgM+IgD+ B: Total
1: Protected-IMRAS-002 D0 imm1	CD19+CD21+/CD3-/Clean up/IgM+IgD+/CD27+	1.7492045454545455	B	D0 Imm1	S002	Protected	D000	IMRAS-002-021	IgM+IgD+ B	IgM+IgD+ B: CD27+
1: Protected-IMRAS-002 D0 imm1	CD19+CD21+/CD3-/Clean up/IgM+IgD+/CD27+/CD24+	1.7172727272727273	B	D0 Imm1	S002	Protected	D000	IMRAS-002-021	IgM+IgD+ B	IgM+IgD+ B: CD27+CD24+
1: Protected-IMRAS-002 D0 imm1	CD19+CD21+/CD3-/Clean up/IgM+IgD+/CD27+/CD24+/CD38-	0.5581818181818182	B	D0 Imm1	S002	Protected	D000	IMRAS-002-021	IgM+IgD+ B	IgM+IgD+ B: CD27+CD24+CD38-
1: Protected-IMRAS-002 D0 imm1	CD19+CD21+/CD3-/Clean up/IgM+IgD+/CD27+/CD24+/CD38-/CD11c+	0.09988636363636363	B	D0 Imm1	S002	Protected	D000	IMRAS-002-021	IgM+IgD+ B	IgM+IgD+ B: CD27+CD24+CD38-CD11c+
1: Protected-IMRAS-002 D0 imm1	CD19+CD21+/CD3-/Clean up/IgM+IgD+/CD27+/CD24+/CD38-/CD80+	0.1955681818181818	B	D0 Imm1	S002	Protected	D000	IMRAS-002-021	IgM+IgD+ B	IgM+IgD+ B: CD27+CD24+CD38-CD80+
1: Protected-IMRAS-002 D0 imm1	CD19+CD21+/CD3-/Clean up/IgM+IgD+/CD27+/CD24+/CD38hi	0.04170454545454545	B	D0 Imm1	S002	Protected	D000	IMRAS-002-021	IgM+IgD+ B	IgM+IgD+ B: CD27+CD24+CD38hi
1: Protected-IMRAS-002 D0 imm1	CD19+CD21+/CD3-/Clean up/IgM+IgD+/CD27+/CD24+/CD38hi/CD11c+	0.010795454545454546	B	D0 Imm1	S002	Protected	D000	IMRAS-002-021	IgM+IgD+ B	IgM+IgD+ B: CD27+CD24+CD38hiCD11c+
1: Protected-IMRAS-002 D0 imm1	CD19+CD21+/CD3-/Clean up/IgM+IgD+/CD27+/CD24+/CD38hi/CD80+	0.008181818181818182	B	D0 Imm1	S002	Protected	D000	IMRAS-002-021	IgM+IgD+ B	IgM+IgD+ B: CD27+CD24+CD38hiCD80+
1: Protected-IMRAS-002 D0 imm1	CD19+CD21+/CD3-/Clean up/IgM+IgD+/CD27+/CD24+/CD38int	1.1010227272727273	B	D0 Imm1	S002	Protected	D000	IMRAS-002-021	IgM+IgD+ B	IgM+IgD+ B: CD27+CD24+CD38int
1: Protected-IMRAS-002 D0 imm1	CD19+CD21+/CD3-/Clean up/IgM+IgD+/CD27+/CD24+/CD38int/CD11c+	0.10022727272727272	B	D0 Imm1	S002	Protected	D000	IMRAS-002-021	IgM+IgD+ B	IgM+IgD+ B: CD27+CD24+CD38intCD11c+
1: Protected-IMRAS-002 D0 imm1	CD19+CD21+/CD3-/Clean up/IgM+IgD+/CD27+/CD24+/CD38int/CD80+	0.16772727272727272	B	D0 Imm1	S002	Protected	D000	IMRAS-002-021	IgM+IgD+ B	IgM+IgD+ B: CD27+CD24+CD38intCD80+
1: Protected-IMRAS-002 D0 imm1	CD19+CD21+/CD3-/Clean up/IgM+IgD+/CD27+/CD24+/CD86+Ki67+	0.011590909090909091	B	D0 Imm1	S002	Protected	D000	IMRAS-002-021	IgM+IgD+ B	IgM+IgD+ B: CD27+CD24+CD86+Ki67+
1: Protected-IMRAS-002 D0 imm1	CD19+CD21+/CD3-/Clean up/IgM+IgD+/CD27+/CD24-	0.03193181818181818	B	D0 Imm1	S002	Protected	D000	IMRAS-002-021	IgM+IgD+ B	IgM+IgD+ B: CD27+CD24-
1: Protected-IMRAS-002 D0 imm1	CD19+CD21+/CD3-/Clean up/IgM+IgD+/CD27+/CD86+Ki67+	0.017727272727272727	B	D0 Imm1	S002	Protected	D000	IMRAS-002-021	IgM+IgD+ B	IgM+IgD+ B: CD27+CD86+Ki67+
1: Protected-IMRAS-002 D0 imm1	CD19+CD21+/CD3-/Clean up/IgM+IgD+/CD27-	8.18909090909091	B	D0 Imm1	S002	Protected	D000	IMRAS-002-021	IgM+IgD+ B	IgM+IgD+ B: CD27-
1: Protected-IMRAS-002 D0 imm1	CD19+CD21+/CD3-/Clean up/IgM+IgD+/CD27-/CD86+Ki67+	0.019204545454545453	B	D0 Imm1	S002	Protected	D000	IMRAS-002-021	IgM+IgD+ B	IgM+IgD+ B: CD27-CD86+Ki67+
2: Protected-IMRAS-002 D3 imm1	CD19+CD21+/CD3-/Clean up/IgD-IgM-/CD27+/CD24+/CD38-/IgA+	0.10486772486772487	B	D3 Imm1	S002	Protected	D003	IMRAS-002-021	IgA+ B	IgA+ B: CD27+CD24+CD38-
2: Protected-IMRAS-002 D3 imm1	CD19+CD21+/CD3-/Clean up/IgD-IgM-/CD27+/CD24+/CD38-/IgG+	0.19862433862433862	B	D3 Imm1	S002	Protected	D003	IMRAS-002-021	IgG+ B	IgG+ B: CD27+CD24+CD38-
2: Protected-IMRAS-002 D3 imm1	CD19+CD21+/CD3-/Clean up/IgD-IgM-/CD27+/CD24+/CD38hi/IgA+	0.010476190476190476	B	D3 Imm1	S002	Protected	D003	IMRAS-002-021	IgA+ B	IgA+ B: CD27+CD24+CD38hi
2: Protected-IMRAS-002 D3 imm1	CD19+CD21+/CD3-/Clean up/IgD-IgM-/CD27+/CD24+/CD38hi/IgG+	0.007936507936507936	B	D3 Imm1	S002	Protected	D003	IMRAS-002-021	IgG+ B	IgG+ B: CD27+CD24+CD38hi
2: Protected-IMRAS-002 D3 imm1	CD19+CD21+/CD3-/Clean up/IgD-IgM-/CD27+/CD24+/CD38int/IgA+	0.3611640211640212	B	D3 Imm1	S002	Protected	D003	IMRAS-002-021	IgA+ B	IgA+ B: CD27+CD24+CD38int
2: Protected-IMRAS-002 D3 imm1	CD19+CD21+/CD3-/Clean up/IgD-IgM-/CD27+/CD24+/CD38int/IgG+	0.35185185185185186	B	D3 Imm1	S002	Protected	D003	IMRAS-002-021	IgG+ B	IgG+ B: CD27+CD24+CD38int
2: Protected-IMRAS-002 D3 imm1	CD19+CD21+/CD3-/Clean up/IgD-IgM-/CD27+/CD24+/IgA+	0.4813756613756614	B	D3 Imm1	S002	Protected	D003	IMRAS-002-021	IgA+ B	IgA+ B: CD27+CD24+
2: Protected-IMRAS-002 D3 imm1	CD19+CD21+/CD3-/Clean up/IgD-IgM-/CD27+/CD24+/IgG+	0.5648677248677249	B	D3 Imm1	S002	Protected	D003	IMRAS-002-021	IgG+ B	IgG+ B: CD27+CD24+
2: Protected-IMRAS-002 D3 imm1	CD19+CD21+/CD3-/Clean up/IgD-IgM-/CD27+/CD24-/CD38-/IgA+	0.02433862433862434	B	D3 Imm1	S002	Protected	D003	IMRAS-002-021	IgA+ B	IgA+ B: CD27+CD24-CD38-
2: Protected-IMRAS-002 D3 imm1	CD19+CD21+/CD3-/Clean up/IgD-IgM-/CD27+/CD24-/CD38-/IgG+	0.02962962962962963	B	D3 Imm1	S002	Protected	D003	IMRAS-002-021	IgG+ B	IgG+ B: CD27+CD24-CD38-
2: Protected-IMRAS-002 D3 imm1	CD19+CD21+/CD3-/Clean up/IgD-IgM-/CD27+/CD24-/CD38hi/IgA+	0.019682539682539683	B	D3 Imm1	S002	Protected	D003	IMRAS-002-021	IgA+ B	IgA+ B: CD27+CD24-CD38hi
2: Protected-IMRAS-002 D3 imm1	CD19+CD21+/CD3-/Clean up/IgD-IgM-/CD27+/CD24-/CD38hi/IgG+	0.014391534391534391	B	D3 Imm1	S002	Protected	D003	IMRAS-002-021	IgG+ B	IgG+ B: CD27+CD24-CD38hi
2: Protected-IMRAS-002 D3 imm1	CD19+CD21+/CD3-/Clean up/IgD-IgM-/CD27+/CD24-/CD38int/IgA+	0.02603174603174603	B	D3 Imm1	S002	Protected	D003	IMRAS-002-021	IgA+ B	IgA+ B: CD27+CD24-CD38int
2: Protected-IMRAS-002 D3 imm1	CD19+CD21+/CD3-/Clean up/IgD-IgM-/CD27+/CD24-/CD38int/IgG+	0.0455026455026455	B	D3 Imm1	S002	Protected	D003	IMRAS-002-021	IgG+ B	IgG+ B: CD27+CD24-CD38int
2: Protected-IMRAS-002 D3 imm1	CD19+CD21+/CD3-/Clean up/IgD-IgM-/CD27+/CD24-/IgA+	0.07068783068783069	B	D3 Imm1	S002	Protected	D003	IMRAS-002-021	IgA+ B	IgA+ B: CD27+CD24-
2: Protected-IMRAS-002 D3 imm1	CD19+CD21+/CD3-/Clean up/IgD-IgM-/CD27+/CD24-/IgG+	0.09185185185185185	B	D3 Imm1	S002	Protected	D003	IMRAS-002-021	IgG+ B	IgG+ B: CD27+CD24-
2: Protected-IMRAS-002 D3 imm1	CD19+CD21+/CD3-/Clean up/IgM+IgD+	7.682116402116402	B	D3 Imm1	S002	Protected	D003	IMRAS-002-021	IgM+IgD+ B	IgM+IgD+ B: Total
2: Protected-IMRAS-002 D3 imm1	CD19+CD21+/CD3-/Clean up/IgM+IgD+/CD27+	1.3029629629629629	B	D3 Imm1	S002	Protected	D003	IMRAS-002-021	IgM+IgD+ B	IgM+IgD+ B: CD27+
2: Protected-IMRAS-002 D3 imm1	CD19+CD21+/CD3-/Clean up/IgM+IgD+/CD27+/CD24+	1.278941798941799	B	D3 Imm1	S002	Protected	D003	IMRAS-002-021	IgM+IgD+ B	IgM+IgD+ B: CD27+CD24+
2: Protected-IMRAS-002 D3 imm1	CD19+CD21+/CD3-/Clean up/IgM+IgD+/CD27+/CD24+/CD38-	0.4264550264550265	B	D3 Imm1	S002	Protected	D003	IMRAS-002-021	IgM+IgD+ B	IgM+IgD+ B: CD27+CD24+CD38-
2: Protected-IMRAS-002 D3 imm1	CD19+CD21+/CD3-/Clean up/IgM+IgD+/CD27+/CD24+/CD38-/CD11c+	0.07037037037037037	B	D3 Imm1	S002	Protected	D003	IMRAS-002-021	IgM+IgD+ B	IgM+IgD+ B: CD27+CD24+CD38-CD11c+
2: Protected-IMRAS-002 D3 imm1	CD19+CD21+/CD3-/Clean up/IgM+IgD+/CD27+/CD24+/CD38-/CD80+	0.1403174603174603	B	D3 Imm1	S002	Protected	D003	IMRAS-002-021	IgM+IgD+ B	IgM+IgD+ B: CD27+CD24+CD38-CD80+
2: Protected-IMRAS-002 D3 imm1	CD19+CD21+/CD3-/Clean up/IgM+IgD+/CD27+/CD24+/CD38hi	0.03037037037037037	B	D3 Imm1	S002	Protected	D003	IMRAS-002-021	IgM+IgD+ B	IgM+IgD+ B: CD27+CD24+CD38hi
2: Protected-IMRAS-002 D3 imm1	CD19+CD21+/CD3-/Clean up/IgM+IgD+/CD27+/CD24+/CD38hi/CD11c+	0.008783068783068783	B	D3 Imm1	S002	Protected	D003	IMRAS-002-021	IgM+IgD+ B	IgM+IgD+ B: CD27+CD24+CD38hiCD11c+
2: Protected-IMRAS-002 D3 imm1	CD19+CD21+/CD3-/Clean up/IgM+IgD+/CD27+/CD24+/CD38hi/CD80+	0.005396825396825397	B	D3 Imm1	S002	Protected	D003	IMRAS-002-021	IgM+IgD+ B	IgM+IgD+ B: CD27+CD24+CD38hiCD80+
2: Protected-IMRAS-002 D3 imm1	CD19+CD21+/CD3-/Clean up/IgM+IgD+/CD27+/CD24+/CD38int	0.8093121693121693	B	D3 Imm1	S002	Protected	D003	IMRAS-002-021	IgM+IgD+ B	IgM+IgD+ B: CD27+CD24+CD38int
2: Protected-IMRAS-002 D3 imm1	CD19+CD21+/CD3-/Clean up/IgM+IgD+/CD27+/CD24+/CD38int/CD11c+	0.06317460317460317	B	D3 Imm1	S002	Protected	D003	IMRAS-002-021	IgM+IgD+ B	IgM+IgD+ B: CD27+CD24+CD38intCD11c+
2: Protected-IMRAS-002 D3 imm1	CD19+CD21+/CD3-/Clean up/IgM+IgD+/CD27+/CD24+/CD38int/CD80+	0.10539682539682539	B	D3 Imm1	S002	Protected	D003	IMRAS-002-021	IgM+IgD+ B	IgM+IgD+ B: CD27+CD24+CD38intCD80+
2: Protected-IMRAS-002 D3 imm1	CD19+CD21+/CD3-/Clean up/IgM+IgD+/CD27+/CD24+/CD86+Ki67+	0.00835978835978836	B	D3 Imm1	S002	Protected	D003	IMRAS-002-021	IgM+IgD+ B	IgM+IgD+ B: CD27+CD24+CD86+Ki67+
2: Protected-IMRAS-002 D3 imm1	CD19+CD21+/CD3-/Clean up/IgM+IgD+/CD27+/CD24-	0.023915343915343914	B	D3 Imm1	S002	Protected	D003	IMRAS-002-021	IgM+IgD+ B	IgM+IgD+ B: CD27+CD24-
2: Protected-IMRAS-002 D3 imm1	CD19+CD21+/CD3-/Clean up/IgM+IgD+/CD27+/CD86+Ki67+	0.012380952380952381	B	D3 Imm1	S002	Protected	D003	IMRAS-002-021	IgM+IgD+ B	IgM+IgD+ B: CD27+CD86+Ki67+
2: Protected-IMRAS-002 D3 imm1	CD19+CD21+/CD3-/Clean up/IgM+IgD+/CD27-	6.318095238095238	B	D3 Imm1	S002	Protected	D003	IMRAS-002-021	IgM+IgD+ B	IgM+IgD+ B: CD27-
2: Protected-IMRAS-002 D3 imm1	CD19+CD21+/CD3-/Clean up/IgM+IgD+/CD27-/CD86+Ki67+	0.012486772486772487	B	D3 Imm1	S002	Protected	D003	IMRAS-002-021	IgM+IgD+ B	IgM+IgD+ B: CD27-CD86+Ki67+
3: Not Protected-IMRAS-021 D14 imm5	CD19+CD21+/CD3-/Clean up/IgD-IgM-/CD27+/CD24+/CD38-/IgA+	0.0876923076923077	B	D14 Imm5	S021	Not-Protected	D133	IMRAS-002-021	IgA+ B	IgA+ B: CD27+CD24+CD38-
3: Not Protected-IMRAS-021 D14 imm5	CD19+CD21+/CD3-/Clean up/IgD-IgM-/CD27+/CD24+/CD38-/IgG+	0.129010989010989	B	D14 Imm5	S021	Not-Protected	D133	IMRAS-002-021	IgG+ B	IgG+ B: CD27+CD24+CD38-
3: Not Protected-IMRAS-021 D14 imm5	CD19+CD21+/CD3-/Clean up/IgD-IgM-/CD27+/CD24+/CD38hi/IgA+	0.01934065934065934	B	D14 Imm5	S021	Not-Protected	D133	IMRAS-002-021	IgA+ B	IgA+ B: CD27+CD24+CD38hi
3: Not Protected-IMRAS-021 D14 imm5	CD19+CD21+/CD3-/Clean up/IgD-IgM-/CD27+/CD24+/CD38hi/IgG+	0.007802197802197802	B	D14 Imm5	S021	Not-Protected	D133	IMRAS-002-021	IgG+ B	IgG+ B: CD27+CD24+CD38hi
3: Not Protected-IMRAS-021 D14 imm5	CD19+CD21+/CD3-/Clean up/IgD-IgM-/CD27+/CD24+/CD38int/IgA+	0.3756043956043956	B	D14 Imm5	S021	Not-Protected	D133	IMRAS-002-021	IgA+ B	IgA+ B: CD27+CD24+CD38int
3: Not Protected-IMRAS-021 D14 imm5	CD19+CD21+/CD3-/Clean up/IgD-IgM-/CD27+/CD24+/CD38int/IgG+	0.29824175824175825	B	D14 Imm5	S021	Not-Protected	D133	IMRAS-002-021	IgG+ B	IgG+ B: CD27+CD24+CD38int
3: Not Protected-IMRAS-021 D14 imm5	CD19+CD21+/CD3-/Clean up/IgD-IgM-/CD27+/CD24+/IgA+	0.4889010989010989	B	D14 Imm5	S021	Not-Protected	D133	IMRAS-002-021	IgA+ B	IgA+ B: CD27+CD24+
3: Not Protected-IMRAS-021 D14 imm5	CD19+CD21+/CD3-/Clean up/IgD-IgM-/CD27+/CD24+/IgG+	0.4381318681318681	B	D14 Imm5	S021	Not-Protected	D133	IMRAS-002-021	IgG+ B	IgG+ B: CD27+CD24+
3: Not Protected-IMRAS-021 D14 imm5	CD19+CD21+/CD3-/Clean up/IgD-IgM-/CD27+/CD24-/CD38-/IgA+	0.017802197802197803	B	D14 Imm5	S021	Not-Protected	D133	IMRAS-002-021	IgA+ B	IgA+ B: CD27+CD24-CD38-
3: Not Protected-IMRAS-021 D14 imm5	CD19+CD21+/CD3-/Clean up/IgD-IgM-/CD27+/CD24-/CD38-/IgG+	0.015934065934065933	B	D14 Imm5	S021	Not-Protected	D133	IMRAS-002-021	IgG+ B	IgG+ B: CD27+CD24-CD38-
3: Not Protected-IMRAS-021 D14 imm5	CD19+CD21+/CD3-/Clean up/IgD-IgM-/CD27+/CD24-/CD38hi/IgA+	0.09230769230769231	B	D14 Imm5	S021	Not-Protected	D133	IMRAS-002-021	IgA+ B	IgA+ B: CD27+CD24-CD38hi
3: Not Protected-IMRAS-021 D14 imm5	CD19+CD21+/CD3-/Clean up/IgD-IgM-/CD27+/CD24-/CD38hi/IgG+	0.045054945054945054	B	D14 Imm5	S021	Not-Protected	D133	IMRAS-002-021	IgG+ B	IgG+ B: CD27+CD24-CD38hi
3: Not Protected-IMRAS-021 D14 imm5	CD19+CD21+/CD3-/Clean up/IgD-IgM-/CD27+/CD24-/CD38int/IgA+	0.025164835164835166	B	D14 Imm5	S021	Not-Protected	D133	IMRAS-002-021	IgA+ B	IgA+ B: CD27+CD24-CD38int
3: Not Protected-IMRAS-021 D14 imm5	CD19+CD21+/CD3-/Clean up/IgD-IgM-/CD27+/CD24-/CD38int/IgG+	0.05373626373626374	B	D14 Imm5	S021	Not-Protected	D133	IMRAS-002-021	IgG+ B	IgG+ B: CD27+CD24-CD38int
3: Not Protected-IMRAS-021 D14 imm5	CD19+CD21+/CD3-/Clean up/IgD-IgM-/CD27+/CD24-/IgA+	0.13736263736263737	B	D14 Imm5	S021	Not-Protected	D133	IMRAS-002-021	IgA+ B	IgA+ B: CD27+CD24-
3: Not Protected-IMRAS-021 D14 imm5	CD19+CD21+/CD3-/Clean up/IgD-IgM-/CD27+/CD24-/IgG+	0.11637362637362637	B	D14 Imm5	S021	Not-Protected	D133	IMRAS-002-021	IgG+ B	IgG+ B: CD27+CD24-
3: Not Protected-IMRAS-021 D14 imm5	CD19+CD21+/CD3-/Clean up/IgM+IgD+	7.352307692307693	B	D14 Imm5	S021	Not-Protected	D133	IMRAS-002-021	IgM+IgD+ B	IgM+IgD+ B: Total
3: Not Protected-IMRAS-021 D14 imm5	CD19+CD21+/CD3-/Clean up/IgM+IgD+/CD27+	0.7627472527472527	B	D14 Imm5	S021	Not-Protected	D133	IMRAS-002-021	IgM+IgD+ B	IgM+IgD+ B: CD27+
3: Not Protected-IMRAS-021 D14 imm5	CD19+CD21+/CD3-/Clean up/IgM+IgD+/CD27+/CD24+	0.7304395604395605	B	D14 Imm5	S021	Not-Protected	D133	IMRAS-002-021	IgM+IgD+ B	IgM+IgD+ B: CD27+CD24+
3: Not Protected-IMRAS-021 D14 imm5	CD19+CD21+/CD3-/Clean up/IgM+IgD+/CD27+/CD24+/CD38-	0.2169230769230769	B	D14 Imm5	S021	Not-Protected	D133	IMRAS-002-021	IgM+IgD+ B	IgM+IgD+ B: CD27+CD24+CD38-
3: Not Protected-IMRAS-021 D14 imm5	CD19+CD21+/CD3-/Clean up/IgM+IgD+/CD27+/CD24+/CD38-/CD11c+	0.026923076923076925	B	D14 Imm5	S021	Not-Protected	D133	IMRAS-002-021	IgM+IgD+ B	IgM+IgD+ B: CD27+CD24+CD38-CD11c+
3: Not Protected-IMRAS-021 D14 imm5	CD19+CD21+/CD3-/Clean up/IgM+IgD+/CD27+/CD24+/CD38-/CD80+	0.03098901098901099	B	D14 Imm5	S021	Not-Protected	D133	IMRAS-002-021	IgM+IgD+ B	IgM+IgD+ B: CD27+CD24+CD38-CD80+
3: Not Protected-IMRAS-021 D14 imm5	CD19+CD21+/CD3-/Clean up/IgM+IgD+/CD27+/CD24+/CD38hi	0.0389010989010989	B	D14 Imm5	S021	Not-Protected	D133	IMRAS-002-021	IgM+IgD+ B	IgM+IgD+ B: CD27+CD24+CD38hi
3: Not Protected-IMRAS-021 D14 imm5	CD19+CD21+/CD3-/Clean up/IgM+IgD+/CD27+/CD24+/CD38hi/CD11c+	0.008461538461538461	B	D14 Imm5	S021	Not-Protected	D133	IMRAS-002-021	IgM+IgD+ B	IgM+IgD+ B: CD27+CD24+CD38hiCD11c+
3: Not Protected-IMRAS-021 D14 imm5	CD19+CD21+/CD3-/Clean up/IgM+IgD+/CD27+/CD24+/CD38hi/CD80+	0.004945054945054945	B	D14 Imm5	S021	Not-Protected	D133	IMRAS-002-021	IgM+IgD+ B	IgM+IgD+ B: CD27+CD24+CD38hiCD80+
3: Not Protected-IMRAS-021 D14 imm5	CD19+CD21+/CD3-/Clean up/IgM+IgD+/CD27+/CD24+/CD38int	0.46593406593406594	B	D14 Imm5	S021	Not-Protected	D133	IMRAS-002-021	IgM+IgD+ B	IgM+IgD+ B: CD27+CD24+CD38int
3: Not Protected-IMRAS-021 D14 imm5	CD19+CD21+/CD3-/Clean up/IgM+IgD+/CD27+/CD24+/CD38int/CD11c+	0.04285714285714286	B	D14 Imm5	S021	Not-Protected	D133	IMRAS-002-021	IgM+IgD+ B	IgM+IgD+ B: CD27+CD24+CD38intCD11c+
3: Not Protected-IMRAS-021 D14 imm5	CD19+CD21+/CD3-/Clean up/IgM+IgD+/CD27+/CD24+/CD38int/CD80+	0.046483516483516486	B	D14 Imm5	S021	Not-Protected	D133	IMRAS-002-021	IgM+IgD+ B	IgM+IgD+ B: CD27+CD24+CD38intCD80+
3: Not Protected-IMRAS-021 D14 imm5	CD19+CD21+/CD3-/Clean up/IgM+IgD+/CD27+/CD24+/CD86+Ki67+	0.01	B	D14 Imm5	S021	Not-Protected	D133	IMRAS-002-021	IgM+IgD+ B	IgM+IgD+ B: CD27+CD24+CD86+Ki67+
3: Not Protected-IMRAS-021 D14 imm5	CD19+CD21+/CD3-/Clean up/IgM+IgD+/CD27+/CD24-	0.032197802197802196	B	D14 Imm5	S021	Not-Protected	D133	IMRAS-002-021	IgM+IgD+ B	IgM+IgD+ B: CD27+CD24-
3: Not Protected-IMRAS-021 D14 imm5	CD19+CD21+/CD3-/Clean up/IgM+IgD+/CD27+/CD86+Ki67+	0.01956043956043956	B	D14 Imm5	S021	Not-Protected	D133	IMRAS-002-021	IgM+IgD+ B	IgM+IgD+ B: CD27+CD86+Ki67+
3: Not Protected-IMRAS-021 D14 imm5	CD19+CD21+/CD3-/Clean up/IgM+IgD+/CD27-	6.551978021978022	B	D14 Imm5	S021	Not-Protected	D133	IMRAS-002-021	IgM+IgD+ B	IgM+IgD+ B: CD27-
3: Not Protected-IMRAS-021 D14 imm5	CD19+CD21+/CD3-/Clean up/IgM+IgD+/CD27-/CD86+Ki67+	0.016813186813186814	B	D14 Imm5	S021	Not-Protected	D133	IMRAS-002-021	IgM+IgD+ B	IgM+IgD+ B: CD27-CD86+Ki67+
4: Protected-IMRAS-002 D14 imm5	CD19+CD21+/CD3-/Clean up/IgD-IgM-/CD27+/CD24+/CD38-/IgA+	0.10415841584158415	B	D14 Imm5	S002	Protected	D133	IMRAS-002-021	IgA+ B	IgA+ B: CD27+CD24+CD38-
4: Protected-IMRAS-002 D14 imm5	CD19+CD21+/CD3-/Clean up/IgD-IgM-/CD27+/CD24+/CD38-/IgG+	0.21207920792079207	B	D14 Imm5	S002	Protected	D133	IMRAS-002-021	IgG+ B	IgG+ B: CD27+CD24+CD38-
4: Protected-IMRAS-002 D14 imm5	CD19+CD21+/CD3-/Clean up/IgD-IgM-/CD27+/CD24+/CD38hi/IgA+	0.015445544554455445	B	D14 Imm5	S002	Protected	D133	IMRAS-002-021	IgA+ B	IgA+ B: CD27+CD24+CD38hi
4: Protected-IMRAS-002 D14 imm5	CD19+CD21+/CD3-/Clean up/IgD-IgM-/CD27+/CD24+/CD38hi/IgG+	0.010198019801980198	B	D14 Imm5	S002	Protected	D133	IMRAS-002-021	IgG+ B	IgG+ B: CD27+CD24+CD38hi
4: Protected-IMRAS-002 D14 imm5	CD19+CD21+/CD3-/Clean up/IgD-IgM-/CD27+/CD24+/CD38int/IgA+	0.3432673267326733	B	D14 Imm5	S002	Protected	D133	IMRAS-002-021	IgA+ B	IgA+ B: CD27+CD24+CD38int
4: Protected-IMRAS-002 D14 imm5	CD19+CD21+/CD3-/Clean up/IgD-IgM-/CD27+/CD24+/CD38int/IgG+	0.3430693069306931	B	D14 Imm5	S002	Protected	D133	IMRAS-002-021	IgG+ B	IgG+ B: CD27+CD24+CD38int
4: Protected-IMRAS-002 D14 imm5	CD19+CD21+/CD3-/Clean up/IgD-IgM-/CD27+/CD24+/IgA+	0.46821782178217825	B	D14 Imm5	S002	Protected	D133	IMRAS-002-021	IgA+ B	IgA+ B: CD27+CD24+
4: Protected-IMRAS-002 D14 imm5	CD19+CD21+/CD3-/Clean up/IgD-IgM-/CD27+/CD24+/IgG+	0.5706930693069306	B	D14 Imm5	S002	Protected	D133	IMRAS-002-021	IgG+ B	IgG+ B: CD27+CD24+
4: Protected-IMRAS-002 D14 imm5	CD19+CD21+/CD3-/Clean up/IgD-IgM-/CD27+/CD24-/CD38-/IgA+	0.023663366336633664	B	D14 Imm5	S002	Protected	D133	IMRAS-002-021	IgA+ B	IgA+ B: CD27+CD24-CD38-
4: Protected-IMRAS-002 D14 imm5	CD19+CD21+/CD3-/Clean up/IgD-IgM-/CD27+/CD24-/CD38-/IgG+	0.03188118811881188	B	D14 Imm5	S002	Protected	D133	IMRAS-002-021	IgG+ B	IgG+ B: CD27+CD24-CD38-
4: Protected-IMRAS-002 D14 imm5	CD19+CD21+/CD3-/Clean up/IgD-IgM-/CD27+/CD24-/CD38hi/IgA+	0.022079207920792078	B	D14 Imm5	S002	Protected	D133	IMRAS-002-021	IgA+ B	IgA+ B: CD27+CD24-CD38hi
4: Protected-IMRAS-002 D14 imm5	CD19+CD21+/CD3-/Clean up/IgD-IgM-/CD27+/CD24-/CD38hi/IgG+	0.018712871287128712	B	D14 Imm5	S002	Protected	D133	IMRAS-002-021	IgG+ B	IgG+ B: CD27+CD24-CD38hi
4: Protected-IMRAS-002 D14 imm5	CD19+CD21+/CD3-/Clean up/IgD-IgM-/CD27+/CD24-/CD38int/IgA+	0.02396039603960396	B	D14 Imm5	S002	Protected	D133	IMRAS-002-021	IgA+ B	IgA+ B: CD27+CD24-CD38int
4: Protected-IMRAS-002 D14 imm5	CD19+CD21+/CD3-/Clean up/IgD-IgM-/CD27+/CD24-/CD38int/IgG+	0.04891089108910891	B	D14 Imm5	S002	Protected	D133	IMRAS-002-021	IgG+ B	IgG+ B: CD27+CD24-CD38int
4: Protected-IMRAS-002 D14 imm5	CD19+CD21+/CD3-/Clean up/IgD-IgM-/CD27+/CD24-/IgA+	0.0702970297029703	B	D14 Imm5	S002	Protected	D133	IMRAS-002-021	IgA+ B	IgA+ B: CD27+CD24-
4: Protected-IMRAS-002 D14 imm5	CD19+CD21+/CD3-/Clean up/IgD-IgM-/CD27+/CD24-/IgG+	0.1007920792079208	B	D14 Imm5	S002	Protected	D133	IMRAS-002-021	IgG+ B	IgG+ B: CD27+CD24-
4: Protected-IMRAS-002 D14 imm5	CD19+CD21+/CD3-/Clean up/IgM+IgD+	7.433069306930693	B	D14 Imm5	S002	Protected	D133	IMRAS-002-021	IgM+IgD+ B	IgM+IgD+ B: Total
4: Protected-IMRAS-002 D14 imm5	CD19+CD21+/CD3-/Clean up/IgM+IgD+/CD27+	1.4026732673267326	B	D14 Imm5	S002	Protected	D133	IMRAS-002-021	IgM+IgD+ B	IgM+IgD+ B: CD27+
4: Protected-IMRAS-002 D14 imm5	CD19+CD21+/CD3-/Clean up/IgM+IgD+/CD27+/CD24+	1.3757425742574256	B	D14 Imm5	S002	Protected	D133	IMRAS-002-021	IgM+IgD+ B	IgM+IgD+ B: CD27+CD24+
4: Protected-IMRAS-002 D14 imm5	CD19+CD21+/CD3-/Clean up/IgM+IgD+/CD27+/CD24+/CD38-	0.46594059405940597	B	D14 Imm5	S002	Protected	D133	IMRAS-002-021	IgM+IgD+ B	IgM+IgD+ B: CD27+CD24+CD38-
4: Protected-IMRAS-002 D14 imm5	CD19+CD21+/CD3-/Clean up/IgM+IgD+/CD27+/CD24+/CD38-/CD11c+	0.07792079207920792	B	D14 Imm5	S002	Protected	D133	IMRAS-002-021	IgM+IgD+ B	IgM+IgD+ B: CD27+CD24+CD38-CD11c+
4: Protected-IMRAS-002 D14 imm5	CD19+CD21+/CD3-/Clean up/IgM+IgD+/CD27+/CD24+/CD38-/CD80+	0.16207920792079208	B	D14 Imm5	S002	Protected	D133	IMRAS-002-021	IgM+IgD+ B	IgM+IgD+ B: CD27+CD24+CD38-CD80+
4: Protected-IMRAS-002 D14 imm5	CD19+CD21+/CD3-/Clean up/IgM+IgD+/CD27+/CD24+/CD38hi	0.04128712871287129	B	D14 Imm5	S002	Protected	D133	IMRAS-002-021	IgM+IgD+ B	IgM+IgD+ B: CD27+CD24+CD38hi
4: Protected-IMRAS-002 D14 imm5	CD19+CD21+/CD3-/Clean up/IgM+IgD+/CD27+/CD24+/CD38hi/CD11c+	0.012673267326732674	B	D14 Imm5	S002	Protected	D133	IMRAS-002-021	IgM+IgD+ B	IgM+IgD+ B: CD27+CD24+CD38hiCD11c+
4: Protected-IMRAS-002 D14 imm5	CD19+CD21+/CD3-/Clean up/IgM+IgD+/CD27+/CD24+/CD38hi/CD80+	0.006237623762376238	B	D14 Imm5	S002	Protected	D133	IMRAS-002-021	IgM+IgD+ B	IgM+IgD+ B: CD27+CD24+CD38hiCD80+
4: Protected-IMRAS-002 D14 imm5	CD19+CD21+/CD3-/Clean up/IgM+IgD+/CD27+/CD24+/CD38int	0.857029702970297	B	D14 Imm5	S002	Protected	D133	IMRAS-002-021	IgM+IgD+ B	IgM+IgD+ B: CD27+CD24+CD38int
4: Protected-IMRAS-002 D14 imm5	CD19+CD21+/CD3-/Clean up/IgM+IgD+/CD27+/CD24+/CD38int/CD11c+	0.054554455445544554	B	D14 Imm5	S002	Protected	D133	IMRAS-002-021	IgM+IgD+ B	IgM+IgD+ B: CD27+CD24+CD38intCD11c+
4: Protected-IMRAS-002 D14 imm5	CD19+CD21+/CD3-/Clean up/IgM+IgD+/CD27+/CD24+/CD38int/CD80+	0.10148514851485149	B	D14 Imm5	S002	Protected	D133	IMRAS-002-021	IgM+IgD+ B	IgM+IgD+ B: CD27+CD24+CD38intCD80+
4: Protected-IMRAS-002 D14 imm5	CD19+CD21+/CD3-/Clean up/IgM+IgD+/CD27+/CD24+/CD86+Ki67+	0.010594059405940595	B	D14 Imm5	S002	Protected	D133	IMRAS-002-021	IgM+IgD+ B	IgM+IgD+ B: CD27+CD24+CD86+Ki67+
4: Protected-IMRAS-002 D14 imm5	CD19+CD21+/CD3-/Clean up/IgM+IgD+/CD27+/CD24-	0.02693069306930693	B	D14 Imm5	S002	Protected	D133	IMRAS-002-021	IgM+IgD+ B	IgM+IgD+ B: CD27+CD24-
4: Protected-IMRAS-002 D14 imm5	CD19+CD21+/CD3-/Clean up/IgM+IgD+/CD27+/CD86+Ki67+	0.014455445544554456	B	D14 Imm5	S002	Protected	D133	IMRAS-002-021	IgM+IgD+ B	IgM+IgD+ B: CD27+CD86+Ki67+
4: Protected-IMRAS-002 D14 imm5	CD19+CD21+/CD3-/Clean up/IgM+IgD+/CD27-	5.965148514851485	B	D14 Imm5	S002	Protected	D133	IMRAS-002-021	IgM+IgD+ B	IgM+IgD+ B: CD27-
4: Protected-IMRAS-002 D14 imm5	CD19+CD21+/CD3-/Clean up/IgM+IgD+/CD27-/CD86+Ki67+	0.01495049504950495	B	D14 Imm5	S002	Protected	D133	IMRAS-002-021	IgM+IgD+ B	IgM+IgD+ B: CD27-CD86+Ki67+
5: Not Protected-IMRAS-021 D3 imm1	CD19+CD21+/CD3-/Clean up/IgD-IgM-/CD27+/CD24+/CD38-/IgA+	0.09639519359145528	B	D3 Imm1	S021	Not-Protected	D003	IMRAS-002-021	IgA+ B	IgA+ B: CD27+CD24+CD38-
5: Not Protected-IMRAS-021 D3 imm1	CD19+CD21+/CD3-/Clean up/IgD-IgM-/CD27+/CD24+/CD38-/IgG+	0.15166889185580773	B	D3 Imm1	S021	Not-Protected	D003	IMRAS-002-021	IgG+ B	IgG+ B: CD27+CD24+CD38-
5: Not Protected-IMRAS-021 D3 imm1	CD19+CD21+/CD3-/Clean up/IgD-IgM-/CD27+/CD24+/CD38hi/IgA+	0.02630173564753004	B	D3 Imm1	S021	Not-Protected	D003	IMRAS-002-021	IgA+ B	IgA+ B: CD27+CD24+CD38hi
5: Not Protected-IMRAS-021 D3 imm1	CD19+CD21+/CD3-/Clean up/IgD-IgM-/CD27+/CD24+/CD38hi/IgG+	0.00787716955941255	B	D3 Imm1	S021	Not-Protected	D003	IMRAS-002-021	IgG+ B	IgG+ B: CD27+CD24+CD38hi
5: Not Protected-IMRAS-021 D3 imm1	CD19+CD21+/CD3-/Clean up/IgD-IgM-/CD27+/CD24+/CD38int/IgA+	0.39946595460614154	B	D3 Imm1	S021	Not-Protected	D003	IMRAS-002-021	IgA+ B	IgA+ B: CD27+CD24+CD38int
5: Not Protected-IMRAS-021 D3 imm1	CD19+CD21+/CD3-/Clean up/IgD-IgM-/CD27+/CD24+/CD38int/IgG+	0.3186915887850467	B	D3 Imm1	S021	Not-Protected	D003	IMRAS-002-021	IgG+ B	IgG+ B: CD27+CD24+CD38int
5: Not Protected-IMRAS-021 D3 imm1	CD19+CD21+/CD3-/Clean up/IgD-IgM-/CD27+/CD24+/IgA+	0.527369826435247	B	D3 Imm1	S021	Not-Protected	D003	IMRAS-002-021	IgA+ B	IgA+ B: CD27+CD24+
5: Not Protected-IMRAS-021 D3 imm1	CD19+CD21+/CD3-/Clean up/IgD-IgM-/CD27+/CD24+/IgG+	0.48130841121495327	B	D3 Imm1	S021	Not-Protected	D003	IMRAS-002-021	IgG+ B	IgG+ B: CD27+CD24+
5: Not Protected-IMRAS-021 D3 imm1	CD19+CD21+/CD3-/Clean up/IgD-IgM-/CD27+/CD24-/CD38-/IgA+	0.019492656875834447	B	D3 Imm1	S021	Not-Protected	D003	IMRAS-002-021	IgA+ B	IgA+ B: CD27+CD24-CD38-
5: Not Protected-IMRAS-021 D3 imm1	CD19+CD21+/CD3-/Clean up/IgD-IgM-/CD27+/CD24-/CD38-/IgG+	0.017489986648865155	B	D3 Imm1	S021	Not-Protected	D003	IMRAS-002-021	IgG+ B	IgG+ B: CD27+CD24-CD38-
5: Not Protected-IMRAS-021 D3 imm1	CD19+CD21+/CD3-/Clean up/IgD-IgM-/CD27+/CD24-/CD38hi/IgA+	0.13244325767690254	B	D3 Imm1	S021	Not-Protected	D003	IMRAS-002-021	IgA+ B	IgA+ B: CD27+CD24-CD38hi
5: Not Protected-IMRAS-021 D3 imm1	CD19+CD21+/CD3-/Clean up/IgD-IgM-/CD27+/CD24-/CD38hi/IgG+	0.02630173564753004	B	D3 Imm1	S021	Not-Protected	D003	IMRAS-002-021	IgG+ B	IgG+ B: CD27+CD24-CD38hi
5: Not Protected-IMRAS-021 D3 imm1	CD19+CD21+/CD3-/Clean up/IgD-IgM-/CD27+/CD24-/CD38int/IgA+	0.02069425901201602	B	D3 Imm1	S021	Not-Protected	D003	IMRAS-002-021	IgA+ B	IgA+ B: CD27+CD24-CD38int
5: Not Protected-IMRAS-021 D3 imm1	CD19+CD21+/CD3-/Clean up/IgD-IgM-/CD27+/CD24-/CD38int/IgG+	0.04205607476635514	B	D3 Imm1	S021	Not-Protected	D003	IMRAS-002-021	IgG+ B	IgG+ B: CD27+CD24-CD38int
5: Not Protected-IMRAS-021 D3 imm1	CD19+CD21+/CD3-/Clean up/IgD-IgM-/CD27+/CD24-/IgA+	0.1746328437917223	B	D3 Imm1	S021	Not-Protected	D003	IMRAS-002-021	IgA+ B	IgA+ B: CD27+CD24-
5: Not Protected-IMRAS-021 D3 imm1	CD19+CD21+/CD3-/Clean up/IgD-IgM-/CD27+/CD24-/IgG+	0.08718291054739653	B	D3 Imm1	S021	Not-Protected	D003	IMRAS-002-021	IgG+ B	IgG+ B: CD27+CD24-
5: Not Protected-IMRAS-021 D3 imm1	CD19+CD21+/CD3-/Clean up/IgM+IgD+	8.713484646194926	B	D3 Imm1	S021	Not-Protected	D003	IMRAS-002-021	IgM+IgD+ B	IgM+IgD+ B: Total
5: Not Protected-IMRAS-021 D3 imm1	CD19+CD21+/CD3-/Clean up/IgM+IgD+/CD27+	0.8527369826435247	B	D3 Imm1	S021	Not-Protected	D003	IMRAS-002-021	IgM+IgD+ B	IgM+IgD+ B: CD27+
5: Not Protected-IMRAS-021 D3 imm1	CD19+CD21+/CD3-/Clean up/IgM+IgD+/CD27+/CD24+	0.8105473965287049	B	D3 Imm1	S021	Not-Protected	D003	IMRAS-002-021	IgM+IgD+ B	IgM+IgD+ B: CD27+CD24+
5: Not Protected-IMRAS-021 D3 imm1	CD19+CD21+/CD3-/Clean up/IgM+IgD+/CD27+/CD24+/CD38-	0.24619492656875835	B	D3 Imm1	S021	Not-Protected	D003	IMRAS-002-021	IgM+IgD+ B	IgM+IgD+ B: CD27+CD24+CD38-
5: Not Protected-IMRAS-021 D3 imm1	CD19+CD21+/CD3-/Clean up/IgM+IgD+/CD27+/CD24+/CD38-/CD11c+	0.033110814419225636	B	D3 Imm1	S021	Not-Protected	D003	IMRAS-002-021	IgM+IgD+ B	IgM+IgD+ B: CD27+CD24+CD38-CD11c+
5: Not Protected-IMRAS-021 D3 imm1	CD19+CD21+/CD3-/Clean up/IgM+IgD+/CD27+/CD24+/CD38-/CD80+	0.0308411214953271	B	D3 Imm1	S021	Not-Protected	D003	IMRAS-002-021	IgM+IgD+ B	IgM+IgD+ B: CD27+CD24+CD38-CD80+
5: Not Protected-IMRAS-021 D3 imm1	CD19+CD21+/CD3-/Clean up/IgM+IgD+/CD27+/CD24+/CD38hi	0.03257676902536716	B	D3 Imm1	S021	Not-Protected	D003	IMRAS-002-021	IgM+IgD+ B	IgM+IgD+ B: CD27+CD24+CD38hi
5: Not Protected-IMRAS-021 D3 imm1	CD19+CD21+/CD3-/Clean up/IgM+IgD+/CD27+/CD24+/CD38hi/CD11c+	0.008411214953271028	B	D3 Imm1	S021	Not-Protected	D003	IMRAS-002-021	IgM+IgD+ B	IgM+IgD+ B: CD27+CD24+CD38hiCD11c+
5: Not Protected-IMRAS-021 D3 imm1	CD19+CD21+/CD3-/Clean up/IgM+IgD+/CD27+/CD24+/CD38hi/CD80+	0.005607476635514018	B	D3 Imm1	S021	Not-Protected	D003	IMRAS-002-021	IgM+IgD+ B	IgM+IgD+ B: CD27+CD24+CD38hiCD80+
5: Not Protected-IMRAS-021 D3 imm1	CD19+CD21+/CD3-/Clean up/IgM+IgD+/CD27+/CD24+/CD38int	0.5236315086782376	B	D3 Imm1	S021	Not-Protected	D003	IMRAS-002-021	IgM+IgD+ B	IgM+IgD+ B: CD27+CD24+CD38int
5: Not Protected-IMRAS-021 D3 imm1	CD19+CD21+/CD3-/Clean up/IgM+IgD+/CD27+/CD24+/CD38int/CD11c+	0.04539385847797063	B	D3 Imm1	S021	Not-Protected	D003	IMRAS-002-021	IgM+IgD+ B	IgM+IgD+ B: CD27+CD24+CD38intCD11c+
5: Not Protected-IMRAS-021 D3 imm1	CD19+CD21+/CD3-/Clean up/IgM+IgD+/CD27+/CD24+/CD38int/CD80+	0.045527369826435245	B	D3 Imm1	S021	Not-Protected	D003	IMRAS-002-021	IgM+IgD+ B	IgM+IgD+ B: CD27+CD24+CD38intCD80+
5: Not Protected-IMRAS-021 D3 imm1	CD19+CD21+/CD3-/Clean up/IgM+IgD+/CD27+/CD24+/CD86+Ki67+	0.01041388518024032	B	D3 Imm1	S021	Not-Protected	D003	IMRAS-002-021	IgM+IgD+ B	IgM+IgD+ B: CD27+CD24+CD86+Ki67+
5: Not Protected-IMRAS-021 D3 imm1	CD19+CD21+/CD3-/Clean up/IgM+IgD+/CD27+/CD24-	0.04165554072096128	B	D3 Imm1	S021	Not-Protected	D003	IMRAS-002-021	IgM+IgD+ B	IgM+IgD+ B: CD27+CD24-
5: Not Protected-IMRAS-021 D3 imm1	CD19+CD21+/CD3-/Clean up/IgM+IgD+/CD27+/CD86+Ki67+	0.03257676902536716	B	D3 Imm1	S021	Not-Protected	D003	IMRAS-002-021	IgM+IgD+ B	IgM+IgD+ B: CD27+CD86+Ki67+
5: Not Protected-IMRAS-021 D3 imm1	CD19+CD21+/CD3-/Clean up/IgM+IgD+/CD27-	7.821628838451268	B	D3 Imm1	S021	Not-Protected	D003	IMRAS-002-021	IgM+IgD+ B	IgM+IgD+ B: CD27-
5: Not Protected-IMRAS-021 D3 imm1	CD19+CD21+/CD3-/Clean up/IgM+IgD+/CD27-/CD86+Ki67+	0.01628838451268358	B	D3 Imm1	S021	Not-Protected	D003	IMRAS-002-021	IgM+IgD+ B	IgM+IgD+ B: CD27-CD86+Ki67+
7: Not Protected-IMRAS-021 D7 imm3	CD19+CD21+/CD3-/Clean up/IgD-IgM-/CD27+/CD24+/CD38-/IgA+	0.10288957688338493	B	D7 Imm3	S021	Not-Protected	D063	IMRAS-002-021	IgA+ B	IgA+ B: CD27+CD24+CD38-
7: Not Protected-IMRAS-021 D7 imm3	CD19+CD21+/CD3-/Clean up/IgD-IgM-/CD27+/CD24+/CD38-/IgG+	0.15366357069143446	B	D7 Imm3	S021	Not-Protected	D063	IMRAS-002-021	IgG+ B	IgG+ B: CD27+CD24+CD38-
7: Not Protected-IMRAS-021 D7 imm3	CD19+CD21+/CD3-/Clean up/IgD-IgM-/CD27+/CD24+/CD38hi/IgA+	0.01217750257997936	B	D7 Imm3	S021	Not-Protected	D063	IMRAS-002-021	IgA+ B	IgA+ B: CD27+CD24+CD38hi
7: Not Protected-IMRAS-021 D7 imm3	CD19+CD21+/CD3-/Clean up/IgD-IgM-/CD27+/CD24+/CD38hi/IgG+	0.007533539731682147	B	D7 Imm3	S021	Not-Protected	D063	IMRAS-002-021	IgG+ B	IgG+ B: CD27+CD24+CD38hi
7: Not Protected-IMRAS-021 D7 imm3	CD19+CD21+/CD3-/Clean up/IgD-IgM-/CD27+/CD24+/CD38int/IgA+	0.3939112487100103	B	D7 Imm3	S021	Not-Protected	D063	IMRAS-002-021	IgA+ B	IgA+ B: CD27+CD24+CD38int
7: Not Protected-IMRAS-021 D7 imm3	CD19+CD21+/CD3-/Clean up/IgD-IgM-/CD27+/CD24+/CD38int/IgG+	0.31609907120743036	B	D7 Imm3	S021	Not-Protected	D063	IMRAS-002-021	IgG+ B	IgG+ B: CD27+CD24+CD38int
7: Not Protected-IMRAS-021 D7 imm3	CD19+CD21+/CD3-/Clean up/IgD-IgM-/CD27+/CD24+/IgA+	0.5157894736842106	B	D7 Imm3	S021	Not-Protected	D063	IMRAS-002-021	IgA+ B	IgA+ B: CD27+CD24+
7: Not Protected-IMRAS-021 D7 imm3	CD19+CD21+/CD3-/Clean up/IgD-IgM-/CD27+/CD24+/IgG+	0.48008255933952526	B	D7 Imm3	S021	Not-Protected	D063	IMRAS-002-021	IgG+ B	IgG+ B: CD27+CD24+
7: Not Protected-IMRAS-021 D7 imm3	CD19+CD21+/CD3-/Clean up/IgD-IgM-/CD27+/CD24-/CD38-/IgA+	0.021878224974200205	B	D7 Imm3	S021	Not-Protected	D063	IMRAS-002-021	IgA+ B	IgA+ B: CD27+CD24-CD38-
7: Not Protected-IMRAS-021 D7 imm3	CD19+CD21+/CD3-/Clean up/IgD-IgM-/CD27+/CD24-/CD38-/IgG+	0.017543859649122806	B	D7 Imm3	S021	Not-Protected	D063	IMRAS-002-021	IgG+ B	IgG+ B: CD27+CD24-CD38-
7: Not Protected-IMRAS-021 D7 imm3	CD19+CD21+/CD3-/Clean up/IgD-IgM-/CD27+/CD24-/CD38hi/IgA+	0.0370485036119711	B	D7 Imm3	S021	Not-Protected	D063	IMRAS-002-021	IgA+ B	IgA+ B: CD27+CD24-CD38hi
7: Not Protected-IMRAS-021 D7 imm3	CD19+CD21+/CD3-/Clean up/IgD-IgM-/CD27+/CD24-/CD38hi/IgG+	0.030134158926728587	B	D7 Imm3	S021	Not-Protected	D063	IMRAS-002-021	IgG+ B	IgG+ B: CD27+CD24-CD38hi
7: Not Protected-IMRAS-021 D7 imm3	CD19+CD21+/CD3-/Clean up/IgD-IgM-/CD27+/CD24-/CD38int/IgA+	0.027347781217750257	B	D7 Imm3	S021	Not-Protected	D063	IMRAS-002-021	IgA+ B	IgA+ B: CD27+CD24-CD38int
7: Not Protected-IMRAS-021 D7 imm3	CD19+CD21+/CD3-/Clean up/IgD-IgM-/CD27+/CD24-/CD38int/IgG+	0.043343653250773995	B	D7 Imm3	S021	Not-Protected	D063	IMRAS-002-021	IgG+ B	IgG+ B: CD27+CD24-CD38int
7: Not Protected-IMRAS-021 D7 imm3	CD19+CD21+/CD3-/Clean up/IgD-IgM-/CD27+/CD24-/IgA+	0.08720330237358101	B	D7 Imm3	S021	Not-Protected	D063	IMRAS-002-021	IgA+ B	IgA+ B: CD27+CD24-
7: Not Protected-IMRAS-021 D7 imm3	CD19+CD21+/CD3-/Clean up/IgD-IgM-/CD27+/CD24-/IgG+	0.09205366357069143	B	D7 Imm3	S021	Not-Protected	D063	IMRAS-002-021	IgG+ B	IgG+ B: CD27+CD24-
7: Not Protected-IMRAS-021 D7 imm3	CD19+CD21+/CD3-/Clean up/IgM+IgD+	7.754798761609907	B	D7 Imm3	S021	Not-Protected	D063	IMRAS-002-021	IgM+IgD+ B	IgM+IgD+ B: Total
7: Not Protected-IMRAS-021 D7 imm3	CD19+CD21+/CD3-/Clean up/IgM+IgD+/CD27+	0.856656346749226	B	D7 Imm3	S021	Not-Protected	D063	IMRAS-002-021	IgM+IgD+ B	IgM+IgD+ B: CD27+
7: Not Protected-IMRAS-021 D7 imm3	CD19+CD21+/CD3-/Clean up/IgM+IgD+/CD27+/CD24+	0.8315789473684211	B	D7 Imm3	S021	Not-Protected	D063	IMRAS-002-021	IgM+IgD+ B	IgM+IgD+ B: CD27+CD24+
7: Not Protected-IMRAS-021 D7 imm3	CD19+CD21+/CD3-/Clean up/IgM+IgD+/CD27+/CD24+/CD38-	0.2643962848297214	B	D7 Imm3	S021	Not-Protected	D063	IMRAS-002-021	IgM+IgD+ B	IgM+IgD+ B: CD27+CD24+CD38-
7: Not Protected-IMRAS-021 D7 imm3	CD19+CD21+/CD3-/Clean up/IgM+IgD+/CD27+/CD24+/CD38-/CD11c+	0.023839009287925695	B	D7 Imm3	S021	Not-Protected	D063	IMRAS-002-021	IgM+IgD+ B	IgM+IgD+ B: CD27+CD24+CD38-CD11c+
7: Not Protected-IMRAS-021 D7 imm3	CD19+CD21+/CD3-/Clean up/IgM+IgD+/CD27+/CD24+/CD38-/CD80+	0.03147574819401445	B	D7 Imm3	S021	Not-Protected	D063	IMRAS-002-021	IgM+IgD+ B	IgM+IgD+ B: CD27+CD24+CD38-CD80+
7: Not Protected-IMRAS-021 D7 imm3	CD19+CD21+/CD3-/Clean up/IgM+IgD+/CD27+/CD24+/CD38hi	0.03973168214654283	B	D7 Imm3	S021	Not-Protected	D063	IMRAS-002-021	IgM+IgD+ B	IgM+IgD+ B: CD27+CD24+CD38hi
7: Not Protected-IMRAS-021 D7 imm3	CD19+CD21+/CD3-/Clean up/IgM+IgD+/CD27+/CD24+/CD38hi/CD11c+	0.008875128998968008	B	D7 Imm3	S021	Not-Protected	D063	IMRAS-002-021	IgM+IgD+ B	IgM+IgD+ B: CD27+CD24+CD38hiCD11c+
7: Not Protected-IMRAS-021 D7 imm3	CD19+CD21+/CD3-/Clean up/IgM+IgD+/CD27+/CD24+/CD38hi/CD80+	0.004953560371517028	B	D7 Imm3	S021	Not-Protected	D063	IMRAS-002-021	IgM+IgD+ B	IgM+IgD+ B: CD27+CD24+CD38hiCD80+
7: Not Protected-IMRAS-021 D7 imm3	CD19+CD21+/CD3-/Clean up/IgM+IgD+/CD27+/CD24+/CD38int	0.5199174406604747	B	D7 Imm3	S021	Not-Protected	D063	IMRAS-002-021	IgM+IgD+ B	IgM+IgD+ B: CD27+CD24+CD38int
7: Not Protected-IMRAS-021 D7 imm3	CD19+CD21+/CD3-/Clean up/IgM+IgD+/CD27+/CD24+/CD38int/CD11c+	0.04685242518059855	B	D7 Imm3	S021	Not-Protected	D063	IMRAS-002-021	IgM+IgD+ B	IgM+IgD+ B: CD27+CD24+CD38intCD11c+
7: Not Protected-IMRAS-021 D7 imm3	CD19+CD21+/CD3-/Clean up/IgM+IgD+/CD27+/CD24+/CD38int/CD80+	0.05737874097007224	B	D7 Imm3	S021	Not-Protected	D063	IMRAS-002-021	IgM+IgD+ B	IgM+IgD+ B: CD27+CD24+CD38intCD80+
7: Not Protected-IMRAS-021 D7 imm3	CD19+CD21+/CD3-/Clean up/IgM+IgD+/CD27+/CD24+/CD86+Ki67+	0.008875128998968008	B	D7 Imm3	S021	Not-Protected	D063	IMRAS-002-021	IgM+IgD+ B	IgM+IgD+ B: CD27+CD24+CD86+Ki67+
7: Not Protected-IMRAS-021 D7 imm3	CD19+CD21+/CD3-/Clean up/IgM+IgD+/CD27+/CD24-	0.02497420020639835	B	D7 Imm3	S021	Not-Protected	D063	IMRAS-002-021	IgM+IgD+ B	IgM+IgD+ B: CD27+CD24-
7: Not Protected-IMRAS-021 D7 imm3	CD19+CD21+/CD3-/Clean up/IgM+IgD+/CD27+/CD86+Ki67+	0.012693498452012383	B	D7 Imm3	S021	Not-Protected	D063	IMRAS-002-021	IgM+IgD+ B	IgM+IgD+ B: CD27+CD86+Ki67+
7: Not Protected-IMRAS-021 D7 imm3	CD19+CD21+/CD3-/Clean up/IgM+IgD+/CD27-	6.851496388028896	B	D7 Imm3	S021	Not-Protected	D063	IMRAS-002-021	IgM+IgD+ B	IgM+IgD+ B: CD27-
7: Not Protected-IMRAS-021 D7 imm3	CD19+CD21+/CD3-/Clean up/IgM+IgD+/CD27-/CD86+Ki67+	0.012796697626418989	B	D7 Imm3	S021	Not-Protected	D063	IMRAS-002-021	IgM+IgD+ B	IgM+IgD+ B: CD27-CD86+Ki67+
8: Not Protected-IMRAS-005 D0 imm1	CD19+CD21+/CD3-/Clean up/IgD-IgM-/CD27+/CD24+/CD38-/IgA+	0.025	B	D0 Imm1	S005	Not-Protected	D000	IMRAS-002-021	IgA+ B	IgA+ B: CD27+CD24+CD38-
8: Not Protected-IMRAS-005 D0 imm1	CD19+CD21+/CD3-/Clean up/IgD-IgM-/CD27+/CD24+/CD38-/IgG+	0.039684466019417476	B	D0 Imm1	S005	Not-Protected	D000	IMRAS-002-021	IgG+ B	IgG+ B: CD27+CD24+CD38-
8: Not Protected-IMRAS-005 D0 imm1	CD19+CD21+/CD3-/Clean up/IgD-IgM-/CD27+/CD24+/CD38hi/IgA+	0.001941747572815534	B	D0 Imm1	S005	Not-Protected	D000	IMRAS-002-021	IgA+ B	IgA+ B: CD27+CD24+CD38hi
8: Not Protected-IMRAS-005 D0 imm1	CD19+CD21+/CD3-/Clean up/IgD-IgM-/CD27+/CD24+/CD38hi/IgG+	0.0036407766990291263	B	D0 Imm1	S005	Not-Protected	D000	IMRAS-002-021	IgG+ B	IgG+ B: CD27+CD24+CD38hi
8: Not Protected-IMRAS-005 D0 imm1	CD19+CD21+/CD3-/Clean up/IgD-IgM-/CD27+/CD24+/CD38int/IgA+	0.09660194174757282	B	D0 Imm1	S005	Not-Protected	D000	IMRAS-002-021	IgA+ B	IgA+ B: CD27+CD24+CD38int
8: Not Protected-IMRAS-005 D0 imm1	CD19+CD21+/CD3-/Clean up/IgD-IgM-/CD27+/CD24+/CD38int/IgG+	0.14259708737864077	B	D0 Imm1	S005	Not-Protected	D000	IMRAS-002-021	IgG+ B	IgG+ B: CD27+CD24+CD38int
8: Not Protected-IMRAS-005 D0 imm1	CD19+CD21+/CD3-/Clean up/IgD-IgM-/CD27+/CD24+/IgA+	0.12512135922330098	B	D0 Imm1	S005	Not-Protected	D000	IMRAS-002-021	IgA+ B	IgA+ B: CD27+CD24+
8: Not Protected-IMRAS-005 D0 imm1	CD19+CD21+/CD3-/Clean up/IgD-IgM-/CD27+/CD24+/IgG+	0.1878640776699029	B	D0 Imm1	S005	Not-Protected	D000	IMRAS-002-021	IgG+ B	IgG+ B: CD27+CD24+
8: Not Protected-IMRAS-005 D0 imm1	CD19+CD21+/CD3-/Clean up/IgD-IgM-/CD27+/CD24-/CD38-/IgA+	0.0033980582524271844	B	D0 Imm1	S005	Not-Protected	D000	IMRAS-002-021	IgA+ B	IgA+ B: CD27+CD24-CD38-
8: Not Protected-IMRAS-005 D0 imm1	CD19+CD21+/CD3-/Clean up/IgD-IgM-/CD27+/CD24-/CD38-/IgG+	0.01237864077669903	B	D0 Imm1	S005	Not-Protected	D000	IMRAS-002-021	IgG+ B	IgG+ B: CD27+CD24-CD38-
8: Not Protected-IMRAS-005 D0 imm1	CD19+CD21+/CD3-/Clean up/IgD-IgM-/CD27+/CD24-/CD38hi/IgA+	0.00849514563106796	B	D0 Imm1	S005	Not-Protected	D000	IMRAS-002-021	IgA+ B	IgA+ B: CD27+CD24-CD38hi
8: Not Protected-IMRAS-005 D0 imm1	CD19+CD21+/CD3-/Clean up/IgD-IgM-/CD27+/CD24-/CD38hi/IgG+	0.006189320388349515	B	D0 Imm1	S005	Not-Protected	D000	IMRAS-002-021	IgG+ B	IgG+ B: CD27+CD24-CD38hi
8: Not Protected-IMRAS-005 D0 imm1	CD19+CD21+/CD3-/Clean up/IgD-IgM-/CD27+/CD24-/CD38int/IgA+	0.015533980582524271	B	D0 Imm1	S005	Not-Protected	D000	IMRAS-002-021	IgA+ B	IgA+ B: CD27+CD24-CD38int
8: Not Protected-IMRAS-005 D0 imm1	CD19+CD21+/CD3-/Clean up/IgD-IgM-/CD27+/CD24-/CD38int/IgG+	0.054854368932038836	B	D0 Imm1	S005	Not-Protected	D000	IMRAS-002-021	IgG+ B	IgG+ B: CD27+CD24-CD38int
8: Not Protected-IMRAS-005 D0 imm1	CD19+CD21+/CD3-/Clean up/IgD-IgM-/CD27+/CD24-/IgA+	0.02779126213592233	B	D0 Imm1	S005	Not-Protected	D000	IMRAS-002-021	IgA+ B	IgA+ B: CD27+CD24-
8: Not Protected-IMRAS-005 D0 imm1	CD19+CD21+/CD3-/Clean up/IgD-IgM-/CD27+/CD24-/IgG+	0.07487864077669903	B	D0 Imm1	S005	Not-Protected	D000	IMRAS-002-021	IgG+ B	IgG+ B: CD27+CD24-
8: Not Protected-IMRAS-005 D0 imm1	CD19+CD21+/CD3-/Clean up/IgM+IgD+	17.597087378640776	B	D0 Imm1	S005	Not-Protected	D000	IMRAS-002-021	IgM+IgD+ B	IgM+IgD+ B: Total
8: Not Protected-IMRAS-005 D0 imm1	CD19+CD21+/CD3-/Clean up/IgM+IgD+/CD27+	1.3240291262135921	B	D0 Imm1	S005	Not-Protected	D000	IMRAS-002-021	IgM+IgD+ B	IgM+IgD+ B: CD27+
8: Not Protected-IMRAS-005 D0 imm1	CD19+CD21+/CD3-/Clean up/IgM+IgD+/CD27+/CD24+	1.225606796116505	B	D0 Imm1	S005	Not-Protected	D000	IMRAS-002-021	IgM+IgD+ B	IgM+IgD+ B: CD27+CD24+
8: Not Protected-IMRAS-005 D0 imm1	CD19+CD21+/CD3-/Clean up/IgM+IgD+/CD27+/CD24+/CD38-	0.4368932038834951	B	D0 Imm1	S005	Not-Protected	D000	IMRAS-002-021	IgM+IgD+ B	IgM+IgD+ B: CD27+CD24+CD38-
8: Not Protected-IMRAS-005 D0 imm1	CD19+CD21+/CD3-/Clean up/IgM+IgD+/CD27+/CD24+/CD38-/CD11c+	0.07961165048543689	B	D0 Imm1	S005	Not-Protected	D000	IMRAS-002-021	IgM+IgD+ B	IgM+IgD+ B: CD27+CD24+CD38-CD11c+
8: Not Protected-IMRAS-005 D0 imm1	CD19+CD21+/CD3-/Clean up/IgM+IgD+/CD27+/CD24+/CD38-/CD80+	0.06322815533980583	B	D0 Imm1	S005	Not-Protected	D000	IMRAS-002-021	IgM+IgD+ B	IgM+IgD+ B: CD27+CD24+CD38-CD80+
8: Not Protected-IMRAS-005 D0 imm1	CD19+CD21+/CD3-/Clean up/IgM+IgD+/CD27+/CD24+/CD38hi	0.0987864077669903	B	D0 Imm1	S005	Not-Protected	D000	IMRAS-002-021	IgM+IgD+ B	IgM+IgD+ B: CD27+CD24+CD38hi
8: Not Protected-IMRAS-005 D0 imm1	CD19+CD21+/CD3-/Clean up/IgM+IgD+/CD27+/CD24+/CD38hi/CD11c+	0.010315533980582525	B	D0 Imm1	S005	Not-Protected	D000	IMRAS-002-021	IgM+IgD+ B	IgM+IgD+ B: CD27+CD24+CD38hiCD11c+
8: Not Protected-IMRAS-005 D0 imm1	CD19+CD21+/CD3-/Clean up/IgM+IgD+/CD27+/CD24+/CD38hi/CD80+	0.00558252427184466	B	D0 Imm1	S005	Not-Protected	D000	IMRAS-002-021	IgM+IgD+ B	IgM+IgD+ B: CD27+CD24+CD38hiCD80+
8: Not Protected-IMRAS-005 D0 imm1	CD19+CD21+/CD3-/Clean up/IgM+IgD+/CD27+/CD24+/CD38int	0.6754854368932038	B	D0 Imm1	S005	Not-Protected	D000	IMRAS-002-021	IgM+IgD+ B	IgM+IgD+ B: CD27+CD24+CD38int
8: Not Protected-IMRAS-005 D0 imm1	CD19+CD21+/CD3-/Clean up/IgM+IgD+/CD27+/CD24+/CD38int/CD11c+	0.07184466019417475	B	D0 Imm1	S005	Not-Protected	D000	IMRAS-002-021	IgM+IgD+ B	IgM+IgD+ B: CD27+CD24+CD38intCD11c+
8: Not Protected-IMRAS-005 D0 imm1	CD19+CD21+/CD3-/Clean up/IgM+IgD+/CD27+/CD24+/CD38int/CD80+	0.0683252427184466	B	D0 Imm1	S005	Not-Protected	D000	IMRAS-002-021	IgM+IgD+ B	IgM+IgD+ B: CD27+CD24+CD38intCD80+
8: Not Protected-IMRAS-005 D0 imm1	CD19+CD21+/CD3-/Clean up/IgM+IgD+/CD27+/CD24+/CD86+Ki67+	0.02111650485436893	B	D0 Imm1	S005	Not-Protected	D000	IMRAS-002-021	IgM+IgD+ B	IgM+IgD+ B: CD27+CD24+CD86+Ki67+
8: Not Protected-IMRAS-005 D0 imm1	CD19+CD21+/CD3-/Clean up/IgM+IgD+/CD27+/CD24-	0.09757281553398059	B	D0 Imm1	S005	Not-Protected	D000	IMRAS-002-021	IgM+IgD+ B	IgM+IgD+ B: CD27+CD24-
8: Not Protected-IMRAS-005 D0 imm1	CD19+CD21+/CD3-/Clean up/IgM+IgD+/CD27+/CD86+Ki67+	0.02378640776699029	B	D0 Imm1	S005	Not-Protected	D000	IMRAS-002-021	IgM+IgD+ B	IgM+IgD+ B: CD27+CD86+Ki67+
8: Not Protected-IMRAS-005 D0 imm1	CD19+CD21+/CD3-/Clean up/IgM+IgD+/CD27-	16.140776699029125	B	D0 Imm1	S005	Not-Protected	D000	IMRAS-002-021	IgM+IgD+ B	IgM+IgD+ B: CD27-
8: Not Protected-IMRAS-005 D0 imm1	CD19+CD21+/CD3-/Clean up/IgM+IgD+/CD27-/CD86+Ki67+	0.036529126213592236	B	D0 Imm1	S005	Not-Protected	D000	IMRAS-002-021	IgM+IgD+ B	IgM+IgD+ B: CD27-CD86+Ki67+
9: Not Protected-IMRAS-021 D3 imm3	CD19+CD21+/CD3-/Clean up/IgD-IgM-/CD27+/CD24+/CD38-/IgA+	0.09752650176678446	B	D3 Imm3	S021	Not-Protected	D059	IMRAS-002-021	IgA+ B	IgA+ B: CD27+CD24+CD38-
9: Not Protected-IMRAS-021 D3 imm3	CD19+CD21+/CD3-/Clean up/IgD-IgM-/CD27+/CD24+/CD38-/IgG+	0.14888103651354534	B	D3 Imm3	S021	Not-Protected	D059	IMRAS-002-021	IgG+ B	IgG+ B: CD27+CD24+CD38-
9: Not Protected-IMRAS-021 D3 imm3	CD19+CD21+/CD3-/Clean up/IgD-IgM-/CD27+/CD24+/CD38hi/IgA+	0.019199057714958775	B	D3 Imm3	S021	Not-Protected	D059	IMRAS-002-021	IgA+ B	IgA+ B: CD27+CD24+CD38hi
9: Not Protected-IMRAS-021 D3 imm3	CD19+CD21+/CD3-/Clean up/IgD-IgM-/CD27+/CD24+/CD38hi/IgG+	0.008716136631330978	B	D3 Imm3	S021	Not-Protected	D059	IMRAS-002-021	IgG+ B	IgG+ B: CD27+CD24+CD38hi
9: Not Protected-IMRAS-021 D3 imm3	CD19+CD21+/CD3-/Clean up/IgD-IgM-/CD27+/CD24+/CD38int/IgA+	0.40306242638398115	B	D3 Imm3	S021	Not-Protected	D059	IMRAS-002-021	IgA+ B	IgA+ B: CD27+CD24+CD38int
9: Not Protected-IMRAS-021 D3 imm3	CD19+CD21+/CD3-/Clean up/IgD-IgM-/CD27+/CD24+/CD38int/IgG+	0.3050647820965842	B	D3 Imm3	S021	Not-Protected	D059	IMRAS-002-021	IgG+ B	IgG+ B: CD27+CD24+CD38int
9: Not Protected-IMRAS-021 D3 imm3	CD19+CD21+/CD3-/Clean up/IgD-IgM-/CD27+/CD24+/IgA+	0.5273262661955241	B	D3 Imm3	S021	Not-Protected	D059	IMRAS-002-021	IgA+ B	IgA+ B: CD27+CD24+
9: Not Protected-IMRAS-021 D3 imm3	CD19+CD21+/CD3-/Clean up/IgD-IgM-/CD27+/CD24+/IgG+	0.4669022379269729	B	D3 Imm3	S021	Not-Protected	D059	IMRAS-002-021	IgG+ B	IgG+ B: CD27+CD24+
9: Not Protected-IMRAS-021 D3 imm3	CD19+CD21+/CD3-/Clean up/IgD-IgM-/CD27+/CD24-/CD38-/IgA+	0.020141342756183747	B	D3 Imm3	S021	Not-Protected	D059	IMRAS-002-021	IgA+ B	IgA+ B: CD27+CD24-CD38-
9: Not Protected-IMRAS-021 D3 imm3	CD19+CD21+/CD3-/Clean up/IgD-IgM-/CD27+/CD24-/CD38-/IgG+	0.01684334511189635	B	D3 Imm3	S021	Not-Protected	D059	IMRAS-002-021	IgG+ B	IgG+ B: CD27+CD24-CD38-
9: Not Protected-IMRAS-021 D3 imm3	CD19+CD21+/CD3-/Clean up/IgD-IgM-/CD27+/CD24-/CD38hi/IgA+	0.04228504122497055	B	D3 Imm3	S021	Not-Protected	D059	IMRAS-002-021	IgA+ B	IgA+ B: CD27+CD24-CD38hi
9: Not Protected-IMRAS-021 D3 imm3	CD19+CD21+/CD3-/Clean up/IgD-IgM-/CD27+/CD24-/CD38hi/IgG+	0.0215547703180212	B	D3 Imm3	S021	Not-Protected	D059	IMRAS-002-021	IgG+ B	IgG+ B: CD27+CD24-CD38hi
9: Not Protected-IMRAS-021 D3 imm3	CD19+CD21+/CD3-/Clean up/IgD-IgM-/CD27+/CD24-/CD38int/IgA+	0.02921083627797409	B	D3 Imm3	S021	Not-Protected	D059	IMRAS-002-021	IgA+ B	IgA+ B: CD27+CD24-CD38int
9: Not Protected-IMRAS-021 D3 imm3	CD19+CD21+/CD3-/Clean up/IgD-IgM-/CD27+/CD24-/CD38int/IgG+	0.04157832744405183	B	D3 Imm3	S021	Not-Protected	D059	IMRAS-002-021	IgG+ B	IgG+ B: CD27+CD24-CD38int
9: Not Protected-IMRAS-021 D3 imm3	CD19+CD21+/CD3-/Clean up/IgD-IgM-/CD27+/CD24-/IgA+	0.0928150765606596	B	D3 Imm3	S021	Not-Protected	D059	IMRAS-002-021	IgA+ B	IgA+ B: CD27+CD24-
9: Not Protected-IMRAS-021 D3 imm3	CD19+CD21+/CD3-/Clean up/IgD-IgM-/CD27+/CD24-/IgG+	0.08080094228504123	B	D3 Imm3	S021	Not-Protected	D059	IMRAS-002-021	IgG+ B	IgG+ B: CD27+CD24-
9: Not Protected-IMRAS-021 D3 imm3	CD19+CD21+/CD3-/Clean up/IgM+IgD+	8.47208480565371	B	D3 Imm3	S021	Not-Protected	D059	IMRAS-002-021	IgM+IgD+ B	IgM+IgD+ B: Total
9: Not Protected-IMRAS-021 D3 imm3	CD19+CD21+/CD3-/Clean up/IgM+IgD+/CD27+	0.8133097762073027	B	D3 Imm3	S021	Not-Protected	D059	IMRAS-002-021	IgM+IgD+ B	IgM+IgD+ B: CD27+
9: Not Protected-IMRAS-021 D3 imm3	CD19+CD21+/CD3-/Clean up/IgM+IgD+/CD27+/CD24+	0.7881036513545348	B	D3 Imm3	S021	Not-Protected	D059	IMRAS-002-021	IgM+IgD+ B	IgM+IgD+ B: CD27+CD24+
9: Not Protected-IMRAS-021 D3 imm3	CD19+CD21+/CD3-/Clean up/IgM+IgD+/CD27+/CD24+/CD38-	0.23239104829210835	B	D3 Imm3	S021	Not-Protected	D059	IMRAS-002-021	IgM+IgD+ B	IgM+IgD+ B: CD27+CD24+CD38-
9: Not Protected-IMRAS-021 D3 imm3	CD19+CD21+/CD3-/Clean up/IgM+IgD+/CD27+/CD24+/CD38-/CD11c+	0.03027090694935218	B	D3 Imm3	S021	Not-Protected	D059	IMRAS-002-021	IgM+IgD+ B	IgM+IgD+ B: CD27+CD24+CD38-CD11c+
9: Not Protected-IMRAS-021 D3 imm3	CD19+CD21+/CD3-/Clean up/IgM+IgD+/CD27+/CD24+/CD38-/CD80+	0.02921083627797409	B	D3 Imm3	S021	Not-Protected	D059	IMRAS-002-021	IgM+IgD+ B	IgM+IgD+ B: CD27+CD24+CD38-CD80+
9: Not Protected-IMRAS-021 D3 imm3	CD19+CD21+/CD3-/Clean up/IgM+IgD+/CD27+/CD24+/CD38hi	0.03109540636042403	B	D3 Imm3	S021	Not-Protected	D059	IMRAS-002-021	IgM+IgD+ B	IgM+IgD+ B: CD27+CD24+CD38hi
9: Not Protected-IMRAS-021 D3 imm3	CD19+CD21+/CD3-/Clean up/IgM+IgD+/CD27+/CD24+/CD38hi/CD11c+	0.008716136631330978	B	D3 Imm3	S021	Not-Protected	D059	IMRAS-002-021	IgM+IgD+ B	IgM+IgD+ B: CD27+CD24+CD38hiCD11c+
9: Not Protected-IMRAS-021 D3 imm3	CD19+CD21+/CD3-/Clean up/IgM+IgD+/CD27+/CD24+/CD38hi/CD80+	0.004711425206124852	B	D3 Imm3	S021	Not-Protected	D059	IMRAS-002-021	IgM+IgD+ B	IgM+IgD+ B: CD27+CD24+CD38hiCD80+
9: Not Protected-IMRAS-021 D3 imm3	CD19+CD21+/CD3-/Clean up/IgM+IgD+/CD27+/CD24+/CD38int	0.5173144876325089	B	D3 Imm3	S021	Not-Protected	D059	IMRAS-002-021	IgM+IgD+ B	IgM+IgD+ B: CD27+CD24+CD38int
9: Not Protected-IMRAS-021 D3 imm3	CD19+CD21+/CD3-/Clean up/IgM+IgD+/CD27+/CD24+/CD38int/CD11c+	0.0486454652532391	B	D3 Imm3	S021	Not-Protected	D059	IMRAS-002-021	IgM+IgD+ B	IgM+IgD+ B: CD27+CD24+CD38intCD11c+
9: Not Protected-IMRAS-021 D3 imm3	CD19+CD21+/CD3-/Clean up/IgM+IgD+/CD27+/CD24+/CD38int/CD80+	0.04734982332155477	B	D3 Imm3	S021	Not-Protected	D059	IMRAS-002-021	IgM+IgD+ B	IgM+IgD+ B: CD27+CD24+CD38intCD80+
9: Not Protected-IMRAS-021 D3 imm3	CD19+CD21+/CD3-/Clean up/IgM+IgD+/CD27+/CD24+/CD86+Ki67+	0.008362779740871613	B	D3 Imm3	S021	Not-Protected	D059	IMRAS-002-021	IgM+IgD+ B	IgM+IgD+ B: CD27+CD24+CD86+Ki67+
9: Not Protected-IMRAS-021 D3 imm3	CD19+CD21+/CD3-/Clean up/IgM+IgD+/CD27+/CD24-	0.02508833922261484	B	D3 Imm3	S021	Not-Protected	D059	IMRAS-002-021	IgM+IgD+ B	IgM+IgD+ B: CD27+CD24-
9: Not Protected-IMRAS-021 D3 imm3	CD19+CD21+/CD3-/Clean up/IgM+IgD+/CD27+/CD86+Ki67+	0.013309776207302709	B	D3 Imm3	S021	Not-Protected	D059	IMRAS-002-021	IgM+IgD+ B	IgM+IgD+ B: CD27+CD86+Ki67+
9: Not Protected-IMRAS-021 D3 imm3	CD19+CD21+/CD3-/Clean up/IgM+IgD+/CD27-	7.617903415783275	B	D3 Imm3	S021	Not-Protected	D059	IMRAS-002-021	IgM+IgD+ B	IgM+IgD+ B: CD27-
9: Not Protected-IMRAS-021 D3 imm3	CD19+CD21+/CD3-/Clean up/IgM+IgD+/CD27-/CD86+Ki67+	0.017432273262661956	B	D3 Imm3	S021	Not-Protected	D059	IMRAS-002-021	IgM+IgD+ B	IgM+IgD+ B: CD27-CD86+Ki67+
10: Not Protected-IMRAS-005 D7 imm3	CD19+CD21+/CD3-/Clean up/IgD-IgM-/CD27+/CD24+/CD38-/IgA+	0.022587968217934167	B	D7 Imm3	S005	Not-Protected	D063	IMRAS-002-021	IgA+ B	IgA+ B: CD27+CD24+CD38-
10: Not Protected-IMRAS-005 D7 imm3	CD19+CD21+/CD3-/Clean up/IgD-IgM-/CD27+/CD24+/CD38-/IgG+	0.038365493757094214	B	D7 Imm3	S005	Not-Protected	D063	IMRAS-002-021	IgG+ B	IgG+ B: CD27+CD24+CD38-
10: Not Protected-IMRAS-005 D7 imm3	CD19+CD21+/CD3-/Clean up/IgD-IgM-/CD27+/CD24+/CD38hi/IgA+	0.0036322360953461976	B	D7 Imm3	S005	Not-Protected	D063	IMRAS-002-021	IgA+ B	IgA+ B: CD27+CD24+CD38hi
10: Not Protected-IMRAS-005 D7 imm3	CD19+CD21+/CD3-/Clean up/IgD-IgM-/CD27+/CD24+/CD38hi/IgG+	0.004540295119182747	B	D7 Imm3	S005	Not-Protected	D063	IMRAS-002-021	IgG+ B	IgG+ B: CD27+CD24+CD38hi
10: Not Protected-IMRAS-005 D7 imm3	CD19+CD21+/CD3-/Clean up/IgD-IgM-/CD27+/CD24+/CD38int/IgA+	0.09194097616345062	B	D7 Imm3	S005	Not-Protected	D063	IMRAS-002-021	IgA+ B	IgA+ B: CD27+CD24+CD38int
10: Not Protected-IMRAS-005 D7 imm3	CD19+CD21+/CD3-/Clean up/IgD-IgM-/CD27+/CD24+/CD38int/IgG+	0.15414301929625426	B	D7 Imm3	S005	Not-Protected	D063	IMRAS-002-021	IgG+ B	IgG+ B: CD27+CD24+CD38int
10: Not Protected-IMRAS-005 D7 imm3	CD19+CD21+/CD3-/Clean up/IgD-IgM-/CD27+/CD24+/IgA+	0.11963677639046538	B	D7 Imm3	S005	Not-Protected	D063	IMRAS-002-021	IgA+ B	IgA+ B: CD27+CD24+
10: Not Protected-IMRAS-005 D7 imm3	CD19+CD21+/CD3-/Clean up/IgD-IgM-/CD27+/CD24+/IgG+	0.20068104426787742	B	D7 Imm3	S005	Not-Protected	D063	IMRAS-002-021	IgG+ B	IgG+ B: CD27+CD24+
10: Not Protected-IMRAS-005 D7 imm3	CD19+CD21+/CD3-/Clean up/IgD-IgM-/CD27+/CD24-/CD38-/IgA+	0.004086265607264473	B	D7 Imm3	S005	Not-Protected	D063	IMRAS-002-021	IgA+ B	IgA+ B: CD27+CD24-CD38-
10: Not Protected-IMRAS-005 D7 imm3	CD19+CD21+/CD3-/Clean up/IgD-IgM-/CD27+/CD24-/CD38-/IgG+	0.010102156640181612	B	D7 Imm3	S005	Not-Protected	D063	IMRAS-002-021	IgG+ B	IgG+ B: CD27+CD24-CD38-
10: Not Protected-IMRAS-005 D7 imm3	CD19+CD21+/CD3-/Clean up/IgD-IgM-/CD27+/CD24-/CD38hi/IgA+	0.007604994324631101	B	D7 Imm3	S005	Not-Protected	D063	IMRAS-002-021	IgA+ B	IgA+ B: CD27+CD24-CD38hi
10: Not Protected-IMRAS-005 D7 imm3	CD19+CD21+/CD3-/Clean up/IgD-IgM-/CD27+/CD24-/CD38hi/IgG+	0.007264472190692395	B	D7 Imm3	S005	Not-Protected	D063	IMRAS-002-021	IgG+ B	IgG+ B: CD27+CD24-CD38hi
10: Not Protected-IMRAS-005 D7 imm3	CD19+CD21+/CD3-/Clean up/IgD-IgM-/CD27+/CD24-/CD38int/IgA+	0.016572077185017027	B	D7 Imm3	S005	Not-Protected	D063	IMRAS-002-021	IgA+ B	IgA+ B: CD27+CD24-CD38int
10: Not Protected-IMRAS-005 D7 imm3	CD19+CD21+/CD3-/Clean up/IgD-IgM-/CD27+/CD24-/CD38int/IgG+	0.058569807037457434	B	D7 Imm3	S005	Not-Protected	D063	IMRAS-002-021	IgG+ B	IgG+ B: CD27+CD24-CD38int
10: Not Protected-IMRAS-005 D7 imm3	CD19+CD21+/CD3-/Clean up/IgD-IgM-/CD27+/CD24-/IgA+	0.028830874006810444	B	D7 Imm3	S005	Not-Protected	D063	IMRAS-002-021	IgA+ B	IgA+ B: CD27+CD24-
10: Not Protected-IMRAS-005 D7 imm3	CD19+CD21+/CD3-/Clean up/IgD-IgM-/CD27+/CD24-/IgG+	0.07786606129398412	B	D7 Imm3	S005	Not-Protected	D063	IMRAS-002-021	IgG+ B	IgG+ B: CD27+CD24-
10: Not Protected-IMRAS-005 D7 imm3	CD19+CD21+/CD3-/Clean up/IgM+IgD+	13.166855845629966	B	D7 Imm3	S005	Not-Protected	D063	IMRAS-002-021	IgM+IgD+ B	IgM+IgD+ B: Total
10: Not Protected-IMRAS-005 D7 imm3	CD19+CD21+/CD3-/Clean up/IgM+IgD+/CD27+	1.2170261066969352	B	D7 Imm3	S005	Not-Protected	D063	IMRAS-002-021	IgM+IgD+ B	IgM+IgD+ B: CD27+
10: Not Protected-IMRAS-005 D7 imm3	CD19+CD21+/CD3-/Clean up/IgM+IgD+/CD27+/CD24+	1.1383654937570942	B	D7 Imm3	S005	Not-Protected	D063	IMRAS-002-021	IgM+IgD+ B	IgM+IgD+ B: CD27+CD24+
10: Not Protected-IMRAS-005 D7 imm3	CD19+CD21+/CD3-/Clean up/IgM+IgD+/CD27+/CD24+/CD38-	0.4200908059023837	B	D7 Imm3	S005	Not-Protected	D063	IMRAS-002-021	IgM+IgD+ B	IgM+IgD+ B: CD27+CD24+CD38-
10: Not Protected-IMRAS-005 D7 imm3	CD19+CD21+/CD3-/Clean up/IgM+IgD+/CD27+/CD24+/CD38-/CD11c+	0.08388195232690125	B	D7 Imm3	S005	Not-Protected	D063	IMRAS-002-021	IgM+IgD+ B	IgM+IgD+ B: CD27+CD24+CD38-CD11c+
10: Not Protected-IMRAS-005 D7 imm3	CD19+CD21+/CD3-/Clean up/IgM+IgD+/CD27+/CD24+/CD38-/CD80+	0.07480136208853576	B	D7 Imm3	S005	Not-Protected	D063	IMRAS-002-021	IgM+IgD+ B	IgM+IgD+ B: CD27+CD24+CD38-CD80+
10: Not Protected-IMRAS-005 D7 imm3	CD19+CD21+/CD3-/Clean up/IgM+IgD+/CD27+/CD24+/CD38hi	0.09228149829738932	B	D7 Imm3	S005	Not-Protected	D063	IMRAS-002-021	IgM+IgD+ B	IgM+IgD+ B: CD27+CD24+CD38hi
10: Not Protected-IMRAS-005 D7 imm3	CD19+CD21+/CD3-/Clean up/IgM+IgD+/CD27+/CD24+/CD38hi/CD11c+	0.013053348467650397	B	D7 Imm3	S005	Not-Protected	D063	IMRAS-002-021	IgM+IgD+ B	IgM+IgD+ B: CD27+CD24+CD38hiCD11c+
10: Not Protected-IMRAS-005 D7 imm3	CD19+CD21+/CD3-/Clean up/IgM+IgD+/CD27+/CD24+/CD38hi/CD80+	0.007037457434733258	B	D7 Imm3	S005	Not-Protected	D063	IMRAS-002-021	IgM+IgD+ B	IgM+IgD+ B: CD27+CD24+CD38hiCD80+
10: Not Protected-IMRAS-005 D7 imm3	CD19+CD21+/CD3-/Clean up/IgM+IgD+/CD27+/CD24+/CD38int	0.6169125993189557	B	D7 Imm3	S005	Not-Protected	D063	IMRAS-002-021	IgM+IgD+ B	IgM+IgD+ B: CD27+CD24+CD38int
10: Not Protected-IMRAS-005 D7 imm3	CD19+CD21+/CD3-/Clean up/IgM+IgD+/CD27+/CD24+/CD38int/CD11c+	0.07026106696935301	B	D7 Imm3	S005	Not-Protected	D063	IMRAS-002-021	IgM+IgD+ B	IgM+IgD+ B: CD27+CD24+CD38intCD11c+
10: Not Protected-IMRAS-005 D7 imm3	CD19+CD21+/CD3-/Clean up/IgM+IgD+/CD27+/CD24+/CD38int/CD80+	0.07673098751418843	B	D7 Imm3	S005	Not-Protected	D063	IMRAS-002-021	IgM+IgD+ B	IgM+IgD+ B: CD27+CD24+CD38intCD80+
10: Not Protected-IMRAS-005 D7 imm3	CD19+CD21+/CD3-/Clean up/IgM+IgD+/CD27+/CD24+/CD86+Ki67+	0.022587968217934167	B	D7 Imm3	S005	Not-Protected	D063	IMRAS-002-021	IgM+IgD+ B	IgM+IgD+ B: CD27+CD24+CD86+Ki67+
10: Not Protected-IMRAS-005 D7 imm3	CD19+CD21+/CD3-/Clean up/IgM+IgD+/CD27+/CD24-	0.07832009080590238	B	D7 Imm3	S005	Not-Protected	D063	IMRAS-002-021	IgM+IgD+ B	IgM+IgD+ B: CD27+CD24-
10: Not Protected-IMRAS-005 D7 imm3	CD19+CD21+/CD3-/Clean up/IgM+IgD+/CD27+/CD86+Ki67+	0.027468785471055617	B	D7 Imm3	S005	Not-Protected	D063	IMRAS-002-021	IgM+IgD+ B	IgM+IgD+ B: CD27+CD86+Ki67+
10: Not Protected-IMRAS-005 D7 imm3	CD19+CD21+/CD3-/Clean up/IgM+IgD+/CD27-	11.804767309875142	B	D7 Imm3	S005	Not-Protected	D063	IMRAS-002-021	IgM+IgD+ B	IgM+IgD+ B: CD27-
10: Not Protected-IMRAS-005 D7 imm3	CD19+CD21+/CD3-/Clean up/IgM+IgD+/CD27-/CD86+Ki67+	0.0395005675368899	B	D7 Imm3	S005	Not-Protected	D063	IMRAS-002-021	IgM+IgD+ B	IgM+IgD+ B: CD27-CD86+Ki67+
11: Not Protected-IMRAS-021 D0 imm3	CD19+CD21+/CD3-/Clean up/IgD-IgM-/CD27+/CD24+/CD38-/IgA+	0.09966139954853273	B	D0 Imm3	S021	Not-Protected	D056	IMRAS-002-021	IgA+ B	IgA+ B: CD27+CD24+CD38-
11: Not Protected-IMRAS-021 D0 imm3	CD19+CD21+/CD3-/Clean up/IgD-IgM-/CD27+/CD24+/CD38-/IgG+	0.16693002257336342	B	D0 Imm3	S021	Not-Protected	D056	IMRAS-002-021	IgG+ B	IgG+ B: CD27+CD24+CD38-
11: Not Protected-IMRAS-021 D0 imm3	CD19+CD21+/CD3-/Clean up/IgD-IgM-/CD27+/CD24+/CD38hi/IgA+	0.02347629796839729	B	D0 Imm3	S021	Not-Protected	D056	IMRAS-002-021	IgA+ B	IgA+ B: CD27+CD24+CD38hi
11: Not Protected-IMRAS-021 D0 imm3	CD19+CD21+/CD3-/Clean up/IgD-IgM-/CD27+/CD24+/CD38hi/IgG+	0.00925507900677201	B	D0 Imm3	S021	Not-Protected	D056	IMRAS-002-021	IgG+ B	IgG+ B: CD27+CD24+CD38hi
11: Not Protected-IMRAS-021 D0 imm3	CD19+CD21+/CD3-/Clean up/IgD-IgM-/CD27+/CD24+/CD38int/IgA+	0.4322799097065463	B	D0 Imm3	S021	Not-Protected	D056	IMRAS-002-021	IgA+ B	IgA+ B: CD27+CD24+CD38int
11: Not Protected-IMRAS-021 D0 imm3	CD19+CD21+/CD3-/Clean up/IgD-IgM-/CD27+/CD24+/CD38int/IgG+	0.3729119638826185	B	D0 Imm3	S021	Not-Protected	D056	IMRAS-002-021	IgG+ B	IgG+ B: CD27+CD24+CD38int
11: Not Protected-IMRAS-021 D0 imm3	CD19+CD21+/CD3-/Clean up/IgD-IgM-/CD27+/CD24+/IgA+	0.563882618510158	B	D0 Imm3	S021	Not-Protected	D056	IMRAS-002-021	IgA+ B	IgA+ B: CD27+CD24+
11: Not Protected-IMRAS-021 D0 imm3	CD19+CD21+/CD3-/Clean up/IgD-IgM-/CD27+/CD24+/IgG+	0.5520316027088036	B	D0 Imm3	S021	Not-Protected	D056	IMRAS-002-021	IgG+ B	IgG+ B: CD27+CD24+
11: Not Protected-IMRAS-021 D0 imm3	CD19+CD21+/CD3-/Clean up/IgD-IgM-/CD27+/CD24-/CD38-/IgA+	0.0172686230248307	B	D0 Imm3	S021	Not-Protected	D056	IMRAS-002-021	IgA+ B	IgA+ B: CD27+CD24-CD38-
11: Not Protected-IMRAS-021 D0 imm3	CD19+CD21+/CD3-/Clean up/IgD-IgM-/CD27+/CD24-/CD38-/IgG+	0.014785553047404063	B	D0 Imm3	S021	Not-Protected	D056	IMRAS-002-021	IgG+ B	IgG+ B: CD27+CD24-CD38-
11: Not Protected-IMRAS-021 D0 imm3	CD19+CD21+/CD3-/Clean up/IgD-IgM-/CD27+/CD24-/CD38hi/IgA+	0.045711060948081264	B	D0 Imm3	S021	Not-Protected	D056	IMRAS-002-021	IgA+ B	IgA+ B: CD27+CD24-CD38hi
11: Not Protected-IMRAS-021 D0 imm3	CD19+CD21+/CD3-/Clean up/IgD-IgM-/CD27+/CD24-/CD38hi/IgG+	0.024604966139954852	B	D0 Imm3	S021	Not-Protected	D056	IMRAS-002-021	IgG+ B	IgG+ B: CD27+CD24-CD38hi
11: Not Protected-IMRAS-021 D0 imm3	CD19+CD21+/CD3-/Clean up/IgD-IgM-/CD27+/CD24-/CD38int/IgA+	0.023137697516930022	B	D0 Imm3	S021	Not-Protected	D056	IMRAS-002-021	IgA+ B	IgA+ B: CD27+CD24-CD38int
11: Not Protected-IMRAS-021 D0 imm3	CD19+CD21+/CD3-/Clean up/IgD-IgM-/CD27+/CD24-/CD38int/IgG+	0.04604966139954853	B	D0 Imm3	S021	Not-Protected	D056	IMRAS-002-021	IgG+ B	IgG+ B: CD27+CD24-CD38int
11: Not Protected-IMRAS-021 D0 imm3	CD19+CD21+/CD3-/Clean up/IgD-IgM-/CD27+/CD24-/IgA+	0.08690744920993228	B	D0 Imm3	S021	Not-Protected	D056	IMRAS-002-021	IgA+ B	IgA+ B: CD27+CD24-
11: Not Protected-IMRAS-021 D0 imm3	CD19+CD21+/CD3-/Clean up/IgD-IgM-/CD27+/CD24-/IgG+	0.08668171557562077	B	D0 Imm3	S021	Not-Protected	D056	IMRAS-002-021	IgG+ B	IgG+ B: CD27+CD24-
11: Not Protected-IMRAS-021 D0 imm3	CD19+CD21+/CD3-/Clean up/IgM+IgD+	9.490857787810384	B	D0 Imm3	S021	Not-Protected	D056	IMRAS-002-021	IgM+IgD+ B	IgM+IgD+ B: Total
11: Not Protected-IMRAS-021 D0 imm3	CD19+CD21+/CD3-/Clean up/IgM+IgD+/CD27+	0.9445823927765237	B	D0 Imm3	S021	Not-Protected	D056	IMRAS-002-021	IgM+IgD+ B	IgM+IgD+ B: CD27+
11: Not Protected-IMRAS-021 D0 imm3	CD19+CD21+/CD3-/Clean up/IgM+IgD+/CD27+/CD24+	0.9154627539503386	B	D0 Imm3	S021	Not-Protected	D056	IMRAS-002-021	IgM+IgD+ B	IgM+IgD+ B: CD27+CD24+
11: Not Protected-IMRAS-021 D0 imm3	CD19+CD21+/CD3-/Clean up/IgM+IgD+/CD27+/CD24+/CD38-	0.26738148984198645	B	D0 Imm3	S021	Not-Protected	D056	IMRAS-002-021	IgM+IgD+ B	IgM+IgD+ B: CD27+CD24+CD38-
11: Not Protected-IMRAS-021 D0 imm3	CD19+CD21+/CD3-/Clean up/IgM+IgD+/CD27+/CD24+/CD38-/CD11c+	0.03645598194130926	B	D0 Imm3	S021	Not-Protected	D056	IMRAS-002-021	IgM+IgD+ B	IgM+IgD+ B: CD27+CD24+CD38-CD11c+
11: Not Protected-IMRAS-021 D0 imm3	CD19+CD21+/CD3-/Clean up/IgM+IgD+/CD27+/CD24+/CD38-/CD80+	0.034650112866817157	B	D0 Imm3	S021	Not-Protected	D056	IMRAS-002-021	IgM+IgD+ B	IgM+IgD+ B: CD27+CD24+CD38-CD80+
11: Not Protected-IMRAS-021 D0 imm3	CD19+CD21+/CD3-/Clean up/IgM+IgD+/CD27+/CD24+/CD38hi	0.04311512415349887	B	D0 Imm3	S021	Not-Protected	D056	IMRAS-002-021	IgM+IgD+ B	IgM+IgD+ B: CD27+CD24+CD38hi
11: Not Protected-IMRAS-021 D0 imm3	CD19+CD21+/CD3-/Clean up/IgM+IgD+/CD27+/CD24+/CD38hi/CD11c+	0.011738148984198645	B	D0 Imm3	S021	Not-Protected	D056	IMRAS-002-021	IgM+IgD+ B	IgM+IgD+ B: CD27+CD24+CD38hiCD11c+
11: Not Protected-IMRAS-021 D0 imm3	CD19+CD21+/CD3-/Clean up/IgM+IgD+/CD27+/CD24+/CD38hi/CD80+	0.008690744920993228	B	D0 Imm3	S021	Not-Protected	D056	IMRAS-002-021	IgM+IgD+ B	IgM+IgD+ B: CD27+CD24+CD38hiCD80+
11: Not Protected-IMRAS-021 D0 imm3	CD19+CD21+/CD3-/Clean up/IgM+IgD+/CD27+/CD24+/CD38int	0.5951467268623025	B	D0 Imm3	S021	Not-Protected	D056	IMRAS-002-021	IgM+IgD+ B	IgM+IgD+ B: CD27+CD24+CD38int
11: Not Protected-IMRAS-021 D0 imm3	CD19+CD21+/CD3-/Clean up/IgM+IgD+/CD27+/CD24+/CD38int/CD11c+	0.05767494356659142	B	D0 Imm3	S021	Not-Protected	D056	IMRAS-002-021	IgM+IgD+ B	IgM+IgD+ B: CD27+CD24+CD38intCD11c+
11: Not Protected-IMRAS-021 D0 imm3	CD19+CD21+/CD3-/Clean up/IgM+IgD+/CD27+/CD24+/CD38int/CD80+	0.05767494356659142	B	D0 Imm3	S021	Not-Protected	D056	IMRAS-002-021	IgM+IgD+ B	IgM+IgD+ B: CD27+CD24+CD38intCD80+
11: Not Protected-IMRAS-021 D0 imm3	CD19+CD21+/CD3-/Clean up/IgM+IgD+/CD27+/CD24+/CD86+Ki67+	0.012641083521444696	B	D0 Imm3	S021	Not-Protected	D056	IMRAS-002-021	IgM+IgD+ B	IgM+IgD+ B: CD27+CD24+CD86+Ki67+
11: Not Protected-IMRAS-021 D0 imm3	CD19+CD21+/CD3-/Clean up/IgM+IgD+/CD27+/CD24-	0.028893905191873587	B	D0 Imm3	S021	Not-Protected	D056	IMRAS-002-021	IgM+IgD+ B	IgM+IgD+ B: CD27+CD24-
11: Not Protected-IMRAS-021 D0 imm3	CD19+CD21+/CD3-/Clean up/IgM+IgD+/CD27+/CD86+Ki67+	0.01963882618510158	B	D0 Imm3	S021	Not-Protected	D056	IMRAS-002-021	IgM+IgD+ B	IgM+IgD+ B: CD27+CD86+Ki67+
11: Not Protected-IMRAS-021 D0 imm3	CD19+CD21+/CD3-/Clean up/IgM+IgD+/CD27-	8.502370203160272	B	D0 Imm3	S021	Not-Protected	D056	IMRAS-002-021	IgM+IgD+ B	IgM+IgD+ B: CD27-
11: Not Protected-IMRAS-021 D0 imm3	CD19+CD21+/CD3-/Clean up/IgM+IgD+/CD27-/CD86+Ki67+	0.018961625282167043	B	D0 Imm3	S021	Not-Protected	D056	IMRAS-002-021	IgM+IgD+ B	IgM+IgD+ B: CD27-CD86+Ki67+
12: Protected-IMRAS-002 D3 imm3	CD19+CD21+/CD3-/Clean up/IgD-IgM-/CD27+/CD24+/CD38-/IgA+	0.09603624009060023	B	D3 Imm3	S002	Protected	D059	IMRAS-002-021	IgA+ B	IgA+ B: CD27+CD24+CD38-
12: Protected-IMRAS-002 D3 imm3	CD19+CD21+/CD3-/Clean up/IgD-IgM-/CD27+/CD24+/CD38-/IgG+	0.182559456398641	B	D3 Imm3	S002	Protected	D059	IMRAS-002-021	IgG+ B	IgG+ B: CD27+CD24+CD38-
12: Protected-IMRAS-002 D3 imm3	CD19+CD21+/CD3-/Clean up/IgD-IgM-/CD27+/CD24+/CD38hi/IgA+	0.010532276330690827	B	D3 Imm3	S002	Protected	D059	IMRAS-002-021	IgA+ B	IgA+ B: CD27+CD24+CD38hi
12: Protected-IMRAS-002 D3 imm3	CD19+CD21+/CD3-/Clean up/IgD-IgM-/CD27+/CD24+/CD38hi/IgG+	0.007587768969422423	B	D3 Imm3	S002	Protected	D059	IMRAS-002-021	IgG+ B	IgG+ B: CD27+CD24+CD38hi
12: Protected-IMRAS-002 D3 imm3	CD19+CD21+/CD3-/Clean up/IgD-IgM-/CD27+/CD24+/CD38int/IgA+	0.33488108720271803	B	D3 Imm3	S002	Protected	D059	IMRAS-002-021	IgA+ B	IgA+ B: CD27+CD24+CD38int
12: Protected-IMRAS-002 D3 imm3	CD19+CD21+/CD3-/Clean up/IgD-IgM-/CD27+/CD24+/CD38int/IgG+	0.3105322763306908	B	D3 Imm3	S002	Protected	D059	IMRAS-002-021	IgG+ B	IgG+ B: CD27+CD24+CD38int
12: Protected-IMRAS-002 D3 imm3	CD19+CD21+/CD3-/Clean up/IgD-IgM-/CD27+/CD24+/IgA+	0.4464326160815402	B	D3 Imm3	S002	Protected	D059	IMRAS-002-021	IgA+ B	IgA+ B: CD27+CD24+
12: Protected-IMRAS-002 D3 imm3	CD19+CD21+/CD3-/Clean up/IgD-IgM-/CD27+/CD24+/IgG+	0.5047565118912797	B	D3 Imm3	S002	Protected	D059	IMRAS-002-021	IgG+ B	IgG+ B: CD27+CD24+
12: Protected-IMRAS-002 D3 imm3	CD19+CD21+/CD3-/Clean up/IgD-IgM-/CD27+/CD24-/CD38-/IgA+	0.02129105322763307	B	D3 Imm3	S002	Protected	D059	IMRAS-002-021	IgA+ B	IgA+ B: CD27+CD24-CD38-
12: Protected-IMRAS-002 D3 imm3	CD19+CD21+/CD3-/Clean up/IgD-IgM-/CD27+/CD24-/CD38-/IgG+	0.027746319365798414	B	D3 Imm3	S002	Protected	D059	IMRAS-002-021	IgG+ B	IgG+ B: CD27+CD24-CD38-
12: Protected-IMRAS-002 D3 imm3	CD19+CD21+/CD3-/Clean up/IgD-IgM-/CD27+/CD24-/CD38hi/IgA+	0.0232163080407701	B	D3 Imm3	S002	Protected	D059	IMRAS-002-021	IgA+ B	IgA+ B: CD27+CD24-CD38hi
12: Protected-IMRAS-002 D3 imm3	CD19+CD21+/CD3-/Clean up/IgD-IgM-/CD27+/CD24-/CD38hi/IgG+	0.013363533408833523	B	D3 Imm3	S002	Protected	D059	IMRAS-002-021	IgG+ B	IgG+ B: CD27+CD24-CD38hi
12: Protected-IMRAS-002 D3 imm3	CD19+CD21+/CD3-/Clean up/IgD-IgM-/CD27+/CD24-/CD38int/IgA+	0.018006795016987542	B	D3 Imm3	S002	Protected	D059	IMRAS-002-021	IgA+ B	IgA+ B: CD27+CD24-CD38int
12: Protected-IMRAS-002 D3 imm3	CD19+CD21+/CD3-/Clean up/IgD-IgM-/CD27+/CD24-/CD38int/IgG+	0.04043035107587769	B	D3 Imm3	S002	Protected	D059	IMRAS-002-021	IgG+ B	IgG+ B: CD27+CD24-CD38int
12: Protected-IMRAS-002 D3 imm3	CD19+CD21+/CD3-/Clean up/IgD-IgM-/CD27+/CD24-/IgA+	0.06319365798414496	B	D3 Imm3	S002	Protected	D059	IMRAS-002-021	IgA+ B	IgA+ B: CD27+CD24-
12: Protected-IMRAS-002 D3 imm3	CD19+CD21+/CD3-/Clean up/IgD-IgM-/CD27+/CD24-/IgG+	0.08267270668176671	B	D3 Imm3	S002	Protected	D059	IMRAS-002-021	IgG+ B	IgG+ B: CD27+CD24-
12: Protected-IMRAS-002 D3 imm3	CD19+CD21+/CD3-/Clean up/IgM+IgD+	7.036126840317101	B	D3 Imm3	S002	Protected	D059	IMRAS-002-021	IgM+IgD+ B	IgM+IgD+ B: Total
12: Protected-IMRAS-002 D3 imm3	CD19+CD21+/CD3-/Clean up/IgM+IgD+/CD27+	1.2216308040770103	B	D3 Imm3	S002	Protected	D059	IMRAS-002-021	IgM+IgD+ B	IgM+IgD+ B: CD27+
12: Protected-IMRAS-002 D3 imm3	CD19+CD21+/CD3-/Clean up/IgM+IgD+/CD27+/CD24+	1.2006795016987541	B	D3 Imm3	S002	Protected	D059	IMRAS-002-021	IgM+IgD+ B	IgM+IgD+ B: CD27+CD24+
12: Protected-IMRAS-002 D3 imm3	CD19+CD21+/CD3-/Clean up/IgM+IgD+/CD27+/CD24+/CD38-	0.3855039637599094	B	D3 Imm3	S002	Protected	D059	IMRAS-002-021	IgM+IgD+ B	IgM+IgD+ B: CD27+CD24+CD38-
12: Protected-IMRAS-002 D3 imm3	CD19+CD21+/CD3-/Clean up/IgM+IgD+/CD27+/CD24+/CD38-/CD11c+	0.0682899207248018	B	D3 Imm3	S002	Protected	D059	IMRAS-002-021	IgM+IgD+ B	IgM+IgD+ B: CD27+CD24+CD38-CD11c+
12: Protected-IMRAS-002 D3 imm3	CD19+CD21+/CD3-/Clean up/IgM+IgD+/CD27+/CD24+/CD38-/CD80+	0.1304643261608154	B	D3 Imm3	S002	Protected	D059	IMRAS-002-021	IgM+IgD+ B	IgM+IgD+ B: CD27+CD24+CD38-CD80+
12: Protected-IMRAS-002 D3 imm3	CD19+CD21+/CD3-/Clean up/IgM+IgD+/CD27+/CD24+/CD38hi	0.032389580973952434	B	D3 Imm3	S002	Protected	D059	IMRAS-002-021	IgM+IgD+ B	IgM+IgD+ B: CD27+CD24+CD38hi
12: Protected-IMRAS-002 D3 imm3	CD19+CD21+/CD3-/Clean up/IgM+IgD+/CD27+/CD24+/CD38hi/CD11c+	0.009173272933182333	B	D3 Imm3	S002	Protected	D059	IMRAS-002-021	IgM+IgD+ B	IgM+IgD+ B: CD27+CD24+CD38hiCD11c+
12: Protected-IMRAS-002 D3 imm3	CD19+CD21+/CD3-/Clean up/IgM+IgD+/CD27+/CD24+/CD38hi/CD80+	0.006455266138165346	B	D3 Imm3	S002	Protected	D059	IMRAS-002-021	IgM+IgD+ B	IgM+IgD+ B: CD27+CD24+CD38hiCD80+
12: Protected-IMRAS-002 D3 imm3	CD19+CD21+/CD3-/Clean up/IgM+IgD+/CD27+/CD24+/CD38int	0.7711211778029445	B	D3 Imm3	S002	Protected	D059	IMRAS-002-021	IgM+IgD+ B	IgM+IgD+ B: CD27+CD24+CD38int
12: Protected-IMRAS-002 D3 imm3	CD19+CD21+/CD3-/Clean up/IgM+IgD+/CD27+/CD24+/CD38int/CD11c+	0.0593431483578709	B	D3 Imm3	S002	Protected	D059	IMRAS-002-021	IgM+IgD+ B	IgM+IgD+ B: CD27+CD24+CD38intCD11c+
12: Protected-IMRAS-002 D3 imm3	CD19+CD21+/CD3-/Clean up/IgM+IgD+/CD27+/CD24+/CD38int/CD80+	0.10543601359003398	B	D3 Imm3	S002	Protected	D059	IMRAS-002-021	IgM+IgD+ B	IgM+IgD+ B: CD27+CD24+CD38intCD80+
12: Protected-IMRAS-002 D3 imm3	CD19+CD21+/CD3-/Clean up/IgM+IgD+/CD27+/CD24+/CD86+Ki67+	0.008607021517553794	B	D3 Imm3	S002	Protected	D059	IMRAS-002-021	IgM+IgD+ B	IgM+IgD+ B: CD27+CD24+CD86+Ki67+
12: Protected-IMRAS-002 D3 imm3	CD19+CD21+/CD3-/Clean up/IgM+IgD+/CD27+/CD24-	0.020951302378255945	B	D3 Imm3	S002	Protected	D059	IMRAS-002-021	IgM+IgD+ B	IgM+IgD+ B: CD27+CD24-
12: Protected-IMRAS-002 D3 imm3	CD19+CD21+/CD3-/Clean up/IgM+IgD+/CD27+/CD86+Ki67+	0.013137032842582106	B	D3 Imm3	S002	Protected	D059	IMRAS-002-021	IgM+IgD+ B	IgM+IgD+ B: CD27+CD86+Ki67+
12: Protected-IMRAS-002 D3 imm3	CD19+CD21+/CD3-/Clean up/IgM+IgD+/CD27-	5.761268403171008	B	D3 Imm3	S002	Protected	D059	IMRAS-002-021	IgM+IgD+ B	IgM+IgD+ B: CD27-
12: Protected-IMRAS-002 D3 imm3	CD19+CD21+/CD3-/Clean up/IgM+IgD+/CD27-/CD86+Ki67+	0.01710079275198188	B	D3 Imm3	S002	Protected	D059	IMRAS-002-021	IgM+IgD+ B	IgM+IgD+ B: CD27-CD86+Ki67+
13: Protected-IMRAS-002 D0 imm3	CD19+CD21+/CD3-/Clean up/IgD-IgM-/CD27+/CD24+/CD38-/IgA+	0.10922330097087378	B	D0 Imm3	S002	Protected	D056	IMRAS-002-021	IgA+ B	IgA+ B: CD27+CD24+CD38-
13: Protected-IMRAS-002 D0 imm3	CD19+CD21+/CD3-/Clean up/IgD-IgM-/CD27+/CD24+/CD38-/IgG+	0.23009708737864076	B	D0 Imm3	S002	Protected	D056	IMRAS-002-021	IgG+ B	IgG+ B: CD27+CD24+CD38-
13: Protected-IMRAS-002 D0 imm3	CD19+CD21+/CD3-/Clean up/IgD-IgM-/CD27+/CD24+/CD38hi/IgA+	0.012135922330097087	B	D0 Imm3	S002	Protected	D056	IMRAS-002-021	IgA+ B	IgA+ B: CD27+CD24+CD38hi
13: Protected-IMRAS-002 D0 imm3	CD19+CD21+/CD3-/Clean up/IgD-IgM-/CD27+/CD24+/CD38hi/IgG+	0.011067961165048544	B	D0 Imm3	S002	Protected	D056	IMRAS-002-021	IgG+ B	IgG+ B: CD27+CD24+CD38hi
13: Protected-IMRAS-002 D0 imm3	CD19+CD21+/CD3-/Clean up/IgD-IgM-/CD27+/CD24+/CD38int/IgA+	0.3720388349514563	B	D0 Imm3	S002	Protected	D056	IMRAS-002-021	IgA+ B	IgA+ B: CD27+CD24+CD38int
13: Protected-IMRAS-002 D0 imm3	CD19+CD21+/CD3-/Clean up/IgD-IgM-/CD27+/CD24+/CD38int/IgG+	0.3712621359223301	B	D0 Imm3	S002	Protected	D056	IMRAS-002-021	IgG+ B	IgG+ B: CD27+CD24+CD38int
13: Protected-IMRAS-002 D0 imm3	CD19+CD21+/CD3-/Clean up/IgD-IgM-/CD27+/CD24+/IgA+	0.499126213592233	B	D0 Imm3	S002	Protected	D056	IMRAS-002-021	IgA+ B	IgA+ B: CD27+CD24+
13: Protected-IMRAS-002 D0 imm3	CD19+CD21+/CD3-/Clean up/IgD-IgM-/CD27+/CD24+/IgG+	0.6186407766990292	B	D0 Imm3	S002	Protected	D056	IMRAS-002-021	IgG+ B	IgG+ B: CD27+CD24+
13: Protected-IMRAS-002 D0 imm3	CD19+CD21+/CD3-/Clean up/IgD-IgM-/CD27+/CD24-/CD38-/IgA+	0.02330097087378641	B	D0 Imm3	S002	Protected	D056	IMRAS-002-021	IgA+ B	IgA+ B: CD27+CD24-CD38-
13: Protected-IMRAS-002 D0 imm3	CD19+CD21+/CD3-/Clean up/IgD-IgM-/CD27+/CD24-/CD38-/IgG+	0.029514563106796118	B	D0 Imm3	S002	Protected	D056	IMRAS-002-021	IgG+ B	IgG+ B: CD27+CD24-CD38-
13: Protected-IMRAS-002 D0 imm3	CD19+CD21+/CD3-/Clean up/IgD-IgM-/CD27+/CD24-/CD38hi/IgA+	0.012427184466019418	B	D0 Imm3	S002	Protected	D056	IMRAS-002-021	IgA+ B	IgA+ B: CD27+CD24-CD38hi
13: Protected-IMRAS-002 D0 imm3	CD19+CD21+/CD3-/Clean up/IgD-IgM-/CD27+/CD24-/CD38hi/IgG+	0.012233009708737865	B	D0 Imm3	S002	Protected	D056	IMRAS-002-021	IgG+ B	IgG+ B: CD27+CD24-CD38hi
13: Protected-IMRAS-002 D0 imm3	CD19+CD21+/CD3-/Clean up/IgD-IgM-/CD27+/CD24-/CD38int/IgA+	0.019417475728155338	B	D0 Imm3	S002	Protected	D056	IMRAS-002-021	IgA+ B	IgA+ B: CD27+CD24-CD38int
13: Protected-IMRAS-002 D0 imm3	CD19+CD21+/CD3-/Clean up/IgD-IgM-/CD27+/CD24-/CD38int/IgG+	0.040388349514563104	B	D0 Imm3	S002	Protected	D056	IMRAS-002-021	IgG+ B	IgG+ B: CD27+CD24-CD38int
13: Protected-IMRAS-002 D0 imm3	CD19+CD21+/CD3-/Clean up/IgD-IgM-/CD27+/CD24-/IgA+	0.05650485436893204	B	D0 Imm3	S002	Protected	D056	IMRAS-002-021	IgA+ B	IgA+ B: CD27+CD24-
13: Protected-IMRAS-002 D0 imm3	CD19+CD21+/CD3-/Clean up/IgD-IgM-/CD27+/CD24-/IgG+	0.08339805825242719	B	D0 Imm3	S002	Protected	D056	IMRAS-002-021	IgG+ B	IgG+ B: CD27+CD24-
13: Protected-IMRAS-002 D0 imm3	CD19+CD21+/CD3-/Clean up/IgM+IgD+	7.890485436893204	B	D0 Imm3	S002	Protected	D056	IMRAS-002-021	IgM+IgD+ B	IgM+IgD+ B: Total
13: Protected-IMRAS-002 D0 imm3	CD19+CD21+/CD3-/Clean up/IgM+IgD+/CD27+	1.459514563106796	B	D0 Imm3	S002	Protected	D056	IMRAS-002-021	IgM+IgD+ B	IgM+IgD+ B: CD27+
13: Protected-IMRAS-002 D0 imm3	CD19+CD21+/CD3-/Clean up/IgM+IgD+/CD27+/CD24+	1.4349514563106796	B	D0 Imm3	S002	Protected	D056	IMRAS-002-021	IgM+IgD+ B	IgM+IgD+ B: CD27+CD24+
13: Protected-IMRAS-002 D0 imm3	CD19+CD21+/CD3-/Clean up/IgM+IgD+/CD27+/CD24+/CD38-	0.4720388349514563	B	D0 Imm3	S002	Protected	D056	IMRAS-002-021	IgM+IgD+ B	IgM+IgD+ B: CD27+CD24+CD38-
13: Protected-IMRAS-002 D0 imm3	CD19+CD21+/CD3-/Clean up/IgM+IgD+/CD27+/CD24+/CD38-/CD11c+	0.061262135922330097	B	D0 Imm3	S002	Protected	D056	IMRAS-002-021	IgM+IgD+ B	IgM+IgD+ B: CD27+CD24+CD38-CD11c+
13: Protected-IMRAS-002 D0 imm3	CD19+CD21+/CD3-/Clean up/IgM+IgD+/CD27+/CD24+/CD38-/CD80+	0.15165048543689322	B	D0 Imm3	S002	Protected	D056	IMRAS-002-021	IgM+IgD+ B	IgM+IgD+ B: CD27+CD24+CD38-CD80+
13: Protected-IMRAS-002 D0 imm3	CD19+CD21+/CD3-/Clean up/IgM+IgD+/CD27+/CD24+/CD38hi	0.03776699029126213	B	D0 Imm3	S002	Protected	D056	IMRAS-002-021	IgM+IgD+ B	IgM+IgD+ B: CD27+CD24+CD38hi
13: Protected-IMRAS-002 D0 imm3	CD19+CD21+/CD3-/Clean up/IgM+IgD+/CD27+/CD24+/CD38hi/CD11c+	0.010679611650485437	B	D0 Imm3	S002	Protected	D056	IMRAS-002-021	IgM+IgD+ B	IgM+IgD+ B: CD27+CD24+CD38hiCD11c+
13: Protected-IMRAS-002 D0 imm3	CD19+CD21+/CD3-/Clean up/IgM+IgD+/CD27+/CD24+/CD38hi/CD80+	0.006893203883495146	B	D0 Imm3	S002	Protected	D056	IMRAS-002-021	IgM+IgD+ B	IgM+IgD+ B: CD27+CD24+CD38hiCD80+
13: Protected-IMRAS-002 D0 imm3	CD19+CD21+/CD3-/Clean up/IgM+IgD+/CD27+/CD24+/CD38int	0.9135922330097087	B	D0 Imm3	S002	Protected	D056	IMRAS-002-021	IgM+IgD+ B	IgM+IgD+ B: CD27+CD24+CD38int
13: Protected-IMRAS-002 D0 imm3	CD19+CD21+/CD3-/Clean up/IgM+IgD+/CD27+/CD24+/CD38int/CD11c+	0.05233009708737864	B	D0 Imm3	S002	Protected	D056	IMRAS-002-021	IgM+IgD+ B	IgM+IgD+ B: CD27+CD24+CD38intCD11c+
13: Protected-IMRAS-002 D0 imm3	CD19+CD21+/CD3-/Clean up/IgM+IgD+/CD27+/CD24+/CD38int/CD80+	0.10485436893203884	B	D0 Imm3	S002	Protected	D056	IMRAS-002-021	IgM+IgD+ B	IgM+IgD+ B: CD27+CD24+CD38intCD80+
13: Protected-IMRAS-002 D0 imm3	CD19+CD21+/CD3-/Clean up/IgM+IgD+/CD27+/CD24+/CD86+Ki67+	0.00854368932038835	B	D0 Imm3	S002	Protected	D056	IMRAS-002-021	IgM+IgD+ B	IgM+IgD+ B: CD27+CD24+CD86+Ki67+
13: Protected-IMRAS-002 D0 imm3	CD19+CD21+/CD3-/Clean up/IgM+IgD+/CD27+/CD24-	0.024077669902912623	B	D0 Imm3	S002	Protected	D056	IMRAS-002-021	IgM+IgD+ B	IgM+IgD+ B: CD27+CD24-
13: Protected-IMRAS-002 D0 imm3	CD19+CD21+/CD3-/Clean up/IgM+IgD+/CD27+/CD86+Ki67+	0.01262135922330097	B	D0 Imm3	S002	Protected	D056	IMRAS-002-021	IgM+IgD+ B	IgM+IgD+ B: CD27+CD86+Ki67+
13: Protected-IMRAS-002 D0 imm3	CD19+CD21+/CD3-/Clean up/IgM+IgD+/CD27-	6.353300970873787	B	D0 Imm3	S002	Protected	D056	IMRAS-002-021	IgM+IgD+ B	IgM+IgD+ B: CD27-
13: Protected-IMRAS-002 D0 imm3	CD19+CD21+/CD3-/Clean up/IgM+IgD+/CD27-/CD86+Ki67+	0.014660194174757281	B	D0 Imm3	S002	Protected	D056	IMRAS-002-021	IgM+IgD+ B	IgM+IgD+ B: CD27-CD86+Ki67+
15: Not Protected-IMRAS-021 D0 imm1	CD19+CD21+/CD3-/Clean up/IgD-IgM-/CD27+/CD24+/CD38-/IgA+	0.12284482758620689	B	D0 Imm1	S021	Not-Protected	D000	IMRAS-002-021	IgA+ B	IgA+ B: CD27+CD24+CD38-
15: Not Protected-IMRAS-021 D0 imm1	CD19+CD21+/CD3-/Clean up/IgD-IgM-/CD27+/CD24+/CD38-/IgG+	0.19375	B	D0 Imm1	S021	Not-Protected	D000	IMRAS-002-021	IgG+ B	IgG+ B: CD27+CD24+CD38-
15: Not Protected-IMRAS-021 D0 imm1	CD19+CD21+/CD3-/Clean up/IgD-IgM-/CD27+/CD24+/CD38hi/IgA+	0.023922413793103448	B	D0 Imm1	S021	Not-Protected	D000	IMRAS-002-021	IgA+ B	IgA+ B: CD27+CD24+CD38hi
15: Not Protected-IMRAS-021 D0 imm1	CD19+CD21+/CD3-/Clean up/IgD-IgM-/CD27+/CD24+/CD38hi/IgG+	0.010775862068965518	B	D0 Imm1	S021	Not-Protected	D000	IMRAS-002-021	IgG+ B	IgG+ B: CD27+CD24+CD38hi
15: Not Protected-IMRAS-021 D0 imm1	CD19+CD21+/CD3-/Clean up/IgD-IgM-/CD27+/CD24+/CD38int/IgA+	0.44396551724137934	B	D0 Imm1	S021	Not-Protected	D000	IMRAS-002-021	IgA+ B	IgA+ B: CD27+CD24+CD38int
15: Not Protected-IMRAS-021 D0 imm1	CD19+CD21+/CD3-/Clean up/IgD-IgM-/CD27+/CD24+/CD38int/IgG+	0.4122844827586207	B	D0 Imm1	S021	Not-Protected	D000	IMRAS-002-021	IgG+ B	IgG+ B: CD27+CD24+CD38int
15: Not Protected-IMRAS-021 D0 imm1	CD19+CD21+/CD3-/Clean up/IgD-IgM-/CD27+/CD24+/IgA+	0.6	B	D0 Imm1	S021	Not-Protected	D000	IMRAS-002-021	IgA+ B	IgA+ B: CD27+CD24+
15: Not Protected-IMRAS-021 D0 imm1	CD19+CD21+/CD3-/Clean up/IgD-IgM-/CD27+/CD24+/IgG+	0.6217672413793104	B	D0 Imm1	S021	Not-Protected	D000	IMRAS-002-021	IgG+ B	IgG+ B: CD27+CD24+
15: Not Protected-IMRAS-021 D0 imm1	CD19+CD21+/CD3-/Clean up/IgD-IgM-/CD27+/CD24-/CD38-/IgA+	0.022198275862068965	B	D0 Imm1	S021	Not-Protected	D000	IMRAS-002-021	IgA+ B	IgA+ B: CD27+CD24-CD38-
15: Not Protected-IMRAS-021 D0 imm1	CD19+CD21+/CD3-/Clean up/IgD-IgM-/CD27+/CD24-/CD38-/IgG+	0.017241379310344827	B	D0 Imm1	S021	Not-Protected	D000	IMRAS-002-021	IgG+ B	IgG+ B: CD27+CD24-CD38-
15: Not Protected-IMRAS-021 D0 imm1	CD19+CD21+/CD3-/Clean up/IgD-IgM-/CD27+/CD24-/CD38hi/IgA+	0.22801724137931034	B	D0 Imm1	S021	Not-Protected	D000	IMRAS-002-021	IgA+ B	IgA+ B: CD27+CD24-CD38hi
15: Not Protected-IMRAS-021 D0 imm1	CD19+CD21+/CD3-/Clean up/IgD-IgM-/CD27+/CD24-/CD38hi/IgG+	0.05107758620689655	B	D0 Imm1	S021	Not-Protected	D000	IMRAS-002-021	IgG+ B	IgG+ B: CD27+CD24-CD38hi
15: Not Protected-IMRAS-021 D0 imm1	CD19+CD21+/CD3-/Clean up/IgD-IgM-/CD27+/CD24-/CD38int/IgA+	0.026724137931034484	B	D0 Imm1	S021	Not-Protected	D000	IMRAS-002-021	IgA+ B	IgA+ B: CD27+CD24-CD38int
15: Not Protected-IMRAS-021 D0 imm1	CD19+CD21+/CD3-/Clean up/IgD-IgM-/CD27+/CD24-/CD38int/IgG+	0.04310344827586207	B	D0 Imm1	S021	Not-Protected	D000	IMRAS-002-021	IgG+ B	IgG+ B: CD27+CD24-CD38int
15: Not Protected-IMRAS-021 D0 imm1	CD19+CD21+/CD3-/Clean up/IgD-IgM-/CD27+/CD24-/IgA+	0.2799568965517241	B	D0 Imm1	S021	Not-Protected	D000	IMRAS-002-021	IgA+ B	IgA+ B: CD27+CD24-
15: Not Protected-IMRAS-021 D0 imm1	CD19+CD21+/CD3-/Clean up/IgD-IgM-/CD27+/CD24-/IgG+	0.11293103448275862	B	D0 Imm1	S021	Not-Protected	D000	IMRAS-002-021	IgG+ B	IgG+ B: CD27+CD24-
15: Not Protected-IMRAS-021 D0 imm1	CD19+CD21+/CD3-/Clean up/IgM+IgD+	9.778663793103448	B	D0 Imm1	S021	Not-Protected	D000	IMRAS-002-021	IgM+IgD+ B	IgM+IgD+ B: Total
15: Not Protected-IMRAS-021 D0 imm1	CD19+CD21+/CD3-/Clean up/IgM+IgD+/CD27+	0.9640086206896552	B	D0 Imm1	S021	Not-Protected	D000	IMRAS-002-021	IgM+IgD+ B	IgM+IgD+ B: CD27+
15: Not Protected-IMRAS-021 D0 imm1	CD19+CD21+/CD3-/Clean up/IgM+IgD+/CD27+/CD24+	0.9129310344827586	B	D0 Imm1	S021	Not-Protected	D000	IMRAS-002-021	IgM+IgD+ B	IgM+IgD+ B: CD27+CD24+
15: Not Protected-IMRAS-021 D0 imm1	CD19+CD21+/CD3-/Clean up/IgM+IgD+/CD27+/CD24+/CD38-	0.26357758620689653	B	D0 Imm1	S021	Not-Protected	D000	IMRAS-002-021	IgM+IgD+ B	IgM+IgD+ B: CD27+CD24+CD38-
15: Not Protected-IMRAS-021 D0 imm1	CD19+CD21+/CD3-/Clean up/IgM+IgD+/CD27+/CD24+/CD38-/CD11c+	0.036853448275862066	B	D0 Imm1	S021	Not-Protected	D000	IMRAS-002-021	IgM+IgD+ B	IgM+IgD+ B: CD27+CD24+CD38-CD11c+
15: Not Protected-IMRAS-021 D0 imm1	CD19+CD21+/CD3-/Clean up/IgM+IgD+/CD27+/CD24+/CD38-/CD80+	0.04418103448275862	B	D0 Imm1	S021	Not-Protected	D000	IMRAS-002-021	IgM+IgD+ B	IgM+IgD+ B: CD27+CD24+CD38-CD80+
15: Not Protected-IMRAS-021 D0 imm1	CD19+CD21+/CD3-/Clean up/IgM+IgD+/CD27+/CD24+/CD38hi	0.0334051724137931	B	D0 Imm1	S021	Not-Protected	D000	IMRAS-002-021	IgM+IgD+ B	IgM+IgD+ B: CD27+CD24+CD38hi
15: Not Protected-IMRAS-021 D0 imm1	CD19+CD21+/CD3-/Clean up/IgM+IgD+/CD27+/CD24+/CD38hi/CD11c+	0.007327586206896552	B	D0 Imm1	S021	Not-Protected	D000	IMRAS-002-021	IgM+IgD+ B	IgM+IgD+ B: CD27+CD24+CD38hiCD11c+
15: Not Protected-IMRAS-021 D0 imm1	CD19+CD21+/CD3-/Clean up/IgM+IgD+/CD27+/CD24+/CD38hi/CD80+	0.006896551724137931	B	D0 Imm1	S021	Not-Protected	D000	IMRAS-002-021	IgM+IgD+ B	IgM+IgD+ B: CD27+CD24+CD38hiCD80+
15: Not Protected-IMRAS-021 D0 imm1	CD19+CD21+/CD3-/Clean up/IgM+IgD+/CD27+/CD24+/CD38int	0.6068965517241379	B	D0 Imm1	S021	Not-Protected	D000	IMRAS-002-021	IgM+IgD+ B	IgM+IgD+ B: CD27+CD24+CD38int
15: Not Protected-IMRAS-021 D0 imm1	CD19+CD21+/CD3-/Clean up/IgM+IgD+/CD27+/CD24+/CD38int/CD11c+	0.07349137931034483	B	D0 Imm1	S021	Not-Protected	D000	IMRAS-002-021	IgM+IgD+ B	IgM+IgD+ B: CD27+CD24+CD38intCD11c+
15: Not Protected-IMRAS-021 D0 imm1	CD19+CD21+/CD3-/Clean up/IgM+IgD+/CD27+/CD24+/CD38int/CD80+	0.06702586206896552	B	D0 Imm1	S021	Not-Protected	D000	IMRAS-002-021	IgM+IgD+ B	IgM+IgD+ B: CD27+CD24+CD38intCD80+
15: Not Protected-IMRAS-021 D0 imm1	CD19+CD21+/CD3-/Clean up/IgM+IgD+/CD27+/CD24+/CD86+Ki67+	0.01293103448275862	B	D0 Imm1	S021	Not-Protected	D000	IMRAS-002-021	IgM+IgD+ B	IgM+IgD+ B: CD27+CD24+CD86+Ki67+
15: Not Protected-IMRAS-021 D0 imm1	CD19+CD21+/CD3-/Clean up/IgM+IgD+/CD27+/CD24-	0.05107758620689655	B	D0 Imm1	S021	Not-Protected	D000	IMRAS-002-021	IgM+IgD+ B	IgM+IgD+ B: CD27+CD24-
15: Not Protected-IMRAS-021 D0 imm1	CD19+CD21+/CD3-/Clean up/IgM+IgD+/CD27+/CD86+Ki67+	0.03577586206896552	B	D0 Imm1	S021	Not-Protected	D000	IMRAS-002-021	IgM+IgD+ B	IgM+IgD+ B: CD27+CD86+Ki67+
15: Not Protected-IMRAS-021 D0 imm1	CD19+CD21+/CD3-/Clean up/IgM+IgD+/CD27-	8.768534482758621	B	D0 Imm1	S021	Not-Protected	D000	IMRAS-002-021	IgM+IgD+ B	IgM+IgD+ B: CD27-
15: Not Protected-IMRAS-021 D0 imm1	CD19+CD21+/CD3-/Clean up/IgM+IgD+/CD27-/CD86+Ki67+	0.019612068965517242	B	D0 Imm1	S021	Not-Protected	D000	IMRAS-002-021	IgM+IgD+ B	IgM+IgD+ B: CD27-CD86+Ki67+
17: Not Protected-IMRAS-005 D0 imm3	CD19+CD21+/CD3-/Clean up/IgD-IgM-/CD27+/CD24+/CD38-/IgA+	0.028284854563691075	B	D0 Imm3	S005	Not-Protected	D056	IMRAS-002-021	IgA+ B	IgA+ B: CD27+CD24+CD38-
17: Not Protected-IMRAS-005 D0 imm3	CD19+CD21+/CD3-/Clean up/IgD-IgM-/CD27+/CD24+/CD38-/IgG+	0.047542627883650955	B	D0 Imm3	S005	Not-Protected	D056	IMRAS-002-021	IgG+ B	IgG+ B: CD27+CD24+CD38-
17: Not Protected-IMRAS-005 D0 imm3	CD19+CD21+/CD3-/Clean up/IgD-IgM-/CD27+/CD24+/CD38hi/IgA+	0.0021063189568706116	B	D0 Imm3	S005	Not-Protected	D056	IMRAS-002-021	IgA+ B	IgA+ B: CD27+CD24+CD38hi
17: Not Protected-IMRAS-005 D0 imm3	CD19+CD21+/CD3-/Clean up/IgD-IgM-/CD27+/CD24+/CD38hi/IgG+	0.0021063189568706116	B	D0 Imm3	S005	Not-Protected	D056	IMRAS-002-021	IgG+ B	IgG+ B: CD27+CD24+CD38hi
17: Not Protected-IMRAS-005 D0 imm3	CD19+CD21+/CD3-/Clean up/IgD-IgM-/CD27+/CD24+/CD38int/IgA+	0.07913741223671013	B	D0 Imm3	S005	Not-Protected	D056	IMRAS-002-021	IgA+ B	IgA+ B: CD27+CD24+CD38int
17: Not Protected-IMRAS-005 D0 imm3	CD19+CD21+/CD3-/Clean up/IgD-IgM-/CD27+/CD24+/CD38int/IgG+	0.1362086258776329	B	D0 Imm3	S005	Not-Protected	D056	IMRAS-002-021	IgG+ B	IgG+ B: CD27+CD24+CD38int
17: Not Protected-IMRAS-005 D0 imm3	CD19+CD21+/CD3-/Clean up/IgD-IgM-/CD27+/CD24+/IgA+	0.11053159478435307	B	D0 Imm3	S005	Not-Protected	D056	IMRAS-002-021	IgA+ B	IgA+ B: CD27+CD24+
17: Not Protected-IMRAS-005 D0 imm3	CD19+CD21+/CD3-/Clean up/IgD-IgM-/CD27+/CD24+/IgG+	0.18756268806419257	B	D0 Imm3	S005	Not-Protected	D056	IMRAS-002-021	IgG+ B	IgG+ B: CD27+CD24+
17: Not Protected-IMRAS-005 D0 imm3	CD19+CD21+/CD3-/Clean up/IgD-IgM-/CD27+/CD24-/CD38-/IgA+	0.004012036108324975	B	D0 Imm3	S005	Not-Protected	D056	IMRAS-002-021	IgA+ B	IgA+ B: CD27+CD24-CD38-
17: Not Protected-IMRAS-005 D0 imm3	CD19+CD21+/CD3-/Clean up/IgD-IgM-/CD27+/CD24-/CD38-/IgG+	0.008124373119358074	B	D0 Imm3	S005	Not-Protected	D056	IMRAS-002-021	IgG+ B	IgG+ B: CD27+CD24-CD38-
17: Not Protected-IMRAS-005 D0 imm3	CD19+CD21+/CD3-/Clean up/IgD-IgM-/CD27+/CD24-/CD38hi/IgA+	0.007021063189568706	B	D0 Imm3	S005	Not-Protected	D056	IMRAS-002-021	IgA+ B	IgA+ B: CD27+CD24-CD38hi
17: Not Protected-IMRAS-005 D0 imm3	CD19+CD21+/CD3-/Clean up/IgD-IgM-/CD27+/CD24-/CD38hi/IgG+	0.005917753259779338	B	D0 Imm3	S005	Not-Protected	D056	IMRAS-002-021	IgG+ B	IgG+ B: CD27+CD24-CD38hi
17: Not Protected-IMRAS-005 D0 imm3	CD19+CD21+/CD3-/Clean up/IgD-IgM-/CD27+/CD24-/CD38int/IgA+	0.016950852557673018	B	D0 Imm3	S005	Not-Protected	D056	IMRAS-002-021	IgA+ B	IgA+ B: CD27+CD24-CD38int
17: Not Protected-IMRAS-005 D0 imm3	CD19+CD21+/CD3-/Clean up/IgD-IgM-/CD27+/CD24-/CD38int/IgG+	0.051053159478435306	B	D0 Imm3	S005	Not-Protected	D056	IMRAS-002-021	IgG+ B	IgG+ B: CD27+CD24-CD38int
17: Not Protected-IMRAS-005 D0 imm3	CD19+CD21+/CD3-/Clean up/IgD-IgM-/CD27+/CD24-/IgA+	0.0283851554663992	B	D0 Imm3	S005	Not-Protected	D056	IMRAS-002-021	IgA+ B	IgA+ B: CD27+CD24-
17: Not Protected-IMRAS-005 D0 imm3	CD19+CD21+/CD3-/Clean up/IgD-IgM-/CD27+/CD24-/IgG+	0.06569709127382146	B	D0 Imm3	S005	Not-Protected	D056	IMRAS-002-021	IgG+ B	IgG+ B: CD27+CD24-
17: Not Protected-IMRAS-005 D0 imm3	CD19+CD21+/CD3-/Clean up/IgM+IgD+	13.54062186559679	B	D0 Imm3	S005	Not-Protected	D056	IMRAS-002-021	IgM+IgD+ B	IgM+IgD+ B: Total
17: Not Protected-IMRAS-005 D0 imm3	CD19+CD21+/CD3-/Clean up/IgM+IgD+/CD27+	1.1481444332998998	B	D0 Imm3	S005	Not-Protected	D056	IMRAS-002-021	IgM+IgD+ B	IgM+IgD+ B: CD27+
17: Not Protected-IMRAS-005 D0 imm3	CD19+CD21+/CD3-/Clean up/IgM+IgD+/CD27+/CD24+	1.073420260782347	B	D0 Imm3	S005	Not-Protected	D056	IMRAS-002-021	IgM+IgD+ B	IgM+IgD+ B: CD27+CD24+
17: Not Protected-IMRAS-005 D0 imm3	CD19+CD21+/CD3-/Clean up/IgM+IgD+/CD27+/CD24+/CD38-	0.4440320962888666	B	D0 Imm3	S005	Not-Protected	D056	IMRAS-002-021	IgM+IgD+ B	IgM+IgD+ B: CD27+CD24+CD38-
17: Not Protected-IMRAS-005 D0 imm3	CD19+CD21+/CD3-/Clean up/IgM+IgD+/CD27+/CD24+/CD38-/CD11c+	0.0769307923771314	B	D0 Imm3	S005	Not-Protected	D056	IMRAS-002-021	IgM+IgD+ B	IgM+IgD+ B: CD27+CD24+CD38-CD11c+
17: Not Protected-IMRAS-005 D0 imm3	CD19+CD21+/CD3-/Clean up/IgM+IgD+/CD27+/CD24+/CD38-/CD80+	0.06860581745235707	B	D0 Imm3	S005	Not-Protected	D056	IMRAS-002-021	IgM+IgD+ B	IgM+IgD+ B: CD27+CD24+CD38-CD80+
17: Not Protected-IMRAS-005 D0 imm3	CD19+CD21+/CD3-/Clean up/IgM+IgD+/CD27+/CD24+/CD38hi	0.07271815446339017	B	D0 Imm3	S005	Not-Protected	D056	IMRAS-002-021	IgM+IgD+ B	IgM+IgD+ B: CD27+CD24+CD38hi
17: Not Protected-IMRAS-005 D0 imm3	CD19+CD21+/CD3-/Clean up/IgM+IgD+/CD27+/CD24+/CD38hi/CD11c+	0.010030090270812437	B	D0 Imm3	S005	Not-Protected	D056	IMRAS-002-021	IgM+IgD+ B	IgM+IgD+ B: CD27+CD24+CD38hiCD11c+
17: Not Protected-IMRAS-005 D0 imm3	CD19+CD21+/CD3-/Clean up/IgM+IgD+/CD27+/CD24+/CD38hi/CD80+	0.004914744232698095	B	D0 Imm3	S005	Not-Protected	D056	IMRAS-002-021	IgM+IgD+ B	IgM+IgD+ B: CD27+CD24+CD38hiCD80+
17: Not Protected-IMRAS-005 D0 imm3	CD19+CD21+/CD3-/Clean up/IgM+IgD+/CD27+/CD24+/CD38int	0.545937813440321	B	D0 Imm3	S005	Not-Protected	D056	IMRAS-002-021	IgM+IgD+ B	IgM+IgD+ B: CD27+CD24+CD38int
17: Not Protected-IMRAS-005 D0 imm3	CD19+CD21+/CD3-/Clean up/IgM+IgD+/CD27+/CD24+/CD38int/CD11c+	0.05697091273821464	B	D0 Imm3	S005	Not-Protected	D056	IMRAS-002-021	IgM+IgD+ B	IgM+IgD+ B: CD27+CD24+CD38intCD11c+
17: Not Protected-IMRAS-005 D0 imm3	CD19+CD21+/CD3-/Clean up/IgM+IgD+/CD27+/CD24+/CD38int/CD80+	0.06018054162487462	B	D0 Imm3	S005	Not-Protected	D056	IMRAS-002-021	IgM+IgD+ B	IgM+IgD+ B: CD27+CD24+CD38intCD80+
17: Not Protected-IMRAS-005 D0 imm3	CD19+CD21+/CD3-/Clean up/IgM+IgD+/CD27+/CD24+/CD86+Ki67+	0.011935807422266801	B	D0 Imm3	S005	Not-Protected	D056	IMRAS-002-021	IgM+IgD+ B	IgM+IgD+ B: CD27+CD24+CD86+Ki67+
17: Not Protected-IMRAS-005 D0 imm3	CD19+CD21+/CD3-/Clean up/IgM+IgD+/CD27+/CD24-	0.07432296890672016	B	D0 Imm3	S005	Not-Protected	D056	IMRAS-002-021	IgM+IgD+ B	IgM+IgD+ B: CD27+CD24-
17: Not Protected-IMRAS-005 D0 imm3	CD19+CD21+/CD3-/Clean up/IgM+IgD+/CD27+/CD86+Ki67+	0.01424272818455366	B	D0 Imm3	S005	Not-Protected	D056	IMRAS-002-021	IgM+IgD+ B	IgM+IgD+ B: CD27+CD86+Ki67+
17: Not Protected-IMRAS-005 D0 imm3	CD19+CD21+/CD3-/Clean up/IgM+IgD+/CD27-	12.337011033099298	B	D0 Imm3	S005	Not-Protected	D056	IMRAS-002-021	IgM+IgD+ B	IgM+IgD+ B: CD27-
17: Not Protected-IMRAS-005 D0 imm3	CD19+CD21+/CD3-/Clean up/IgM+IgD+/CD27-/CD86+Ki67+	0.023971915747241727	B	D0 Imm3	S005	Not-Protected	D056	IMRAS-002-021	IgM+IgD+ B	IgM+IgD+ B: CD27-CD86+Ki67+
18: Protected-IMRAS-002 D14 imm1	CD19+CD21+/CD3-/Clean up/IgD-IgM-/CD27+/CD24+/CD38-/IgA+	0.12427586206896551	B	D14 Imm1	S002	Protected	D014	IMRAS-002-021	IgA+ B	IgA+ B: CD27+CD24+CD38-
18: Protected-IMRAS-002 D14 imm1	CD19+CD21+/CD3-/Clean up/IgD-IgM-/CD27+/CD24+/CD38-/IgG+	0.23517241379310344	B	D14 Imm1	S002	Protected	D014	IMRAS-002-021	IgG+ B	IgG+ B: CD27+CD24+CD38-
18: Protected-IMRAS-002 D14 imm1	CD19+CD21+/CD3-/Clean up/IgD-IgM-/CD27+/CD24+/CD38hi/IgA+	0.010620689655172414	B	D14 Imm1	S002	Protected	D014	IMRAS-002-021	IgA+ B	IgA+ B: CD27+CD24+CD38hi
18: Protected-IMRAS-002 D14 imm1	CD19+CD21+/CD3-/Clean up/IgD-IgM-/CD27+/CD24+/CD38hi/IgG+	0.007310344827586207	B	D14 Imm1	S002	Protected	D014	IMRAS-002-021	IgG+ B	IgG+ B: CD27+CD24+CD38hi
18: Protected-IMRAS-002 D14 imm1	CD19+CD21+/CD3-/Clean up/IgD-IgM-/CD27+/CD24+/CD38int/IgA+	0.4049655172413793	B	D14 Imm1	S002	Protected	D014	IMRAS-002-021	IgA+ B	IgA+ B: CD27+CD24+CD38int
18: Protected-IMRAS-002 D14 imm1	CD19+CD21+/CD3-/Clean up/IgD-IgM-/CD27+/CD24+/CD38int/IgG+	0.41737931034482756	B	D14 Imm1	S002	Protected	D014	IMRAS-002-021	IgG+ B	IgG+ B: CD27+CD24+CD38int
18: Protected-IMRAS-002 D14 imm1	CD19+CD21+/CD3-/Clean up/IgD-IgM-/CD27+/CD24+/IgA+	0.5449655172413793	B	D14 Imm1	S002	Protected	D014	IMRAS-002-021	IgA+ B	IgA+ B: CD27+CD24+
18: Protected-IMRAS-002 D14 imm1	CD19+CD21+/CD3-/Clean up/IgD-IgM-/CD27+/CD24+/IgG+	0.6659310344827586	B	D14 Imm1	S002	Protected	D014	IMRAS-002-021	IgG+ B	IgG+ B: CD27+CD24+
18: Protected-IMRAS-002 D14 imm1	CD19+CD21+/CD3-/Clean up/IgD-IgM-/CD27+/CD24-/CD38-/IgA+	0.024413793103448277	B	D14 Imm1	S002	Protected	D014	IMRAS-002-021	IgA+ B	IgA+ B: CD27+CD24-CD38-
18: Protected-IMRAS-002 D14 imm1	CD19+CD21+/CD3-/Clean up/IgD-IgM-/CD27+/CD24-/CD38-/IgG+	0.03613793103448276	B	D14 Imm1	S002	Protected	D014	IMRAS-002-021	IgG+ B	IgG+ B: CD27+CD24-CD38-
18: Protected-IMRAS-002 D14 imm1	CD19+CD21+/CD3-/Clean up/IgD-IgM-/CD27+/CD24-/CD38hi/IgA+	0.01793103448275862	B	D14 Imm1	S002	Protected	D014	IMRAS-002-021	IgA+ B	IgA+ B: CD27+CD24-CD38hi
18: Protected-IMRAS-002 D14 imm1	CD19+CD21+/CD3-/Clean up/IgD-IgM-/CD27+/CD24-/CD38hi/IgG+	0.011724137931034483	B	D14 Imm1	S002	Protected	D014	IMRAS-002-021	IgG+ B	IgG+ B: CD27+CD24-CD38hi
18: Protected-IMRAS-002 D14 imm1	CD19+CD21+/CD3-/Clean up/IgD-IgM-/CD27+/CD24-/CD38int/IgA+	0.022620689655172412	B	D14 Imm1	S002	Protected	D014	IMRAS-002-021	IgA+ B	IgA+ B: CD27+CD24-CD38int
18: Protected-IMRAS-002 D14 imm1	CD19+CD21+/CD3-/Clean up/IgD-IgM-/CD27+/CD24-/CD38int/IgG+	0.04689655172413793	B	D14 Imm1	S002	Protected	D014	IMRAS-002-021	IgG+ B	IgG+ B: CD27+CD24-CD38int
18: Protected-IMRAS-002 D14 imm1	CD19+CD21+/CD3-/Clean up/IgD-IgM-/CD27+/CD24-/IgA+	0.06593103448275862	B	D14 Imm1	S002	Protected	D014	IMRAS-002-021	IgA+ B	IgA+ B: CD27+CD24-
18: Protected-IMRAS-002 D14 imm1	CD19+CD21+/CD3-/Clean up/IgD-IgM-/CD27+/CD24-/IgG+	0.09572413793103449	B	D14 Imm1	S002	Protected	D014	IMRAS-002-021	IgG+ B	IgG+ B: CD27+CD24-
18: Protected-IMRAS-002 D14 imm1	CD19+CD21+/CD3-/Clean up/IgM+IgD+	8.495724137931035	B	D14 Imm1	S002	Protected	D014	IMRAS-002-021	IgM+IgD+ B	IgM+IgD+ B: Total
18: Protected-IMRAS-002 D14 imm1	CD19+CD21+/CD3-/Clean up/IgM+IgD+/CD27+	1.1422068965517242	B	D14 Imm1	S002	Protected	D014	IMRAS-002-021	IgM+IgD+ B	IgM+IgD+ B: CD27+
18: Protected-IMRAS-002 D14 imm1	CD19+CD21+/CD3-/Clean up/IgM+IgD+/CD27+/CD24+	1.1209655172413793	B	D14 Imm1	S002	Protected	D014	IMRAS-002-021	IgM+IgD+ B	IgM+IgD+ B: CD27+CD24+
18: Protected-IMRAS-002 D14 imm1	CD19+CD21+/CD3-/Clean up/IgM+IgD+/CD27+/CD24+/CD38-	0.3449655172413793	B	D14 Imm1	S002	Protected	D014	IMRAS-002-021	IgM+IgD+ B	IgM+IgD+ B: CD27+CD24+CD38-
18: Protected-IMRAS-002 D14 imm1	CD19+CD21+/CD3-/Clean up/IgM+IgD+/CD27+/CD24+/CD38-/CD11c+	0.054206896551724136	B	D14 Imm1	S002	Protected	D014	IMRAS-002-021	IgM+IgD+ B	IgM+IgD+ B: CD27+CD24+CD38-CD11c+
18: Protected-IMRAS-002 D14 imm1	CD19+CD21+/CD3-/Clean up/IgM+IgD+/CD27+/CD24+/CD38-/CD80+	0.1103448275862069	B	D14 Imm1	S002	Protected	D014	IMRAS-002-021	IgM+IgD+ B	IgM+IgD+ B: CD27+CD24+CD38-CD80+
18: Protected-IMRAS-002 D14 imm1	CD19+CD21+/CD3-/Clean up/IgM+IgD+/CD27+/CD24+/CD38hi	0.028	B	D14 Imm1	S002	Protected	D014	IMRAS-002-021	IgM+IgD+ B	IgM+IgD+ B: CD27+CD24+CD38hi
18: Protected-IMRAS-002 D14 imm1	CD19+CD21+/CD3-/Clean up/IgM+IgD+/CD27+/CD24+/CD38hi/CD11c+	0.008551724137931035	B	D14 Imm1	S002	Protected	D014	IMRAS-002-021	IgM+IgD+ B	IgM+IgD+ B: CD27+CD24+CD38hiCD11c+
18: Protected-IMRAS-002 D14 imm1	CD19+CD21+/CD3-/Clean up/IgM+IgD+/CD27+/CD24+/CD38hi/CD80+	0.005379310344827587	B	D14 Imm1	S002	Protected	D014	IMRAS-002-021	IgM+IgD+ B	IgM+IgD+ B: CD27+CD24+CD38hiCD80+
18: Protected-IMRAS-002 D14 imm1	CD19+CD21+/CD3-/Clean up/IgM+IgD+/CD27+/CD24+/CD38int	0.7373793103448276	B	D14 Imm1	S002	Protected	D014	IMRAS-002-021	IgM+IgD+ B	IgM+IgD+ B: CD27+CD24+CD38int
18: Protected-IMRAS-002 D14 imm1	CD19+CD21+/CD3-/Clean up/IgM+IgD+/CD27+/CD24+/CD38int/CD11c+	0.04827586206896552	B	D14 Imm1	S002	Protected	D014	IMRAS-002-021	IgM+IgD+ B	IgM+IgD+ B: CD27+CD24+CD38intCD11c+
18: Protected-IMRAS-002 D14 imm1	CD19+CD21+/CD3-/Clean up/IgM+IgD+/CD27+/CD24+/CD38int/CD80+	0.08413793103448276	B	D14 Imm1	S002	Protected	D014	IMRAS-002-021	IgM+IgD+ B	IgM+IgD+ B: CD27+CD24+CD38intCD80+
18: Protected-IMRAS-002 D14 imm1	CD19+CD21+/CD3-/Clean up/IgM+IgD+/CD27+/CD24+/CD86+Ki67+	0.005655172413793103	B	D14 Imm1	S002	Protected	D014	IMRAS-002-021	IgM+IgD+ B	IgM+IgD+ B: CD27+CD24+CD86+Ki67+
18: Protected-IMRAS-002 D14 imm1	CD19+CD21+/CD3-/Clean up/IgM+IgD+/CD27+/CD24-	0.021241379310344827	B	D14 Imm1	S002	Protected	D014	IMRAS-002-021	IgM+IgD+ B	IgM+IgD+ B: CD27+CD24-
18: Protected-IMRAS-002 D14 imm1	CD19+CD21+/CD3-/Clean up/IgM+IgD+/CD27+/CD86+Ki67+	0.009241379310344827	B	D14 Imm1	S002	Protected	D014	IMRAS-002-021	IgM+IgD+ B	IgM+IgD+ B: CD27+CD86+Ki67+
18: Protected-IMRAS-002 D14 imm1	CD19+CD21+/CD3-/Clean up/IgM+IgD+/CD27-	7.296413793103448	B	D14 Imm1	S002	Protected	D014	IMRAS-002-021	IgM+IgD+ B	IgM+IgD+ B: CD27-
18: Protected-IMRAS-002 D14 imm1	CD19+CD21+/CD3-/Clean up/IgM+IgD+/CD27-/CD86+Ki67+	0.013379310344827587	B	D14 Imm1	S002	Protected	D014	IMRAS-002-021	IgM+IgD+ B	IgM+IgD+ B: CD27-CD86+Ki67+
19: Not Protected-IMRAS-021 D7 imm5	CD19+CD21+/CD3-/Clean up/IgD-IgM-/CD27+/CD24+/CD38-/IgA+	0.09838220424671386	B	D7 Imm5	S021	Not-Protected	D126	IMRAS-002-021	IgA+ B	IgA+ B: CD27+CD24+CD38-
19: Not Protected-IMRAS-021 D7 imm5	CD19+CD21+/CD3-/Clean up/IgD-IgM-/CD27+/CD24+/CD38-/IgG+	0.13478260869565217	B	D7 Imm5	S021	Not-Protected	D126	IMRAS-002-021	IgG+ B	IgG+ B: CD27+CD24+CD38-
19: Not Protected-IMRAS-021 D7 imm5	CD19+CD21+/CD3-/Clean up/IgD-IgM-/CD27+/CD24+/CD38hi/IgA+	0.01627906976744186	B	D7 Imm5	S021	Not-Protected	D126	IMRAS-002-021	IgA+ B	IgA+ B: CD27+CD24+CD38hi
19: Not Protected-IMRAS-021 D7 imm5	CD19+CD21+/CD3-/Clean up/IgD-IgM-/CD27+/CD24+/CD38hi/IgG+	0.007583417593528817	B	D7 Imm5	S021	Not-Protected	D126	IMRAS-002-021	IgG+ B	IgG+ B: CD27+CD24+CD38hi
19: Not Protected-IMRAS-021 D7 imm5	CD19+CD21+/CD3-/Clean up/IgD-IgM-/CD27+/CD24+/CD38int/IgA+	0.38736097067745195	B	D7 Imm5	S021	Not-Protected	D126	IMRAS-002-021	IgA+ B	IgA+ B: CD27+CD24+CD38int
19: Not Protected-IMRAS-021 D7 imm5	CD19+CD21+/CD3-/Clean up/IgD-IgM-/CD27+/CD24+/CD38int/IgG+	0.30940343781597573	B	D7 Imm5	S021	Not-Protected	D126	IMRAS-002-021	IgG+ B	IgG+ B: CD27+CD24+CD38int
19: Not Protected-IMRAS-021 D7 imm5	CD19+CD21+/CD3-/Clean up/IgD-IgM-/CD27+/CD24+/IgA+	0.5078867542972699	B	D7 Imm5	S021	Not-Protected	D126	IMRAS-002-021	IgA+ B	IgA+ B: CD27+CD24+
19: Not Protected-IMRAS-021 D7 imm5	CD19+CD21+/CD3-/Clean up/IgD-IgM-/CD27+/CD24+/IgG+	0.455005055611729	B	D7 Imm5	S021	Not-Protected	D126	IMRAS-002-021	IgG+ B	IgG+ B: CD27+CD24+
19: Not Protected-IMRAS-021 D7 imm5	CD19+CD21+/CD3-/Clean up/IgD-IgM-/CD27+/CD24-/CD38-/IgA+	0.021739130434782608	B	D7 Imm5	S021	Not-Protected	D126	IMRAS-002-021	IgA+ B	IgA+ B: CD27+CD24-CD38-
19: Not Protected-IMRAS-021 D7 imm5	CD19+CD21+/CD3-/Clean up/IgD-IgM-/CD27+/CD24-/CD38-/IgG+	0.01890798786653185	B	D7 Imm5	S021	Not-Protected	D126	IMRAS-002-021	IgG+ B	IgG+ B: CD27+CD24-CD38-
19: Not Protected-IMRAS-021 D7 imm5	CD19+CD21+/CD3-/Clean up/IgD-IgM-/CD27+/CD24-/CD38hi/IgA+	0.06238624873609707	B	D7 Imm5	S021	Not-Protected	D126	IMRAS-002-021	IgA+ B	IgA+ B: CD27+CD24-CD38hi
19: Not Protected-IMRAS-021 D7 imm5	CD19+CD21+/CD3-/Clean up/IgD-IgM-/CD27+/CD24-/CD38hi/IgG+	0.04054600606673407	B	D7 Imm5	S021	Not-Protected	D126	IMRAS-002-021	IgG+ B	IgG+ B: CD27+CD24-CD38hi
19: Not Protected-IMRAS-021 D7 imm5	CD19+CD21+/CD3-/Clean up/IgD-IgM-/CD27+/CD24-/CD38int/IgA+	0.028109201213346816	B	D7 Imm5	S021	Not-Protected	D126	IMRAS-002-021	IgA+ B	IgA+ B: CD27+CD24-CD38int
19: Not Protected-IMRAS-021 D7 imm5	CD19+CD21+/CD3-/Clean up/IgD-IgM-/CD27+/CD24-/CD38int/IgG+	0.04924165824064712	B	D7 Imm5	S021	Not-Protected	D126	IMRAS-002-021	IgG+ B	IgG+ B: CD27+CD24-CD38int
19: Not Protected-IMRAS-021 D7 imm5	CD19+CD21+/CD3-/Clean up/IgD-IgM-/CD27+/CD24-/IgA+	0.11304347826086956	B	D7 Imm5	S021	Not-Protected	D126	IMRAS-002-021	IgA+ B	IgA+ B: CD27+CD24-
19: Not Protected-IMRAS-021 D7 imm5	CD19+CD21+/CD3-/Clean up/IgD-IgM-/CD27+/CD24-/IgG+	0.11061678463094034	B	D7 Imm5	S021	Not-Protected	D126	IMRAS-002-021	IgG+ B	IgG+ B: CD27+CD24-
19: Not Protected-IMRAS-021 D7 imm5	CD19+CD21+/CD3-/Clean up/IgM+IgD+	7.985237613751264	B	D7 Imm5	S021	Not-Protected	D126	IMRAS-002-021	IgM+IgD+ B	IgM+IgD+ B: Total
19: Not Protected-IMRAS-021 D7 imm5	CD19+CD21+/CD3-/Clean up/IgM+IgD+/CD27+	0.7631951466127401	B	D7 Imm5	S021	Not-Protected	D126	IMRAS-002-021	IgM+IgD+ B	IgM+IgD+ B: CD27+
19: Not Protected-IMRAS-021 D7 imm5	CD19+CD21+/CD3-/Clean up/IgM+IgD+/CD27+/CD24+	0.7353892821031345	B	D7 Imm5	S021	Not-Protected	D126	IMRAS-002-021	IgM+IgD+ B	IgM+IgD+ B: CD27+CD24+
19: Not Protected-IMRAS-021 D7 imm5	CD19+CD21+/CD3-/Clean up/IgM+IgD+/CD27+/CD24+/CD38-	0.22345803842264914	B	D7 Imm5	S021	Not-Protected	D126	IMRAS-002-021	IgM+IgD+ B	IgM+IgD+ B: CD27+CD24+CD38-
19: Not Protected-IMRAS-021 D7 imm5	CD19+CD21+/CD3-/Clean up/IgM+IgD+/CD27+/CD24+/CD38-/CD11c+	0.02275025278058645	B	D7 Imm5	S021	Not-Protected	D126	IMRAS-002-021	IgM+IgD+ B	IgM+IgD+ B: CD27+CD24+CD38-CD11c+
19: Not Protected-IMRAS-021 D7 imm5	CD19+CD21+/CD3-/Clean up/IgM+IgD+/CD27+/CD24+/CD38-/CD80+	0.025176946410515672	B	D7 Imm5	S021	Not-Protected	D126	IMRAS-002-021	IgM+IgD+ B	IgM+IgD+ B: CD27+CD24+CD38-CD80+
19: Not Protected-IMRAS-021 D7 imm5	CD19+CD21+/CD3-/Clean up/IgM+IgD+/CD27+/CD24+/CD38hi	0.03417593528816987	B	D7 Imm5	S021	Not-Protected	D126	IMRAS-002-021	IgM+IgD+ B	IgM+IgD+ B: CD27+CD24+CD38hi
19: Not Protected-IMRAS-021 D7 imm5	CD19+CD21+/CD3-/Clean up/IgM+IgD+/CD27+/CD24+/CD38hi/CD11c+	0.007987866531850353	B	D7 Imm5	S021	Not-Protected	D126	IMRAS-002-021	IgM+IgD+ B	IgM+IgD+ B: CD27+CD24+CD38hiCD11c+
19: Not Protected-IMRAS-021 D7 imm5	CD19+CD21+/CD3-/Clean up/IgM+IgD+/CD27+/CD24+/CD38hi/CD80+	0.004246713852376138	B	D7 Imm5	S021	Not-Protected	D126	IMRAS-002-021	IgM+IgD+ B	IgM+IgD+ B: CD27+CD24+CD38hiCD80+
19: Not Protected-IMRAS-021 D7 imm5	CD19+CD21+/CD3-/Clean up/IgM+IgD+/CD27+/CD24+/CD38int	0.46865520728008087	B	D7 Imm5	S021	Not-Protected	D126	IMRAS-002-021	IgM+IgD+ B	IgM+IgD+ B: CD27+CD24+CD38int
19: Not Protected-IMRAS-021 D7 imm5	CD19+CD21+/CD3-/Clean up/IgM+IgD+/CD27+/CD24+/CD38int/CD11c+	0.032355915065722954	B	D7 Imm5	S021	Not-Protected	D126	IMRAS-002-021	IgM+IgD+ B	IgM+IgD+ B: CD27+CD24+CD38intCD11c+
19: Not Protected-IMRAS-021 D7 imm5	CD19+CD21+/CD3-/Clean up/IgM+IgD+/CD27+/CD24+/CD38int/CD80+	0.041759352881698686	B	D7 Imm5	S021	Not-Protected	D126	IMRAS-002-021	IgM+IgD+ B	IgM+IgD+ B: CD27+CD24+CD38intCD80+
19: Not Protected-IMRAS-021 D7 imm5	CD19+CD21+/CD3-/Clean up/IgM+IgD+/CD27+/CD24+/CD86+Ki67+	0.008796764408493427	B	D7 Imm5	S021	Not-Protected	D126	IMRAS-002-021	IgM+IgD+ B	IgM+IgD+ B: CD27+CD24+CD86+Ki67+
19: Not Protected-IMRAS-021 D7 imm5	CD19+CD21+/CD3-/Clean up/IgM+IgD+/CD27+/CD24-	0.02770475227502528	B	D7 Imm5	S021	Not-Protected	D126	IMRAS-002-021	IgM+IgD+ B	IgM+IgD+ B: CD27+CD24-
19: Not Protected-IMRAS-021 D7 imm5	CD19+CD21+/CD3-/Clean up/IgM+IgD+/CD27+/CD86+Ki67+	0.01577350859453994	B	D7 Imm5	S021	Not-Protected	D126	IMRAS-002-021	IgM+IgD+ B	IgM+IgD+ B: CD27+CD86+Ki67+
19: Not Protected-IMRAS-021 D7 imm5	CD19+CD21+/CD3-/Clean up/IgM+IgD+/CD27-	7.180182002022245	B	D7 Imm5	S021	Not-Protected	D126	IMRAS-002-021	IgM+IgD+ B	IgM+IgD+ B: CD27-
19: Not Protected-IMRAS-021 D7 imm5	CD19+CD21+/CD3-/Clean up/IgM+IgD+/CD27-/CD86+Ki67+	0.017795753286147624	B	D7 Imm5	S021	Not-Protected	D126	IMRAS-002-021	IgM+IgD+ B	IgM+IgD+ B: CD27-CD86+Ki67+
20: Not Protected-IMRAS-005 D3 imm3	CD19+CD21+/CD3-/Clean up/IgD-IgM-/CD27+/CD24+/CD38-/IgA+	0.024263038548752835	B	D3 Imm3	S005	Not-Protected	D059	IMRAS-002-021	IgA+ B	IgA+ B: CD27+CD24+CD38-
20: Not Protected-IMRAS-005 D3 imm3	CD19+CD21+/CD3-/Clean up/IgD-IgM-/CD27+/CD24+/CD38-/IgG+	0.034807256235827665	B	D3 Imm3	S005	Not-Protected	D059	IMRAS-002-021	IgG+ B	IgG+ B: CD27+CD24+CD38-
20: Not Protected-IMRAS-005 D3 imm3	CD19+CD21+/CD3-/Clean up/IgD-IgM-/CD27+/CD24+/CD38hi/IgA+	0.0045351473922902496	B	D3 Imm3	S005	Not-Protected	D059	IMRAS-002-021	IgA+ B	IgA+ B: CD27+CD24+CD38hi
20: Not Protected-IMRAS-005 D3 imm3	CD19+CD21+/CD3-/Clean up/IgD-IgM-/CD27+/CD24+/CD38hi/IgG+	0.004308390022675737	B	D3 Imm3	S005	Not-Protected	D059	IMRAS-002-021	IgG+ B	IgG+ B: CD27+CD24+CD38hi
20: Not Protected-IMRAS-005 D3 imm3	CD19+CD21+/CD3-/Clean up/IgD-IgM-/CD27+/CD24+/CD38int/IgA+	0.0772108843537415	B	D3 Imm3	S005	Not-Protected	D059	IMRAS-002-021	IgA+ B	IgA+ B: CD27+CD24+CD38int
20: Not Protected-IMRAS-005 D3 imm3	CD19+CD21+/CD3-/Clean up/IgD-IgM-/CD27+/CD24+/CD38int/IgG+	0.12902494331065759	B	D3 Imm3	S005	Not-Protected	D059	IMRAS-002-021	IgG+ B	IgG+ B: CD27+CD24+CD38int
20: Not Protected-IMRAS-005 D3 imm3	CD19+CD21+/CD3-/Clean up/IgD-IgM-/CD27+/CD24+/IgA+	0.1072562358276644	B	D3 Imm3	S005	Not-Protected	D059	IMRAS-002-021	IgA+ B	IgA+ B: CD27+CD24+
20: Not Protected-IMRAS-005 D3 imm3	CD19+CD21+/CD3-/Clean up/IgD-IgM-/CD27+/CD24+/IgG+	0.17063492063492064	B	D3 Imm3	S005	Not-Protected	D059	IMRAS-002-021	IgG+ B	IgG+ B: CD27+CD24+
20: Not Protected-IMRAS-005 D3 imm3	CD19+CD21+/CD3-/Clean up/IgD-IgM-/CD27+/CD24-/CD38-/IgA+	0.0035147392290249433	B	D3 Imm3	S005	Not-Protected	D059	IMRAS-002-021	IgA+ B	IgA+ B: CD27+CD24-CD38-
20: Not Protected-IMRAS-005 D3 imm3	CD19+CD21+/CD3-/Clean up/IgD-IgM-/CD27+/CD24-/CD38-/IgG+	0.006689342403628118	B	D3 Imm3	S005	Not-Protected	D059	IMRAS-002-021	IgG+ B	IgG+ B: CD27+CD24-CD38-
20: Not Protected-IMRAS-005 D3 imm3	CD19+CD21+/CD3-/Clean up/IgD-IgM-/CD27+/CD24-/CD38hi/IgA+	0.00963718820861678	B	D3 Imm3	S005	Not-Protected	D059	IMRAS-002-021	IgA+ B	IgA+ B: CD27+CD24-CD38hi
20: Not Protected-IMRAS-005 D3 imm3	CD19+CD21+/CD3-/Clean up/IgD-IgM-/CD27+/CD24-/CD38hi/IgG+	0.008503401360544218	B	D3 Imm3	S005	Not-Protected	D059	IMRAS-002-021	IgG+ B	IgG+ B: CD27+CD24-CD38hi
20: Not Protected-IMRAS-005 D3 imm3	CD19+CD21+/CD3-/Clean up/IgD-IgM-/CD27+/CD24-/CD38int/IgA+	0.01292517006802721	B	D3 Imm3	S005	Not-Protected	D059	IMRAS-002-021	IgA+ B	IgA+ B: CD27+CD24-CD38int
20: Not Protected-IMRAS-005 D3 imm3	CD19+CD21+/CD3-/Clean up/IgD-IgM-/CD27+/CD24-/CD38int/IgG+	0.04353741496598639	B	D3 Imm3	S005	Not-Protected	D059	IMRAS-002-021	IgG+ B	IgG+ B: CD27+CD24-CD38int
20: Not Protected-IMRAS-005 D3 imm3	CD19+CD21+/CD3-/Clean up/IgD-IgM-/CD27+/CD24-/IgA+	0.026757369614512472	B	D3 Imm3	S005	Not-Protected	D059	IMRAS-002-021	IgA+ B	IgA+ B: CD27+CD24-
20: Not Protected-IMRAS-005 D3 imm3	CD19+CD21+/CD3-/Clean up/IgD-IgM-/CD27+/CD24-/IgG+	0.059297052154195014	B	D3 Imm3	S005	Not-Protected	D059	IMRAS-002-021	IgG+ B	IgG+ B: CD27+CD24-
20: Not Protected-IMRAS-005 D3 imm3	CD19+CD21+/CD3-/Clean up/IgM+IgD+	10.902267573696145	B	D3 Imm3	S005	Not-Protected	D059	IMRAS-002-021	IgM+IgD+ B	IgM+IgD+ B: Total
20: Not Protected-IMRAS-005 D3 imm3	CD19+CD21+/CD3-/Clean up/IgM+IgD+/CD27+	1.1264172335600906	B	D3 Imm3	S005	Not-Protected	D059	IMRAS-002-021	IgM+IgD+ B	IgM+IgD+ B: CD27+
20: Not Protected-IMRAS-005 D3 imm3	CD19+CD21+/CD3-/Clean up/IgM+IgD+/CD27+/CD24+	1.040702947845805	B	D3 Imm3	S005	Not-Protected	D059	IMRAS-002-021	IgM+IgD+ B	IgM+IgD+ B: CD27+CD24+
20: Not Protected-IMRAS-005 D3 imm3	CD19+CD21+/CD3-/Clean up/IgM+IgD+/CD27+/CD24+/CD38-	0.3645124716553288	B	D3 Imm3	S005	Not-Protected	D059	IMRAS-002-021	IgM+IgD+ B	IgM+IgD+ B: CD27+CD24+CD38-
20: Not Protected-IMRAS-005 D3 imm3	CD19+CD21+/CD3-/Clean up/IgM+IgD+/CD27+/CD24+/CD38-/CD11c+	0.07426303854875284	B	D3 Imm3	S005	Not-Protected	D059	IMRAS-002-021	IgM+IgD+ B	IgM+IgD+ B: CD27+CD24+CD38-CD11c+
20: Not Protected-IMRAS-005 D3 imm3	CD19+CD21+/CD3-/Clean up/IgM+IgD+/CD27+/CD24+/CD38-/CD80+	0.06904761904761905	B	D3 Imm3	S005	Not-Protected	D059	IMRAS-002-021	IgM+IgD+ B	IgM+IgD+ B: CD27+CD24+CD38-CD80+
20: Not Protected-IMRAS-005 D3 imm3	CD19+CD21+/CD3-/Clean up/IgM+IgD+/CD27+/CD24+/CD38hi	0.08356009070294784	B	D3 Imm3	S005	Not-Protected	D059	IMRAS-002-021	IgM+IgD+ B	IgM+IgD+ B: CD27+CD24+CD38hi
20: Not Protected-IMRAS-005 D3 imm3	CD19+CD21+/CD3-/Clean up/IgM+IgD+/CD27+/CD24+/CD38hi/CD11c+	0.01598639455782313	B	D3 Imm3	S005	Not-Protected	D059	IMRAS-002-021	IgM+IgD+ B	IgM+IgD+ B: CD27+CD24+CD38hiCD11c+
20: Not Protected-IMRAS-005 D3 imm3	CD19+CD21+/CD3-/Clean up/IgM+IgD+/CD27+/CD24+/CD38hi/CD80+	0.00963718820861678	B	D3 Imm3	S005	Not-Protected	D059	IMRAS-002-021	IgM+IgD+ B	IgM+IgD+ B: CD27+CD24+CD38hiCD80+
20: Not Protected-IMRAS-005 D3 imm3	CD19+CD21+/CD3-/Clean up/IgM+IgD+/CD27+/CD24+/CD38int	0.582312925170068	B	D3 Imm3	S005	Not-Protected	D059	IMRAS-002-021	IgM+IgD+ B	IgM+IgD+ B: CD27+CD24+CD38int
20: Not Protected-IMRAS-005 D3 imm3	CD19+CD21+/CD3-/Clean up/IgM+IgD+/CD27+/CD24+/CD38int/CD11c+	0.07142857142857142	B	D3 Imm3	S005	Not-Protected	D059	IMRAS-002-021	IgM+IgD+ B	IgM+IgD+ B: CD27+CD24+CD38intCD11c+
20: Not Protected-IMRAS-005 D3 imm3	CD19+CD21+/CD3-/Clean up/IgM+IgD+/CD27+/CD24+/CD38int/CD80+	0.07426303854875284	B	D3 Imm3	S005	Not-Protected	D059	IMRAS-002-021	IgM+IgD+ B	IgM+IgD+ B: CD27+CD24+CD38intCD80+
20: Not Protected-IMRAS-005 D3 imm3	CD19+CD21+/CD3-/Clean up/IgM+IgD+/CD27+/CD24+/CD86+Ki67+	0.021201814058956915	B	D3 Imm3	S005	Not-Protected	D059	IMRAS-002-021	IgM+IgD+ B	IgM+IgD+ B: CD27+CD24+CD86+Ki67+
20: Not Protected-IMRAS-005 D3 imm3	CD19+CD21+/CD3-/Clean up/IgM+IgD+/CD27+/CD24-	0.08537414965986395	B	D3 Imm3	S005	Not-Protected	D059	IMRAS-002-021	IgM+IgD+ B	IgM+IgD+ B: CD27+CD24-
20: Not Protected-IMRAS-005 D3 imm3	CD19+CD21+/CD3-/Clean up/IgM+IgD+/CD27+/CD86+Ki67+	0.027551020408163266	B	D3 Imm3	S005	Not-Protected	D059	IMRAS-002-021	IgM+IgD+ B	IgM+IgD+ B: CD27+CD86+Ki67+
20: Not Protected-IMRAS-005 D3 imm3	CD19+CD21+/CD3-/Clean up/IgM+IgD+/CD27-	9.718707482993198	B	D3 Imm3	S005	Not-Protected	D059	IMRAS-002-021	IgM+IgD+ B	IgM+IgD+ B: CD27-
20: Not Protected-IMRAS-005 D3 imm3	CD19+CD21+/CD3-/Clean up/IgM+IgD+/CD27-/CD86+Ki67+	0.03968253968253968	B	D3 Imm3	S005	Not-Protected	D059	IMRAS-002-021	IgM+IgD+ B	IgM+IgD+ B: CD27-CD86+Ki67+
21: Not Protected-IMRAS-021 D14 imm1	CD19+CD21+/CD3-/Clean up/IgD-IgM-/CD27+/CD24+/CD38-/IgA+	0.097798377752027807	B	D14 Imm1	S021	Not-Protected	D014	IMRAS-002-021	IgA+ B	IgA+ B: CD27+CD24+CD38-
21: Not Protected-IMRAS-021 D14 imm1	CD19+CD21+/CD3-/Clean up/IgD-IgM-/CD27+/CD24+/CD38-/IgG+	0.14889918887601392	B	D14 Imm1	S021	Not-Protected	D014	IMRAS-002-021	IgG+ B	IgG+ B: CD27+CD24+CD38-
21: Not Protected-IMRAS-021 D14 imm1	CD19+CD21+/CD3-/Clean up/IgD-IgM-/CD27+/CD24+/CD38hi/IgA+	0.021552723059096175	B	D14 Imm1	S021	Not-Protected	D014	IMRAS-002-021	IgA+ B	IgA+ B: CD27+CD24+CD38hi
21: Not Protected-IMRAS-021 D14 imm1	CD19+CD21+/CD3-/Clean up/IgD-IgM-/CD27+/CD24+/CD38hi/IgG+	0.008227114716106605	B	D14 Imm1	S021	Not-Protected	D014	IMRAS-002-021	IgG+ B	IgG+ B: CD27+CD24+CD38hi
21: Not Protected-IMRAS-021 D14 imm1	CD19+CD21+/CD3-/Clean up/IgD-IgM-/CD27+/CD24+/CD38int/IgA+	0.3984936268829664	B	D14 Imm1	S021	Not-Protected	D014	IMRAS-002-021	IgA+ B	IgA+ B: CD27+CD24+CD38int
21: Not Protected-IMRAS-021 D14 imm1	CD19+CD21+/CD3-/Clean up/IgD-IgM-/CD27+/CD24+/CD38int/IgG+	0.31657010428736965	B	D14 Imm1	S021	Not-Protected	D014	IMRAS-002-021	IgG+ B	IgG+ B: CD27+CD24+CD38int
21: Not Protected-IMRAS-021 D14 imm1	CD19+CD21+/CD3-/Clean up/IgD-IgM-/CD27+/CD24+/IgA+	0.5254924681344149	B	D14 Imm1	S021	Not-Protected	D014	IMRAS-002-021	IgA+ B	IgA+ B: CD27+CD24+
21: Not Protected-IMRAS-021 D14 imm1	CD19+CD21+/CD3-/Clean up/IgD-IgM-/CD27+/CD24+/IgG+	0.47775202780996523	B	D14 Imm1	S021	Not-Protected	D014	IMRAS-002-021	IgG+ B	IgG+ B: CD27+CD24+
21: Not Protected-IMRAS-021 D14 imm1	CD19+CD21+/CD3-/Clean up/IgD-IgM-/CD27+/CD24-/CD38-/IgA+	0.01749710312862109	B	D14 Imm1	S021	Not-Protected	D014	IMRAS-002-021	IgA+ B	IgA+ B: CD27+CD24-CD38-
21: Not Protected-IMRAS-021 D14 imm1	CD19+CD21+/CD3-/Clean up/IgD-IgM-/CD27+/CD24-/CD38-/IgG+	0.014600231749710313	B	D14 Imm1	S021	Not-Protected	D014	IMRAS-002-021	IgG+ B	IgG+ B: CD27+CD24-CD38-
21: Not Protected-IMRAS-021 D14 imm1	CD19+CD21+/CD3-/Clean up/IgD-IgM-/CD27+/CD24-/CD38hi/IgA+	0.05168018539976825	B	D14 Imm1	S021	Not-Protected	D014	IMRAS-002-021	IgA+ B	IgA+ B: CD27+CD24-CD38hi
21: Not Protected-IMRAS-021 D14 imm1	CD19+CD21+/CD3-/Clean up/IgD-IgM-/CD27+/CD24-/CD38hi/IgG+	0.026882966396292004	B	D14 Imm1	S021	Not-Protected	D014	IMRAS-002-021	IgG+ B	IgG+ B: CD27+CD24-CD38hi
21: Not Protected-IMRAS-021 D14 imm1	CD19+CD21+/CD3-/Clean up/IgD-IgM-/CD27+/CD24-/CD38int/IgA+	0.020625724217844726	B	D14 Imm1	S021	Not-Protected	D014	IMRAS-002-021	IgA+ B	IgA+ B: CD27+CD24-CD38int
21: Not Protected-IMRAS-021 D14 imm1	CD19+CD21+/CD3-/Clean up/IgD-IgM-/CD27+/CD24-/CD38int/IgG+	0.035573580533024333	B	D14 Imm1	S021	Not-Protected	D014	IMRAS-002-021	IgG+ B	IgG+ B: CD27+CD24-CD38int
21: Not Protected-IMRAS-021 D14 imm1	CD19+CD21+/CD3-/Clean up/IgD-IgM-/CD27+/CD24-/IgA+	0.09003476245654693	B	D14 Imm1	S021	Not-Protected	D014	IMRAS-002-021	IgA+ B	IgA+ B: CD27+CD24-
21: Not Protected-IMRAS-021 D14 imm1	CD19+CD21+/CD3-/Clean up/IgD-IgM-/CD27+/CD24-/IgG+	0.07925840092699885	B	D14 Imm1	S021	Not-Protected	D014	IMRAS-002-021	IgG+ B	IgG+ B: CD27+CD24-
21: Not Protected-IMRAS-021 D14 imm1	CD19+CD21+/CD3-/Clean up/IgM+IgD+	8.460254924681344	B	D14 Imm1	S021	Not-Protected	D014	IMRAS-002-021	IgM+IgD+ B	IgM+IgD+ B: Total
21: Not Protected-IMRAS-021 D14 imm1	CD19+CD21+/CD3-/Clean up/IgM+IgD+/CD27+	0.8060254924681344	B	D14 Imm1	S021	Not-Protected	D014	IMRAS-002-021	IgM+IgD+ B	IgM+IgD+ B: CD27+
21: Not Protected-IMRAS-021 D14 imm1	CD19+CD21+/CD3-/Clean up/IgM+IgD+/CD27+/CD24+	0.7823870220162225	B	D14 Imm1	S021	Not-Protected	D014	IMRAS-002-021	IgM+IgD+ B	IgM+IgD+ B: CD27+CD24+
21: Not Protected-IMRAS-021 D14 imm1	CD19+CD21+/CD3-/Clean up/IgM+IgD+/CD27+/CD24+/CD38-	0.22977983777520278	B	D14 Imm1	S021	Not-Protected	D014	IMRAS-002-021	IgM+IgD+ B	IgM+IgD+ B: CD27+CD24+CD38-
21: Not Protected-IMRAS-021 D14 imm1	CD19+CD21+/CD3-/Clean up/IgM+IgD+/CD27+/CD24+/CD38-/CD11c+	0.02885283893395133	B	D14 Imm1	S021	Not-Protected	D014	IMRAS-002-021	IgM+IgD+ B	IgM+IgD+ B: CD27+CD24+CD38-CD11c+
21: Not Protected-IMRAS-021 D14 imm1	CD19+CD21+/CD3-/Clean up/IgM+IgD+/CD27+/CD24+/CD38-/CD80+	0.027925840092699883	B	D14 Imm1	S021	Not-Protected	D014	IMRAS-002-021	IgM+IgD+ B	IgM+IgD+ B: CD27+CD24+CD38-CD80+
21: Not Protected-IMRAS-021 D14 imm1	CD19+CD21+/CD3-/Clean up/IgM+IgD+/CD27+/CD24+/CD38hi	0.028389339513325607	B	D14 Imm1	S021	Not-Protected	D014	IMRAS-002-021	IgM+IgD+ B	IgM+IgD+ B: CD27+CD24+CD38hi
21: Not Protected-IMRAS-021 D14 imm1	CD19+CD21+/CD3-/Clean up/IgM+IgD+/CD27+/CD24+/CD38hi/CD11c+	0.007879490150637311	B	D14 Imm1	S021	Not-Protected	D014	IMRAS-002-021	IgM+IgD+ B	IgM+IgD+ B: CD27+CD24+CD38hiCD11c+
21: Not Protected-IMRAS-021 D14 imm1	CD19+CD21+/CD3-/Clean up/IgM+IgD+/CD27+/CD24+/CD38hi/CD80+	0.004634994206257242	B	D14 Imm1	S021	Not-Protected	D014	IMRAS-002-021	IgM+IgD+ B	IgM+IgD+ B: CD27+CD24+CD38hiCD80+
21: Not Protected-IMRAS-021 D14 imm1	CD19+CD21+/CD3-/Clean up/IgM+IgD+/CD27+/CD24+/CD38int	0.514252607184241	B	D14 Imm1	S021	Not-Protected	D014	IMRAS-002-021	IgM+IgD+ B	IgM+IgD+ B: CD27+CD24+CD38int
21: Not Protected-IMRAS-021 D14 imm1	CD19+CD21+/CD3-/Clean up/IgM+IgD+/CD27+/CD24+/CD38int/CD11c+	0.04611819235225956	B	D14 Imm1	S021	Not-Protected	D014	IMRAS-002-021	IgM+IgD+ B	IgM+IgD+ B: CD27+CD24+CD38intCD11c+
21: Not Protected-IMRAS-021 D14 imm1	CD19+CD21+/CD3-/Clean up/IgM+IgD+/CD27+/CD24+/CD38int/CD80+	0.05376593279258401	B	D14 Imm1	S021	Not-Protected	D014	IMRAS-002-021	IgM+IgD+ B	IgM+IgD+ B: CD27+CD24+CD38intCD80+
21: Not Protected-IMRAS-021 D14 imm1	CD19+CD21+/CD3-/Clean up/IgM+IgD+/CD27+/CD24+/CD86+Ki67+	0.008922363847045192	B	D14 Imm1	S021	Not-Protected	D014	IMRAS-002-021	IgM+IgD+ B	IgM+IgD+ B: CD27+CD24+CD86+Ki67+
21: Not Protected-IMRAS-021 D14 imm1	CD19+CD21+/CD3-/Clean up/IgM+IgD+/CD27+/CD24-	0.023522595596755503	B	D14 Imm1	S021	Not-Protected	D014	IMRAS-002-021	IgM+IgD+ B	IgM+IgD+ B: CD27+CD24-
21: Not Protected-IMRAS-021 D14 imm1	CD19+CD21+/CD3-/Clean up/IgM+IgD+/CD27+/CD86+Ki67+	0.013441483198146002	B	D14 Imm1	S021	Not-Protected	D014	IMRAS-002-021	IgM+IgD+ B	IgM+IgD+ B: CD27+CD86+Ki67+
21: Not Protected-IMRAS-021 D14 imm1	CD19+CD21+/CD3-/Clean up/IgM+IgD+/CD27-	7.615643105446118	B	D14 Imm1	S021	Not-Protected	D014	IMRAS-002-021	IgM+IgD+ B	IgM+IgD+ B: CD27-
21: Not Protected-IMRAS-021 D14 imm1	CD19+CD21+/CD3-/Clean up/IgM+IgD+/CD27-/CD86+Ki67+	0.013673232908458864	B	D14 Imm1	S021	Not-Protected	D014	IMRAS-002-021	IgM+IgD+ B	IgM+IgD+ B: CD27-CD86+Ki67+
22: Not Protected-IMRAS-005 D14 imm1	CD19+CD21+/CD3-/Clean up/IgD-IgM-/CD27+/CD24+/CD38-/IgA+	0.02425876010781671	B	D14 Imm1	S005	Not-Protected	D014	IMRAS-002-021	IgA+ B	IgA+ B: CD27+CD24+CD38-
22: Not Protected-IMRAS-005 D14 imm1	CD19+CD21+/CD3-/Clean up/IgD-IgM-/CD27+/CD24+/CD38-/IgG+	0.044743935309973046	B	D14 Imm1	S005	Not-Protected	D014	IMRAS-002-021	IgG+ B	IgG+ B: CD27+CD24+CD38-
22: Not Protected-IMRAS-005 D14 imm1	CD19+CD21+/CD3-/Clean up/IgD-IgM-/CD27+/CD24+/CD38hi/IgA+	0.0022911051212938004	B	D14 Imm1	S005	Not-Protected	D014	IMRAS-002-021	IgA+ B	IgA+ B: CD27+CD24+CD38hi
22: Not Protected-IMRAS-005 D14 imm1	CD19+CD21+/CD3-/Clean up/IgD-IgM-/CD27+/CD24+/CD38hi/IgG+	0.002830188679245283	B	D14 Imm1	S005	Not-Protected	D014	IMRAS-002-021	IgG+ B	IgG+ B: CD27+CD24+CD38hi
22: Not Protected-IMRAS-005 D14 imm1	CD19+CD21+/CD3-/Clean up/IgD-IgM-/CD27+/CD24+/CD38int/IgA+	0.09501347708894879	B	D14 Imm1	S005	Not-Protected	D014	IMRAS-002-021	IgA+ B	IgA+ B: CD27+CD24+CD38int
22: Not Protected-IMRAS-005 D14 imm1	CD19+CD21+/CD3-/Clean up/IgD-IgM-/CD27+/CD24+/CD38int/IgG+	0.14838274932614556	B	D14 Imm1	S005	Not-Protected	D014	IMRAS-002-021	IgG+ B	IgG+ B: CD27+CD24+CD38int
22: Not Protected-IMRAS-005 D14 imm1	CD19+CD21+/CD3-/Clean up/IgD-IgM-/CD27+/CD24+/IgA+	0.12318059299191375	B	D14 Imm1	S005	Not-Protected	D014	IMRAS-002-021	IgA+ B	IgA+ B: CD27+CD24+
22: Not Protected-IMRAS-005 D14 imm1	CD19+CD21+/CD3-/Clean up/IgD-IgM-/CD27+/CD24+/IgG+	0.19797843665768194	B	D14 Imm1	S005	Not-Protected	D014	IMRAS-002-021	IgG+ B	IgG+ B: CD27+CD24+
22: Not Protected-IMRAS-005 D14 imm1	CD19+CD21+/CD3-/Clean up/IgD-IgM-/CD27+/CD24-/CD38-/IgA+	0.004043126684636119	B	D14 Imm1	S005	Not-Protected	D014	IMRAS-002-021	IgA+ B	IgA+ B: CD27+CD24-CD38-
22: Not Protected-IMRAS-005 D14 imm1	CD19+CD21+/CD3-/Clean up/IgD-IgM-/CD27+/CD24-/CD38-/IgG+	0.00876010781671159	B	D14 Imm1	S005	Not-Protected	D014	IMRAS-002-021	IgG+ B	IgG+ B: CD27+CD24-CD38-
22: Not Protected-IMRAS-005 D14 imm1	CD19+CD21+/CD3-/Clean up/IgD-IgM-/CD27+/CD24-/CD38hi/IgA+	0.008221024258760107	B	D14 Imm1	S005	Not-Protected	D014	IMRAS-002-021	IgA+ B	IgA+ B: CD27+CD24-CD38hi
22: Not Protected-IMRAS-005 D14 imm1	CD19+CD21+/CD3-/Clean up/IgD-IgM-/CD27+/CD24-/CD38hi/IgG+	0.005121293800539084	B	D14 Imm1	S005	Not-Protected	D014	IMRAS-002-021	IgG+ B	IgG+ B: CD27+CD24-CD38hi
22: Not Protected-IMRAS-005 D14 imm1	CD19+CD21+/CD3-/Clean up/IgD-IgM-/CD27+/CD24-/CD38int/IgA+	0.013881401617250674	B	D14 Imm1	S005	Not-Protected	D014	IMRAS-002-021	IgA+ B	IgA+ B: CD27+CD24-CD38int
22: Not Protected-IMRAS-005 D14 imm1	CD19+CD21+/CD3-/Clean up/IgD-IgM-/CD27+/CD24-/CD38int/IgG+	0.05444743935309973	B	D14 Imm1	S005	Not-Protected	D014	IMRAS-002-021	IgG+ B	IgG+ B: CD27+CD24-CD38int
22: Not Protected-IMRAS-005 D14 imm1	CD19+CD21+/CD3-/Clean up/IgD-IgM-/CD27+/CD24-/IgA+	0.026684636118598382	B	D14 Imm1	S005	Not-Protected	D014	IMRAS-002-021	IgA+ B	IgA+ B: CD27+CD24-
22: Not Protected-IMRAS-005 D14 imm1	CD19+CD21+/CD3-/Clean up/IgD-IgM-/CD27+/CD24-/IgG+	0.06940700808625337	B	D14 Imm1	S005	Not-Protected	D014	IMRAS-002-021	IgG+ B	IgG+ B: CD27+CD24-
22: Not Protected-IMRAS-005 D14 imm1	CD19+CD21+/CD3-/Clean up/IgM+IgD+	13.746630727762803	B	D14 Imm1	S005	Not-Protected	D014	IMRAS-002-021	IgM+IgD+ B	IgM+IgD+ B: Total
22: Not Protected-IMRAS-005 D14 imm1	CD19+CD21+/CD3-/Clean up/IgM+IgD+/CD27+	1.2413746630727762	B	D14 Imm1	S005	Not-Protected	D014	IMRAS-002-021	IgM+IgD+ B	IgM+IgD+ B: CD27+
22: Not Protected-IMRAS-005 D14 imm1	CD19+CD21+/CD3-/Clean up/IgM+IgD+/CD27+/CD24+	1.162533692722372	B	D14 Imm1	S005	Not-Protected	D014	IMRAS-002-021	IgM+IgD+ B	IgM+IgD+ B: CD27+CD24+
22: Not Protected-IMRAS-005 D14 imm1	CD19+CD21+/CD3-/Clean up/IgM+IgD+/CD27+/CD24+/CD38-	0.41859838274932615	B	D14 Imm1	S005	Not-Protected	D014	IMRAS-002-021	IgM+IgD+ B	IgM+IgD+ B: CD27+CD24+CD38-
22: Not Protected-IMRAS-005 D14 imm1	CD19+CD21+/CD3-/Clean up/IgM+IgD+/CD27+/CD24+/CD38-/CD11c+	0.10256064690026954	B	D14 Imm1	S005	Not-Protected	D014	IMRAS-002-021	IgM+IgD+ B	IgM+IgD+ B: CD27+CD24+CD38-CD11c+
22: Not Protected-IMRAS-005 D14 imm1	CD19+CD21+/CD3-/Clean up/IgM+IgD+/CD27+/CD24+/CD38-/CD80+	0.07924528301886792	B	D14 Imm1	S005	Not-Protected	D014	IMRAS-002-021	IgM+IgD+ B	IgM+IgD+ B: CD27+CD24+CD38-CD80+
22: Not Protected-IMRAS-005 D14 imm1	CD19+CD21+/CD3-/Clean up/IgM+IgD+/CD27+/CD24+/CD38hi	0.11671159029649596	B	D14 Imm1	S005	Not-Protected	D014	IMRAS-002-021	IgM+IgD+ B	IgM+IgD+ B: CD27+CD24+CD38hi
22: Not Protected-IMRAS-005 D14 imm1	CD19+CD21+/CD3-/Clean up/IgM+IgD+/CD27+/CD24+/CD38hi/CD11c+	0.01293800539083558	B	D14 Imm1	S005	Not-Protected	D014	IMRAS-002-021	IgM+IgD+ B	IgM+IgD+ B: CD27+CD24+CD38hiCD11c+
22: Not Protected-IMRAS-005 D14 imm1	CD19+CD21+/CD3-/Clean up/IgM+IgD+/CD27+/CD24+/CD38hi/CD80+	0.006334231805929919	B	D14 Imm1	S005	Not-Protected	D014	IMRAS-002-021	IgM+IgD+ B	IgM+IgD+ B: CD27+CD24+CD38hiCD80+
22: Not Protected-IMRAS-005 D14 imm1	CD19+CD21+/CD3-/Clean up/IgM+IgD+/CD27+/CD24+/CD38int	0.616576819407008	B	D14 Imm1	S005	Not-Protected	D014	IMRAS-002-021	IgM+IgD+ B	IgM+IgD+ B: CD27+CD24+CD38int
22: Not Protected-IMRAS-005 D14 imm1	CD19+CD21+/CD3-/Clean up/IgM+IgD+/CD27+/CD24+/CD38int/CD11c+	0.09528301886792453	B	D14 Imm1	S005	Not-Protected	D014	IMRAS-002-021	IgM+IgD+ B	IgM+IgD+ B: CD27+CD24+CD38intCD11c+
22: Not Protected-IMRAS-005 D14 imm1	CD19+CD21+/CD3-/Clean up/IgM+IgD+/CD27+/CD24+/CD38int/CD80+	0.09204851752021563	B	D14 Imm1	S005	Not-Protected	D014	IMRAS-002-021	IgM+IgD+ B	IgM+IgD+ B: CD27+CD24+CD38intCD80+
22: Not Protected-IMRAS-005 D14 imm1	CD19+CD21+/CD3-/Clean up/IgM+IgD+/CD27+/CD24+/CD86+Ki67+	0.029245283018867925	B	D14 Imm1	S005	Not-Protected	D014	IMRAS-002-021	IgM+IgD+ B	IgM+IgD+ B: CD27+CD24+CD86+Ki67+
22: Not Protected-IMRAS-005 D14 imm1	CD19+CD21+/CD3-/Clean up/IgM+IgD+/CD27+/CD24-	0.07816711590296496	B	D14 Imm1	S005	Not-Protected	D014	IMRAS-002-021	IgM+IgD+ B	IgM+IgD+ B: CD27+CD24-
22: Not Protected-IMRAS-005 D14 imm1	CD19+CD21+/CD3-/Clean up/IgM+IgD+/CD27+/CD86+Ki67+	0.03355795148247979	B	D14 Imm1	S005	Not-Protected	D014	IMRAS-002-021	IgM+IgD+ B	IgM+IgD+ B: CD27+CD86+Ki67+
22: Not Protected-IMRAS-005 D14 imm1	CD19+CD21+/CD3-/Clean up/IgM+IgD+/CD27-	12.399865229110512	B	D14 Imm1	S005	Not-Protected	D014	IMRAS-002-021	IgM+IgD+ B	IgM+IgD+ B: CD27-
22: Not Protected-IMRAS-005 D14 imm1	CD19+CD21+/CD3-/Clean up/IgM+IgD+/CD27-/CD86+Ki67+	0.0431266846361186	B	D14 Imm1	S005	Not-Protected	D014	IMRAS-002-021	IgM+IgD+ B	IgM+IgD+ B: CD27-CD86+Ki67+
23: Not Protected-IMRAS-005 D7 imm5	CD19+CD21+/CD3-/Clean up/IgD-IgM-/CD27+/CD24+/CD38-/IgA+	0.022879464285714284	B	D7 Imm5	S005	Not-Protected	D126	IMRAS-002-021	IgA+ B	IgA+ B: CD27+CD24+CD38-
23: Not Protected-IMRAS-005 D7 imm5	CD19+CD21+/CD3-/Clean up/IgD-IgM-/CD27+/CD24+/CD38-/IgG+	0.041741071428571426	B	D7 Imm5	S005	Not-Protected	D126	IMRAS-002-021	IgG+ B	IgG+ B: CD27+CD24+CD38-
23: Not Protected-IMRAS-005 D7 imm5	CD19+CD21+/CD3-/Clean up/IgD-IgM-/CD27+/CD24+/CD38hi/IgA+	0.002120535714285714	B	D7 Imm5	S005	Not-Protected	D126	IMRAS-002-021	IgA+ B	IgA+ B: CD27+CD24+CD38hi
23: Not Protected-IMRAS-005 D7 imm5	CD19+CD21+/CD3-/Clean up/IgD-IgM-/CD27+/CD24+/CD38hi/IgG+	0.004575892857142857	B	D7 Imm5	S005	Not-Protected	D126	IMRAS-002-021	IgG+ B	IgG+ B: CD27+CD24+CD38hi
23: Not Protected-IMRAS-005 D7 imm5	CD19+CD21+/CD3-/Clean up/IgD-IgM-/CD27+/CD24+/CD38int/IgA+	0.07991071428571428	B	D7 Imm5	S005	Not-Protected	D126	IMRAS-002-021	IgA+ B	IgA+ B: CD27+CD24+CD38int
23: Not Protected-IMRAS-005 D7 imm5	CD19+CD21+/CD3-/Clean up/IgD-IgM-/CD27+/CD24+/CD38int/IgG+	0.15546875	B	D7 Imm5	S005	Not-Protected	D126	IMRAS-002-021	IgG+ B	IgG+ B: CD27+CD24+CD38int
23: Not Protected-IMRAS-005 D7 imm5	CD19+CD21+/CD3-/Clean up/IgD-IgM-/CD27+/CD24+/IgA+	0.10569196428571428	B	D7 Imm5	S005	Not-Protected	D126	IMRAS-002-021	IgA+ B	IgA+ B: CD27+CD24+
23: Not Protected-IMRAS-005 D7 imm5	CD19+CD21+/CD3-/Clean up/IgD-IgM-/CD27+/CD24+/IgG+	0.20368303571428573	B	D7 Imm5	S005	Not-Protected	D126	IMRAS-002-021	IgG+ B	IgG+ B: CD27+CD24+
23: Not Protected-IMRAS-005 D7 imm5	CD19+CD21+/CD3-/Clean up/IgD-IgM-/CD27+/CD24-/CD38-/IgA+	0.0040178571428571425	B	D7 Imm5	S005	Not-Protected	D126	IMRAS-002-021	IgA+ B	IgA+ B: CD27+CD24-CD38-
23: Not Protected-IMRAS-005 D7 imm5	CD19+CD21+/CD3-/Clean up/IgD-IgM-/CD27+/CD24-/CD38-/IgG+	0.01015625	B	D7 Imm5	S005	Not-Protected	D126	IMRAS-002-021	IgG+ B	IgG+ B: CD27+CD24-CD38-
23: Not Protected-IMRAS-005 D7 imm5	CD19+CD21+/CD3-/Clean up/IgD-IgM-/CD27+/CD24-/CD38hi/IgA+	0.008928571428571428	B	D7 Imm5	S005	Not-Protected	D126	IMRAS-002-021	IgA+ B	IgA+ B: CD27+CD24-CD38hi
23: Not Protected-IMRAS-005 D7 imm5	CD19+CD21+/CD3-/Clean up/IgD-IgM-/CD27+/CD24-/CD38hi/IgG+	0.010379464285714285	B	D7 Imm5	S005	Not-Protected	D126	IMRAS-002-021	IgG+ B	IgG+ B: CD27+CD24-CD38hi
23: Not Protected-IMRAS-005 D7 imm5	CD19+CD21+/CD3-/Clean up/IgD-IgM-/CD27+/CD24-/CD38int/IgA+	0.013616071428571429	B	D7 Imm5	S005	Not-Protected	D126	IMRAS-002-021	IgA+ B	IgA+ B: CD27+CD24-CD38int
23: Not Protected-IMRAS-005 D7 imm5	CD19+CD21+/CD3-/Clean up/IgD-IgM-/CD27+/CD24-/CD38int/IgG+	0.05669642857142857	B	D7 Imm5	S005	Not-Protected	D126	IMRAS-002-021	IgG+ B	IgG+ B: CD27+CD24-CD38int
23: Not Protected-IMRAS-005 D7 imm5	CD19+CD21+/CD3-/Clean up/IgD-IgM-/CD27+/CD24-/IgA+	0.026785714285714284	B	D7 Imm5	S005	Not-Protected	D126	IMRAS-002-021	IgA+ B	IgA+ B: CD27+CD24-
23: Not Protected-IMRAS-005 D7 imm5	CD19+CD21+/CD3-/Clean up/IgD-IgM-/CD27+/CD24-/IgG+	0.07879464285714285	B	D7 Imm5	S005	Not-Protected	D126	IMRAS-002-021	IgG+ B	IgG+ B: CD27+CD24-
23: Not Protected-IMRAS-005 D7 imm5	CD19+CD21+/CD3-/Clean up/IgM+IgD+	9.418303571428572	B	D7 Imm5	S005	Not-Protected	D126	IMRAS-002-021	IgM+IgD+ B	IgM+IgD+ B: Total
23: Not Protected-IMRAS-005 D7 imm5	CD19+CD21+/CD3-/Clean up/IgM+IgD+/CD27+	1.1575892857142858	B	D7 Imm5	S005	Not-Protected	D126	IMRAS-002-021	IgM+IgD+ B	IgM+IgD+ B: CD27+
23: Not Protected-IMRAS-005 D7 imm5	CD19+CD21+/CD3-/Clean up/IgM+IgD+/CD27+/CD24+	1.07265625	B	D7 Imm5	S005	Not-Protected	D126	IMRAS-002-021	IgM+IgD+ B	IgM+IgD+ B: CD27+CD24+
23: Not Protected-IMRAS-005 D7 imm5	CD19+CD21+/CD3-/Clean up/IgM+IgD+/CD27+/CD24+/CD38-	0.42220982142857144	B	D7 Imm5	S005	Not-Protected	D126	IMRAS-002-021	IgM+IgD+ B	IgM+IgD+ B: CD27+CD24+CD38-
23: Not Protected-IMRAS-005 D7 imm5	CD19+CD21+/CD3-/Clean up/IgM+IgD+/CD27+/CD24+/CD38-/CD11c+	0.08772321428571428	B	D7 Imm5	S005	Not-Protected	D126	IMRAS-002-021	IgM+IgD+ B	IgM+IgD+ B: CD27+CD24+CD38-CD11c+
23: Not Protected-IMRAS-005 D7 imm5	CD19+CD21+/CD3-/Clean up/IgM+IgD+/CD27+/CD24+/CD38-/CD80+	0.08136160714285715	B	D7 Imm5	S005	Not-Protected	D126	IMRAS-002-021	IgM+IgD+ B	IgM+IgD+ B: CD27+CD24+CD38-CD80+
23: Not Protected-IMRAS-005 D7 imm5	CD19+CD21+/CD3-/Clean up/IgM+IgD+/CD27+/CD24+/CD38hi	0.0828125	B	D7 Imm5	S005	Not-Protected	D126	IMRAS-002-021	IgM+IgD+ B	IgM+IgD+ B: CD27+CD24+CD38hi
23: Not Protected-IMRAS-005 D7 imm5	CD19+CD21+/CD3-/Clean up/IgM+IgD+/CD27+/CD24+/CD38hi/CD11c+	0.010602678571428572	B	D7 Imm5	S005	Not-Protected	D126	IMRAS-002-021	IgM+IgD+ B	IgM+IgD+ B: CD27+CD24+CD38hiCD11c+
23: Not Protected-IMRAS-005 D7 imm5	CD19+CD21+/CD3-/Clean up/IgM+IgD+/CD27+/CD24+/CD38hi/CD80+	0.004241071428571428	B	D7 Imm5	S005	Not-Protected	D126	IMRAS-002-021	IgM+IgD+ B	IgM+IgD+ B: CD27+CD24+CD38hiCD80+
23: Not Protected-IMRAS-005 D7 imm5	CD19+CD21+/CD3-/Clean up/IgM+IgD+/CD27+/CD24+/CD38int	0.56015625	B	D7 Imm5	S005	Not-Protected	D126	IMRAS-002-021	IgM+IgD+ B	IgM+IgD+ B: CD27+CD24+CD38int
23: Not Protected-IMRAS-005 D7 imm5	CD19+CD21+/CD3-/Clean up/IgM+IgD+/CD27+/CD24+/CD38int/CD11c+	0.07131696428571428	B	D7 Imm5	S005	Not-Protected	D126	IMRAS-002-021	IgM+IgD+ B	IgM+IgD+ B: CD27+CD24+CD38intCD11c+
23: Not Protected-IMRAS-005 D7 imm5	CD19+CD21+/CD3-/Clean up/IgM+IgD+/CD27+/CD24+/CD38int/CD80+	0.07455357142857143	B	D7 Imm5	S005	Not-Protected	D126	IMRAS-002-021	IgM+IgD+ B	IgM+IgD+ B: CD27+CD24+CD38intCD80+
23: Not Protected-IMRAS-005 D7 imm5	CD19+CD21+/CD3-/Clean up/IgM+IgD+/CD27+/CD24+/CD86+Ki67+	0.023549107142857142	B	D7 Imm5	S005	Not-Protected	D126	IMRAS-002-021	IgM+IgD+ B	IgM+IgD+ B: CD27+CD24+CD86+Ki67+
23: Not Protected-IMRAS-005 D7 imm5	CD19+CD21+/CD3-/Clean up/IgM+IgD+/CD27+/CD24-	0.08448660714285715	B	D7 Imm5	S005	Not-Protected	D126	IMRAS-002-021	IgM+IgD+ B	IgM+IgD+ B: CD27+CD24-
23: Not Protected-IMRAS-005 D7 imm5	CD19+CD21+/CD3-/Clean up/IgM+IgD+/CD27+/CD86+Ki67+	0.028013392857142858	B	D7 Imm5	S005	Not-Protected	D126	IMRAS-002-021	IgM+IgD+ B	IgM+IgD+ B: CD27+CD86+Ki67+
23: Not Protected-IMRAS-005 D7 imm5	CD19+CD21+/CD3-/Clean up/IgM+IgD+/CD27-	8.207366071428572	B	D7 Imm5	S005	Not-Protected	D126	IMRAS-002-021	IgM+IgD+ B	IgM+IgD+ B: CD27-
23: Not Protected-IMRAS-005 D7 imm5	CD19+CD21+/CD3-/Clean up/IgM+IgD+/CD27-/CD86+Ki67+	0.032924107142857144	B	D7 Imm5	S005	Not-Protected	D126	IMRAS-002-021	IgM+IgD+ B	IgM+IgD+ B: CD27-CD86+Ki67+
24: Not Protected-IMRAS-021 D14 imm3	CD19+CD21+/CD3-/Clean up/IgD-IgM-/CD27+/CD24+/CD38-/IgA+	0.14444444444444443	B	D14 Imm3	S021	Not-Protected	D070	IMRAS-002-021	IgA+ B	IgA+ B: CD27+CD24+CD38-
24: Not Protected-IMRAS-021 D14 imm3	CD19+CD21+/CD3-/Clean up/IgD-IgM-/CD27+/CD24+/CD38-/IgG+	0.21161048689138576	B	D14 Imm3	S021	Not-Protected	D070	IMRAS-002-021	IgG+ B	IgG+ B: CD27+CD24+CD38-
24: Not Protected-IMRAS-021 D14 imm3	CD19+CD21+/CD3-/Clean up/IgD-IgM-/CD27+/CD24+/CD38hi/IgA+	0.010986267166042446	B	D14 Imm3	S021	Not-Protected	D070	IMRAS-002-021	IgA+ B	IgA+ B: CD27+CD24+CD38hi
24: Not Protected-IMRAS-021 D14 imm3	CD19+CD21+/CD3-/Clean up/IgD-IgM-/CD27+/CD24+/CD38hi/IgG+	0.006991260923845194	B	D14 Imm3	S021	Not-Protected	D070	IMRAS-002-021	IgG+ B	IgG+ B: CD27+CD24+CD38hi
24: Not Protected-IMRAS-021 D14 imm3	CD19+CD21+/CD3-/Clean up/IgD-IgM-/CD27+/CD24+/CD38int/IgA+	0.5196004993757802	B	D14 Imm3	S021	Not-Protected	D070	IMRAS-002-021	IgA+ B	IgA+ B: CD27+CD24+CD38int
24: Not Protected-IMRAS-021 D14 imm3	CD19+CD21+/CD3-/Clean up/IgD-IgM-/CD27+/CD24+/CD38int/IgG+	0.40187265917603	B	D14 Imm3	S021	Not-Protected	D070	IMRAS-002-021	IgG+ B	IgG+ B: CD27+CD24+CD38int
24: Not Protected-IMRAS-021 D14 imm3	CD19+CD21+/CD3-/Clean up/IgD-IgM-/CD27+/CD24+/IgA+	0.681023720349563	B	D14 Imm3	S021	Not-Protected	D070	IMRAS-002-021	IgA+ B	IgA+ B: CD27+CD24+
24: Not Protected-IMRAS-021 D14 imm3	CD19+CD21+/CD3-/Clean up/IgD-IgM-/CD27+/CD24+/IgG+	0.6248439450686641	B	D14 Imm3	S021	Not-Protected	D070	IMRAS-002-021	IgG+ B	IgG+ B: CD27+CD24+
24: Not Protected-IMRAS-021 D14 imm3	CD19+CD21+/CD3-/Clean up/IgD-IgM-/CD27+/CD24-/CD38-/IgA+	0.02484394506866417	B	D14 Imm3	S021	Not-Protected	D070	IMRAS-002-021	IgA+ B	IgA+ B: CD27+CD24-CD38-
24: Not Protected-IMRAS-021 D14 imm3	CD19+CD21+/CD3-/Clean up/IgD-IgM-/CD27+/CD24-/CD38-/IgG+	0.025967540574282147	B	D14 Imm3	S021	Not-Protected	D070	IMRAS-002-021	IgG+ B	IgG+ B: CD27+CD24-CD38-
24: Not Protected-IMRAS-021 D14 imm3	CD19+CD21+/CD3-/Clean up/IgD-IgM-/CD27+/CD24-/CD38hi/IgA+	0.03495630461922597	B	D14 Imm3	S021	Not-Protected	D070	IMRAS-002-021	IgA+ B	IgA+ B: CD27+CD24-CD38hi
24: Not Protected-IMRAS-021 D14 imm3	CD19+CD21+/CD3-/Clean up/IgD-IgM-/CD27+/CD24-/CD38hi/IgG+	0.019600499375780275	B	D14 Imm3	S021	Not-Protected	D070	IMRAS-002-021	IgG+ B	IgG+ B: CD27+CD24-CD38hi
24: Not Protected-IMRAS-021 D14 imm3	CD19+CD21+/CD3-/Clean up/IgD-IgM-/CD27+/CD24-/CD38int/IgA+	0.02759051186017478	B	D14 Imm3	S021	Not-Protected	D070	IMRAS-002-021	IgA+ B	IgA+ B: CD27+CD24-CD38int
24: Not Protected-IMRAS-021 D14 imm3	CD19+CD21+/CD3-/Clean up/IgD-IgM-/CD27+/CD24-/CD38int/IgG+	0.05181023720349563	B	D14 Imm3	S021	Not-Protected	D070	IMRAS-002-021	IgG+ B	IgG+ B: CD27+CD24-CD38int
24: Not Protected-IMRAS-021 D14 imm3	CD19+CD21+/CD3-/Clean up/IgD-IgM-/CD27+/CD24-/IgA+	0.0885143570536829	B	D14 Imm3	S021	Not-Protected	D070	IMRAS-002-021	IgA+ B	IgA+ B: CD27+CD24-
24: Not Protected-IMRAS-021 D14 imm3	CD19+CD21+/CD3-/Clean up/IgD-IgM-/CD27+/CD24-/IgG+	0.09900124843945068	B	D14 Imm3	S021	Not-Protected	D070	IMRAS-002-021	IgG+ B	IgG+ B: CD27+CD24-
24: Not Protected-IMRAS-021 D14 imm3	CD19+CD21+/CD3-/Clean up/IgM+IgD+	8.678901373283395	B	D14 Imm3	S021	Not-Protected	D070	IMRAS-002-021	IgM+IgD+ B	IgM+IgD+ B: Total
24: Not Protected-IMRAS-021 D14 imm3	CD19+CD21+/CD3-/Clean up/IgM+IgD+/CD27+	0.8598002496878902	B	D14 Imm3	S021	Not-Protected	D070	IMRAS-002-021	IgM+IgD+ B	IgM+IgD+ B: CD27+
24: Not Protected-IMRAS-021 D14 imm3	CD19+CD21+/CD3-/Clean up/IgM+IgD+/CD27+/CD24+	0.8373283395755305	B	D14 Imm3	S021	Not-Protected	D070	IMRAS-002-021	IgM+IgD+ B	IgM+IgD+ B: CD27+CD24+
24: Not Protected-IMRAS-021 D14 imm3	CD19+CD21+/CD3-/Clean up/IgM+IgD+/CD27+/CD24+/CD38-	0.28714107365792757	B	D14 Imm3	S021	Not-Protected	D070	IMRAS-002-021	IgM+IgD+ B	IgM+IgD+ B: CD27+CD24+CD38-
24: Not Protected-IMRAS-021 D14 imm3	CD19+CD21+/CD3-/Clean up/IgM+IgD+/CD27+/CD24+/CD38-/CD11c+	0.02034956304619226	B	D14 Imm3	S021	Not-Protected	D070	IMRAS-002-021	IgM+IgD+ B	IgM+IgD+ B: CD27+CD24+CD38-CD11c+
24: Not Protected-IMRAS-021 D14 imm3	CD19+CD21+/CD3-/Clean up/IgM+IgD+/CD27+/CD24+/CD38-/CD80+	0.04269662921348315	B	D14 Imm3	S021	Not-Protected	D070	IMRAS-002-021	IgM+IgD+ B	IgM+IgD+ B: CD27+CD24+CD38-CD80+
24: Not Protected-IMRAS-021 D14 imm3	CD19+CD21+/CD3-/Clean up/IgM+IgD+/CD27+/CD24+/CD38hi	0.07415730337078652	B	D14 Imm3	S021	Not-Protected	D070	IMRAS-002-021	IgM+IgD+ B	IgM+IgD+ B: CD27+CD24+CD38hi
24: Not Protected-IMRAS-021 D14 imm3	CD19+CD21+/CD3-/Clean up/IgM+IgD+/CD27+/CD24+/CD38hi/CD11c+	0.008364544319600499	B	D14 Imm3	S021	Not-Protected	D070	IMRAS-002-021	IgM+IgD+ B	IgM+IgD+ B: CD27+CD24+CD38hiCD11c+
24: Not Protected-IMRAS-021 D14 imm3	CD19+CD21+/CD3-/Clean up/IgM+IgD+/CD27+/CD24+/CD38hi/CD80+	0.005493133583021223	B	D14 Imm3	S021	Not-Protected	D070	IMRAS-002-021	IgM+IgD+ B	IgM+IgD+ B: CD27+CD24+CD38hiCD80+
24: Not Protected-IMRAS-021 D14 imm3	CD19+CD21+/CD3-/Clean up/IgM+IgD+/CD27+/CD24+/CD38int	0.46629213483146065	B	D14 Imm3	S021	Not-Protected	D070	IMRAS-002-021	IgM+IgD+ B	IgM+IgD+ B: CD27+CD24+CD38int
24: Not Protected-IMRAS-021 D14 imm3	CD19+CD21+/CD3-/Clean up/IgM+IgD+/CD27+/CD24+/CD38int/CD11c+	0.02671660424469413	B	D14 Imm3	S021	Not-Protected	D070	IMRAS-002-021	IgM+IgD+ B	IgM+IgD+ B: CD27+CD24+CD38intCD11c+
24: Not Protected-IMRAS-021 D14 imm3	CD19+CD21+/CD3-/Clean up/IgM+IgD+/CD27+/CD24+/CD38int/CD80+	0.04893882646691636	B	D14 Imm3	S021	Not-Protected	D070	IMRAS-002-021	IgM+IgD+ B	IgM+IgD+ B: CD27+CD24+CD38intCD80+
24: Not Protected-IMRAS-021 D14 imm3	CD19+CD21+/CD3-/Clean up/IgM+IgD+/CD27+/CD24+/CD86+Ki67+	0.007740324594257179	B	D14 Imm3	S021	Not-Protected	D070	IMRAS-002-021	IgM+IgD+ B	IgM+IgD+ B: CD27+CD24+CD86+Ki67+
24: Not Protected-IMRAS-021 D14 imm3	CD19+CD21+/CD3-/Clean up/IgM+IgD+/CD27+/CD24-	0.022347066167290885	B	D14 Imm3	S021	Not-Protected	D070	IMRAS-002-021	IgM+IgD+ B	IgM+IgD+ B: CD27+CD24-
24: Not Protected-IMRAS-021 D14 imm3	CD19+CD21+/CD3-/Clean up/IgM+IgD+/CD27+/CD86+Ki67+	0.008988764044943821	B	D14 Imm3	S021	Not-Protected	D070	IMRAS-002-021	IgM+IgD+ B	IgM+IgD+ B: CD27+CD86+Ki67+
24: Not Protected-IMRAS-021 D14 imm3	CD19+CD21+/CD3-/Clean up/IgM+IgD+/CD27-	7.760923845193508	B	D14 Imm3	S021	Not-Protected	D070	IMRAS-002-021	IgM+IgD+ B	IgM+IgD+ B: CD27-
24: Not Protected-IMRAS-021 D14 imm3	CD19+CD21+/CD3-/Clean up/IgM+IgD+/CD27-/CD86+Ki67+	0.013358302122347065	B	D14 Imm3	S021	Not-Protected	D070	IMRAS-002-021	IgM+IgD+ B	IgM+IgD+ B: CD27-CD86+Ki67+
25: Not Protected-IMRAS-005 D0 imm5	CD19+CD21+/CD3-/Clean up/IgD-IgM-/CD27+/CD24+/CD38-/IgA+	0.021082299887260427	B	D0 Imm5	S005	Not-Protected	D119	IMRAS-002-021	IgA+ B	IgA+ B: CD27+CD24+CD38-
25: Not Protected-IMRAS-005 D0 imm5	CD19+CD21+/CD3-/Clean up/IgD-IgM-/CD27+/CD24+/CD38-/IgG+	0.041600901916572716	B	D0 Imm5	S005	Not-Protected	D119	IMRAS-002-021	IgG+ B	IgG+ B: CD27+CD24+CD38-
25: Not Protected-IMRAS-005 D0 imm5	CD19+CD21+/CD3-/Clean up/IgD-IgM-/CD27+/CD24+/CD38hi/IgA+	0.002705749718151071	B	D0 Imm5	S005	Not-Protected	D119	IMRAS-002-021	IgA+ B	IgA+ B: CD27+CD24+CD38hi
25: Not Protected-IMRAS-005 D0 imm5	CD19+CD21+/CD3-/Clean up/IgD-IgM-/CD27+/CD24+/CD38hi/IgG+	0.004171364148816235	B	D0 Imm5	S005	Not-Protected	D119	IMRAS-002-021	IgG+ B	IgG+ B: CD27+CD24+CD38hi
25: Not Protected-IMRAS-005 D0 imm5	CD19+CD21+/CD3-/Clean up/IgD-IgM-/CD27+/CD24+/CD38int/IgA+	0.0882750845546787	B	D0 Imm5	S005	Not-Protected	D119	IMRAS-002-021	IgA+ B	IgA+ B: CD27+CD24+CD38int
25: Not Protected-IMRAS-005 D0 imm5	CD19+CD21+/CD3-/Clean up/IgD-IgM-/CD27+/CD24+/CD38int/IgG+	0.1577226606538895	B	D0 Imm5	S005	Not-Protected	D119	IMRAS-002-021	IgG+ B	IgG+ B: CD27+CD24+CD38int
25: Not Protected-IMRAS-005 D0 imm5	CD19+CD21+/CD3-/Clean up/IgD-IgM-/CD27+/CD24+/IgA+	0.1133032694475761	B	D0 Imm5	S005	Not-Protected	D119	IMRAS-002-021	IgA+ B	IgA+ B: CD27+CD24+
25: Not Protected-IMRAS-005 D0 imm5	CD19+CD21+/CD3-/Clean up/IgD-IgM-/CD27+/CD24+/IgG+	0.2059751972942503	B	D0 Imm5	S005	Not-Protected	D119	IMRAS-002-021	IgG+ B	IgG+ B: CD27+CD24+
25: Not Protected-IMRAS-005 D0 imm5	CD19+CD21+/CD3-/Clean up/IgD-IgM-/CD27+/CD24-/CD38-/IgA+	0.005186020293122886	B	D0 Imm5	S005	Not-Protected	D119	IMRAS-002-021	IgA+ B	IgA+ B: CD27+CD24-CD38-
25: Not Protected-IMRAS-005 D0 imm5	CD19+CD21+/CD3-/Clean up/IgD-IgM-/CD27+/CD24-/CD38-/IgG+	0.006538895152198422	B	D0 Imm5	S005	Not-Protected	D119	IMRAS-002-021	IgG+ B	IgG+ B: CD27+CD24-CD38-
25: Not Protected-IMRAS-005 D0 imm5	CD19+CD21+/CD3-/Clean up/IgD-IgM-/CD27+/CD24-/CD38hi/IgA+	0.002818489289740699	B	D0 Imm5	S005	Not-Protected	D119	IMRAS-002-021	IgA+ B	IgA+ B: CD27+CD24-CD38hi
25: Not Protected-IMRAS-005 D0 imm5	CD19+CD21+/CD3-/Clean up/IgD-IgM-/CD27+/CD24-/CD38hi/IgG+	0.007666290868094701	B	D0 Imm5	S005	Not-Protected	D119	IMRAS-002-021	IgG+ B	IgG+ B: CD27+CD24-CD38hi
25: Not Protected-IMRAS-005 D0 imm5	CD19+CD21+/CD3-/Clean up/IgD-IgM-/CD27+/CD24-/CD38int/IgA+	0.014768883878241263	B	D0 Imm5	S005	Not-Protected	D119	IMRAS-002-021	IgA+ B	IgA+ B: CD27+CD24-CD38int
25: Not Protected-IMRAS-005 D0 imm5	CD19+CD21+/CD3-/Clean up/IgD-IgM-/CD27+/CD24-/CD38int/IgG+	0.04915445321307779	B	D0 Imm5	S005	Not-Protected	D119	IMRAS-002-021	IgG+ B	IgG+ B: CD27+CD24-CD38int
25: Not Protected-IMRAS-005 D0 imm5	CD19+CD21+/CD3-/Clean up/IgD-IgM-/CD27+/CD24-/IgA+	0.022886133032694475	B	D0 Imm5	S005	Not-Protected	D119	IMRAS-002-021	IgA+ B	IgA+ B: CD27+CD24-
25: Not Protected-IMRAS-005 D0 imm5	CD19+CD21+/CD3-/Clean up/IgD-IgM-/CD27+/CD24-/IgG+	0.06459977452085681	B	D0 Imm5	S005	Not-Protected	D119	IMRAS-002-021	IgG+ B	IgG+ B: CD27+CD24-
25: Not Protected-IMRAS-005 D0 imm5	CD19+CD21+/CD3-/Clean up/IgM+IgD+	13.86696730552424	B	D0 Imm5	S005	Not-Protected	D119	IMRAS-002-021	IgM+IgD+ B	IgM+IgD+ B: Total
25: Not Protected-IMRAS-005 D0 imm5	CD19+CD21+/CD3-/Clean up/IgM+IgD+/CD27+	1.1899661781285231	B	D0 Imm5	S005	Not-Protected	D119	IMRAS-002-021	IgM+IgD+ B	IgM+IgD+ B: CD27+
25: Not Protected-IMRAS-005 D0 imm5	CD19+CD21+/CD3-/Clean up/IgM+IgD+/CD27+/CD24+	1.1071025930101466	B	D0 Imm5	S005	Not-Protected	D119	IMRAS-002-021	IgM+IgD+ B	IgM+IgD+ B: CD27+CD24+
25: Not Protected-IMRAS-005 D0 imm5	CD19+CD21+/CD3-/Clean up/IgM+IgD+/CD27+/CD24+/CD38-	0.3737316798196167	B	D0 Imm5	S005	Not-Protected	D119	IMRAS-002-021	IgM+IgD+ B	IgM+IgD+ B: CD27+CD24+CD38-
25: Not Protected-IMRAS-005 D0 imm5	CD19+CD21+/CD3-/Clean up/IgM+IgD+/CD27+/CD24+/CD38-/CD11c+	0.05918827508455468	B	D0 Imm5	S005	Not-Protected	D119	IMRAS-002-021	IgM+IgD+ B	IgM+IgD+ B: CD27+CD24+CD38-CD11c+
25: Not Protected-IMRAS-005 D0 imm5	CD19+CD21+/CD3-/Clean up/IgM+IgD+/CD27+/CD24+/CD38-/CD80+	0.049379932356257046	B	D0 Imm5	S005	Not-Protected	D119	IMRAS-002-021	IgM+IgD+ B	IgM+IgD+ B: CD27+CD24+CD38-CD80+
25: Not Protected-IMRAS-005 D0 imm5	CD19+CD21+/CD3-/Clean up/IgM+IgD+/CD27+/CD24+/CD38hi	0.0685456595264938	B	D0 Imm5	S005	Not-Protected	D119	IMRAS-002-021	IgM+IgD+ B	IgM+IgD+ B: CD27+CD24+CD38hi
25: Not Protected-IMRAS-005 D0 imm5	CD19+CD21+/CD3-/Clean up/IgM+IgD+/CD27+/CD24+/CD38hi/CD11c+	0.00935738444193912	B	D0 Imm5	S005	Not-Protected	D119	IMRAS-002-021	IgM+IgD+ B	IgM+IgD+ B: CD27+CD24+CD38hiCD11c+
25: Not Protected-IMRAS-005 D0 imm5	CD19+CD21+/CD3-/Clean up/IgM+IgD+/CD27+/CD24+/CD38hi/CD80+	0.00608793686583991	B	D0 Imm5	S005	Not-Protected	D119	IMRAS-002-021	IgM+IgD+ B	IgM+IgD+ B: CD27+CD24+CD38hiCD80+
25: Not Protected-IMRAS-005 D0 imm5	CD19+CD21+/CD3-/Clean up/IgM+IgD+/CD27+/CD24+/CD38int	0.6519729425028185	B	D0 Imm5	S005	Not-Protected	D119	IMRAS-002-021	IgM+IgD+ B	IgM+IgD+ B: CD27+CD24+CD38int
25: Not Protected-IMRAS-005 D0 imm5	CD19+CD21+/CD3-/Clean up/IgM+IgD+/CD27+/CD24+/CD38int/CD11c+	0.0544532130777903	B	D0 Imm5	S005	Not-Protected	D119	IMRAS-002-021	IgM+IgD+ B	IgM+IgD+ B: CD27+CD24+CD38intCD11c+
25: Not Protected-IMRAS-005 D0 imm5	CD19+CD21+/CD3-/Clean up/IgM+IgD+/CD27+/CD24+/CD38int/CD80+	0.05817361894024803	B	D0 Imm5	S005	Not-Protected	D119	IMRAS-002-021	IgM+IgD+ B	IgM+IgD+ B: CD27+CD24+CD38intCD80+
25: Not Protected-IMRAS-005 D0 imm5	CD19+CD21+/CD3-/Clean up/IgM+IgD+/CD27+/CD24+/CD86+Ki67+	0.013528748590755355	B	D0 Imm5	S005	Not-Protected	D119	IMRAS-002-021	IgM+IgD+ B	IgM+IgD+ B: CD27+CD24+CD86+Ki67+
25: Not Protected-IMRAS-005 D0 imm5	CD19+CD21+/CD3-/Clean up/IgM+IgD+/CD27+/CD24-	0.08252536640360766	B	D0 Imm5	S005	Not-Protected	D119	IMRAS-002-021	IgM+IgD+ B	IgM+IgD+ B: CD27+CD24-
25: Not Protected-IMRAS-005 D0 imm5	CD19+CD21+/CD3-/Clean up/IgM+IgD+/CD27+/CD86+Ki67+	0.016347237880496055	B	D0 Imm5	S005	Not-Protected	D119	IMRAS-002-021	IgM+IgD+ B	IgM+IgD+ B: CD27+CD86+Ki67+
25: Not Protected-IMRAS-005 D0 imm5	CD19+CD21+/CD3-/Clean up/IgM+IgD+/CD27-	12.626832018038332	B	D0 Imm5	S005	Not-Protected	D119	IMRAS-002-021	IgM+IgD+ B	IgM+IgD+ B: CD27-
25: Not Protected-IMRAS-005 D0 imm5	CD19+CD21+/CD3-/Clean up/IgM+IgD+/CD27-/CD86+Ki67+	0.03032694475760992	B	D0 Imm5	S005	Not-Protected	D119	IMRAS-002-021	IgM+IgD+ B	IgM+IgD+ B: CD27-CD86+Ki67+
26: Not Protected-IMRAS-005 D14 imm3	CD19+CD21+/CD3-/Clean up/IgD-IgM-/CD27+/CD24+/CD38-/IgA+	0.02278481012658228	B	D14 Imm3	S005	Not-Protected	D070	IMRAS-002-021	IgA+ B	IgA+ B: CD27+CD24+CD38-
26: Not Protected-IMRAS-005 D14 imm3	CD19+CD21+/CD3-/Clean up/IgD-IgM-/CD27+/CD24+/CD38-/IgG+	0.04050632911392405	B	D14 Imm3	S005	Not-Protected	D070	IMRAS-002-021	IgG+ B	IgG+ B: CD27+CD24+CD38-
26: Not Protected-IMRAS-005 D14 imm3	CD19+CD21+/CD3-/Clean up/IgD-IgM-/CD27+/CD24+/CD38hi/IgA+	0.0023734177215189874	B	D14 Imm3	S005	Not-Protected	D070	IMRAS-002-021	IgA+ B	IgA+ B: CD27+CD24+CD38hi
26: Not Protected-IMRAS-005 D14 imm3	CD19+CD21+/CD3-/Clean up/IgD-IgM-/CD27+/CD24+/CD38hi/IgG+	0.003639240506329114	B	D14 Imm3	S005	Not-Protected	D070	IMRAS-002-021	IgG+ B	IgG+ B: CD27+CD24+CD38hi
26: Not Protected-IMRAS-005 D14 imm3	CD19+CD21+/CD3-/Clean up/IgD-IgM-/CD27+/CD24+/CD38int/IgA+	0.07579113924050633	B	D14 Imm3	S005	Not-Protected	D070	IMRAS-002-021	IgA+ B	IgA+ B: CD27+CD24+CD38int
26: Not Protected-IMRAS-005 D14 imm3	CD19+CD21+/CD3-/Clean up/IgD-IgM-/CD27+/CD24+/CD38int/IgG+	0.14984177215189873	B	D14 Imm3	S005	Not-Protected	D070	IMRAS-002-021	IgG+ B	IgG+ B: CD27+CD24+CD38int
26: Not Protected-IMRAS-005 D14 imm3	CD19+CD21+/CD3-/Clean up/IgD-IgM-/CD27+/CD24+/IgA+	0.10189873417721519	B	D14 Imm3	S005	Not-Protected	D070	IMRAS-002-021	IgA+ B	IgA+ B: CD27+CD24+
26: Not Protected-IMRAS-005 D14 imm3	CD19+CD21+/CD3-/Clean up/IgD-IgM-/CD27+/CD24+/IgG+	0.19778481012658228	B	D14 Imm3	S005	Not-Protected	D070	IMRAS-002-021	IgG+ B	IgG+ B: CD27+CD24+
26: Not Protected-IMRAS-005 D14 imm3	CD19+CD21+/CD3-/Clean up/IgD-IgM-/CD27+/CD24-/CD38-/IgA+	0.002689873417721519	B	D14 Imm3	S005	Not-Protected	D070	IMRAS-002-021	IgA+ B	IgA+ B: CD27+CD24-CD38-
26: Not Protected-IMRAS-005 D14 imm3	CD19+CD21+/CD3-/Clean up/IgD-IgM-/CD27+/CD24-/CD38-/IgG+	0.008860759493670886	B	D14 Imm3	S005	Not-Protected	D070	IMRAS-002-021	IgG+ B	IgG+ B: CD27+CD24-CD38-
26: Not Protected-IMRAS-005 D14 imm3	CD19+CD21+/CD3-/Clean up/IgD-IgM-/CD27+/CD24-/CD38hi/IgA+	0.00680379746835443	B	D14 Imm3	S005	Not-Protected	D070	IMRAS-002-021	IgA+ B	IgA+ B: CD27+CD24-CD38hi
26: Not Protected-IMRAS-005 D14 imm3	CD19+CD21+/CD3-/Clean up/IgD-IgM-/CD27+/CD24-/CD38hi/IgG+	0.005063291139240506	B	D14 Imm3	S005	Not-Protected	D070	IMRAS-002-021	IgG+ B	IgG+ B: CD27+CD24-CD38hi
26: Not Protected-IMRAS-005 D14 imm3	CD19+CD21+/CD3-/Clean up/IgD-IgM-/CD27+/CD24-/CD38int/IgA+	0.013291139240506329	B	D14 Imm3	S005	Not-Protected	D070	IMRAS-002-021	IgA+ B	IgA+ B: CD27+CD24-CD38int
26: Not Protected-IMRAS-005 D14 imm3	CD19+CD21+/CD3-/Clean up/IgD-IgM-/CD27+/CD24-/CD38int/IgG+	0.05237341772151899	B	D14 Imm3	S005	Not-Protected	D070	IMRAS-002-021	IgG+ B	IgG+ B: CD27+CD24-CD38int
26: Not Protected-IMRAS-005 D14 imm3	CD19+CD21+/CD3-/Clean up/IgD-IgM-/CD27+/CD24-/IgA+	0.022943037974683545	B	D14 Imm3	S005	Not-Protected	D070	IMRAS-002-021	IgA+ B	IgA+ B: CD27+CD24-
26: Not Protected-IMRAS-005 D14 imm3	CD19+CD21+/CD3-/Clean up/IgD-IgM-/CD27+/CD24-/IgG+	0.06787974683544304	B	D14 Imm3	S005	Not-Protected	D070	IMRAS-002-021	IgG+ B	IgG+ B: CD27+CD24-
26: Not Protected-IMRAS-005 D14 imm3	CD19+CD21+/CD3-/Clean up/IgM+IgD+	10.771518987341771	B	D14 Imm3	S005	Not-Protected	D070	IMRAS-002-021	IgM+IgD+ B	IgM+IgD+ B: Total
26: Not Protected-IMRAS-005 D14 imm3	CD19+CD21+/CD3-/Clean up/IgM+IgD+/CD27+	1.0034810126582279	B	D14 Imm3	S005	Not-Protected	D070	IMRAS-002-021	IgM+IgD+ B	IgM+IgD+ B: CD27+
26: Not Protected-IMRAS-005 D14 imm3	CD19+CD21+/CD3-/Clean up/IgM+IgD+/CD27+/CD24+	0.9341772151898734	B	D14 Imm3	S005	Not-Protected	D070	IMRAS-002-021	IgM+IgD+ B	IgM+IgD+ B: CD27+CD24+
26: Not Protected-IMRAS-005 D14 imm3	CD19+CD21+/CD3-/Clean up/IgM+IgD+/CD27+/CD24+/CD38-	0.3490506329113924	B	D14 Imm3	S005	Not-Protected	D070	IMRAS-002-021	IgM+IgD+ B	IgM+IgD+ B: CD27+CD24+CD38-
26: Not Protected-IMRAS-005 D14 imm3	CD19+CD21+/CD3-/Clean up/IgM+IgD+/CD27+/CD24+/CD38-/CD11c+	0.0939873417721519	B	D14 Imm3	S005	Not-Protected	D070	IMRAS-002-021	IgM+IgD+ B	IgM+IgD+ B: CD27+CD24+CD38-CD11c+
26: Not Protected-IMRAS-005 D14 imm3	CD19+CD21+/CD3-/Clean up/IgM+IgD+/CD27+/CD24+/CD38-/CD80+	0.07215189873417721	B	D14 Imm3	S005	Not-Protected	D070	IMRAS-002-021	IgM+IgD+ B	IgM+IgD+ B: CD27+CD24+CD38-CD80+
26: Not Protected-IMRAS-005 D14 imm3	CD19+CD21+/CD3-/Clean up/IgM+IgD+/CD27+/CD24+/CD38hi	0.08164556962025317	B	D14 Imm3	S005	Not-Protected	D070	IMRAS-002-021	IgM+IgD+ B	IgM+IgD+ B: CD27+CD24+CD38hi
26: Not Protected-IMRAS-005 D14 imm3	CD19+CD21+/CD3-/Clean up/IgM+IgD+/CD27+/CD24+/CD38hi/CD11c+	0.010917721518987341	B	D14 Imm3	S005	Not-Protected	D070	IMRAS-002-021	IgM+IgD+ B	IgM+IgD+ B: CD27+CD24+CD38hiCD11c+
26: Not Protected-IMRAS-005 D14 imm3	CD19+CD21+/CD3-/Clean up/IgM+IgD+/CD27+/CD24+/CD38hi/CD80+	0.006170886075949367	B	D14 Imm3	S005	Not-Protected	D070	IMRAS-002-021	IgM+IgD+ B	IgM+IgD+ B: CD27+CD24+CD38hiCD80+
26: Not Protected-IMRAS-005 D14 imm3	CD19+CD21+/CD3-/Clean up/IgM+IgD+/CD27+/CD24+/CD38int	0.49193037974683546	B	D14 Imm3	S005	Not-Protected	D070	IMRAS-002-021	IgM+IgD+ B	IgM+IgD+ B: CD27+CD24+CD38int
26: Not Protected-IMRAS-005 D14 imm3	CD19+CD21+/CD3-/Clean up/IgM+IgD+/CD27+/CD24+/CD38int/CD11c+	0.07357594936708861	B	D14 Imm3	S005	Not-Protected	D070	IMRAS-002-021	IgM+IgD+ B	IgM+IgD+ B: CD27+CD24+CD38intCD11c+
26: Not Protected-IMRAS-005 D14 imm3	CD19+CD21+/CD3-/Clean up/IgM+IgD+/CD27+/CD24+/CD38int/CD80+	0.06534810126582279	B	D14 Imm3	S005	Not-Protected	D070	IMRAS-002-021	IgM+IgD+ B	IgM+IgD+ B: CD27+CD24+CD38intCD80+
26: Not Protected-IMRAS-005 D14 imm3	CD19+CD21+/CD3-/Clean up/IgM+IgD+/CD27+/CD24+/CD86+Ki67+	0.020569620253164556	B	D14 Imm3	S005	Not-Protected	D070	IMRAS-002-021	IgM+IgD+ B	IgM+IgD+ B: CD27+CD24+CD86+Ki67+
26: Not Protected-IMRAS-005 D14 imm3	CD19+CD21+/CD3-/Clean up/IgM+IgD+/CD27+/CD24-	0.06835443037974684	B	D14 Imm3	S005	Not-Protected	D070	IMRAS-002-021	IgM+IgD+ B	IgM+IgD+ B: CD27+CD24-
26: Not Protected-IMRAS-005 D14 imm3	CD19+CD21+/CD3-/Clean up/IgM+IgD+/CD27+/CD86+Ki67+	0.024050632911392405	B	D14 Imm3	S005	Not-Protected	D070	IMRAS-002-021	IgM+IgD+ B	IgM+IgD+ B: CD27+CD86+Ki67+
26: Not Protected-IMRAS-005 D14 imm3	CD19+CD21+/CD3-/Clean up/IgM+IgD+/CD27-	9.713449367088607	B	D14 Imm3	S005	Not-Protected	D070	IMRAS-002-021	IgM+IgD+ B	IgM+IgD+ B: CD27-
26: Not Protected-IMRAS-005 D14 imm3	CD19+CD21+/CD3-/Clean up/IgM+IgD+/CD27-/CD86+Ki67+	0.03829113924050633	B	D14 Imm3	S005	Not-Protected	D070	IMRAS-002-021	IgM+IgD+ B	IgM+IgD+ B: CD27-CD86+Ki67+
27: Protected-IMRAS-002 D14 imm3	CD19+CD21+/CD3-/Clean up/IgD-IgM-/CD27+/CD24+/CD38-/IgA+	0.13901673640167364	B	D14 Imm3	S002	Protected	D070	IMRAS-002-021	IgA+ B	IgA+ B: CD27+CD24+CD38-
27: Protected-IMRAS-002 D14 imm3	CD19+CD21+/CD3-/Clean up/IgD-IgM-/CD27+/CD24+/CD38-/IgG+	0.24884937238493723	B	D14 Imm3	S002	Protected	D070	IMRAS-002-021	IgG+ B	IgG+ B: CD27+CD24+CD38-
27: Protected-IMRAS-002 D14 imm3	CD19+CD21+/CD3-/Clean up/IgD-IgM-/CD27+/CD24+/CD38hi/IgA+	0.020606694560669457	B	D14 Imm3	S002	Protected	D070	IMRAS-002-021	IgA+ B	IgA+ B: CD27+CD24+CD38hi
27: Protected-IMRAS-002 D14 imm3	CD19+CD21+/CD3-/Clean up/IgD-IgM-/CD27+/CD24+/CD38hi/IgG+	0.017364016736401675	B	D14 Imm3	S002	Protected	D070	IMRAS-002-021	IgG+ B	IgG+ B: CD27+CD24+CD38hi
27: Protected-IMRAS-002 D14 imm3	CD19+CD21+/CD3-/Clean up/IgD-IgM-/CD27+/CD24+/CD38int/IgA+	0.5049163179916318	B	D14 Imm3	S002	Protected	D070	IMRAS-002-021	IgA+ B	IgA+ B: CD27+CD24+CD38int
27: Protected-IMRAS-002 D14 imm3	CD19+CD21+/CD3-/Clean up/IgD-IgM-/CD27+/CD24+/CD38int/IgG+	0.47709205020920503	B	D14 Imm3	S002	Protected	D070	IMRAS-002-021	IgG+ B	IgG+ B: CD27+CD24+CD38int
27: Protected-IMRAS-002 D14 imm3	CD19+CD21+/CD3-/Clean up/IgD-IgM-/CD27+/CD24+/IgA+	0.6751046025104602	B	D14 Imm3	S002	Protected	D070	IMRAS-002-021	IgA+ B	IgA+ B: CD27+CD24+
27: Protected-IMRAS-002 D14 imm3	CD19+CD21+/CD3-/Clean up/IgD-IgM-/CD27+/CD24+/IgG+	0.7531380753138075	B	D14 Imm3	S002	Protected	D070	IMRAS-002-021	IgG+ B	IgG+ B: CD27+CD24+
27: Protected-IMRAS-002 D14 imm3	CD19+CD21+/CD3-/Clean up/IgD-IgM-/CD27+/CD24-/CD38-/IgA+	0.022594142259414227	B	D14 Imm3	S002	Protected	D070	IMRAS-002-021	IgA+ B	IgA+ B: CD27+CD24-CD38-
27: Protected-IMRAS-002 D14 imm3	CD19+CD21+/CD3-/Clean up/IgD-IgM-/CD27+/CD24-/CD38-/IgG+	0.025523012552301255	B	D14 Imm3	S002	Protected	D070	IMRAS-002-021	IgG+ B	IgG+ B: CD27+CD24-CD38-
27: Protected-IMRAS-002 D14 imm3	CD19+CD21+/CD3-/Clean up/IgD-IgM-/CD27+/CD24-/CD38hi/IgA+	0.023744769874476986	B	D14 Imm3	S002	Protected	D070	IMRAS-002-021	IgA+ B	IgA+ B: CD27+CD24-CD38hi
27: Protected-IMRAS-002 D14 imm3	CD19+CD21+/CD3-/Clean up/IgD-IgM-/CD27+/CD24-/CD38hi/IgG+	0.01705020920502092	B	D14 Imm3	S002	Protected	D070	IMRAS-002-021	IgG+ B	IgG+ B: CD27+CD24-CD38hi
27: Protected-IMRAS-002 D14 imm3	CD19+CD21+/CD3-/Clean up/IgD-IgM-/CD27+/CD24-/CD38int/IgA+	0.02510460251046025	B	D14 Imm3	S002	Protected	D070	IMRAS-002-021	IgA+ B	IgA+ B: CD27+CD24-CD38int
27: Protected-IMRAS-002 D14 imm3	CD19+CD21+/CD3-/Clean up/IgD-IgM-/CD27+/CD24-/CD38int/IgG+	0.04811715481171548	B	D14 Imm3	S002	Protected	D070	IMRAS-002-021	IgG+ B	IgG+ B: CD27+CD24-CD38int
27: Protected-IMRAS-002 D14 imm3	CD19+CD21+/CD3-/Clean up/IgD-IgM-/CD27+/CD24-/IgA+	0.07207112970711298	B	D14 Imm3	S002	Protected	D070	IMRAS-002-021	IgA+ B	IgA+ B: CD27+CD24-
27: Protected-IMRAS-002 D14 imm3	CD19+CD21+/CD3-/Clean up/IgD-IgM-/CD27+/CD24-/IgG+	0.09299163179916319	B	D14 Imm3	S002	Protected	D070	IMRAS-002-021	IgG+ B	IgG+ B: CD27+CD24-
27: Protected-IMRAS-002 D14 imm3	CD19+CD21+/CD3-/Clean up/IgM+IgD+	9.735774058577405	B	D14 Imm3	S002	Protected	D070	IMRAS-002-021	IgM+IgD+ B	IgM+IgD+ B: Total
27: Protected-IMRAS-002 D14 imm3	CD19+CD21+/CD3-/Clean up/IgM+IgD+/CD27+	1.8096234309623431	B	D14 Imm3	S002	Protected	D070	IMRAS-002-021	IgM+IgD+ B	IgM+IgD+ B: CD27+
27: Protected-IMRAS-002 D14 imm3	CD19+CD21+/CD3-/Clean up/IgM+IgD+/CD27+/CD24+	1.7854602510460251	B	D14 Imm3	S002	Protected	D070	IMRAS-002-021	IgM+IgD+ B	IgM+IgD+ B: CD27+CD24+
27: Protected-IMRAS-002 D14 imm3	CD19+CD21+/CD3-/Clean up/IgM+IgD+/CD27+/CD24+/CD38-	0.5389121338912134	B	D14 Imm3	S002	Protected	D070	IMRAS-002-021	IgM+IgD+ B	IgM+IgD+ B: CD27+CD24+CD38-
27: Protected-IMRAS-002 D14 imm3	CD19+CD21+/CD3-/Clean up/IgM+IgD+/CD27+/CD24+/CD38-/CD11c+	0.08368200836820083	B	D14 Imm3	S002	Protected	D070	IMRAS-002-021	IgM+IgD+ B	IgM+IgD+ B: CD27+CD24+CD38-CD11c+
27: Protected-IMRAS-002 D14 imm3	CD19+CD21+/CD3-/Clean up/IgM+IgD+/CD27+/CD24+/CD38-/CD80+	0.1801255230125523	B	D14 Imm3	S002	Protected	D070	IMRAS-002-021	IgM+IgD+ B	IgM+IgD+ B: CD27+CD24+CD38-CD80+
27: Protected-IMRAS-002 D14 imm3	CD19+CD21+/CD3-/Clean up/IgM+IgD+/CD27+/CD24+/CD38hi	0.05209205020920502	B	D14 Imm3	S002	Protected	D070	IMRAS-002-021	IgM+IgD+ B	IgM+IgD+ B: CD27+CD24+CD38hi
27: Protected-IMRAS-002 D14 imm3	CD19+CD21+/CD3-/Clean up/IgM+IgD+/CD27+/CD24+/CD38hi/CD11c+	0.012656903765690376	B	D14 Imm3	S002	Protected	D070	IMRAS-002-021	IgM+IgD+ B	IgM+IgD+ B: CD27+CD24+CD38hiCD11c+
27: Protected-IMRAS-002 D14 imm3	CD19+CD21+/CD3-/Clean up/IgM+IgD+/CD27+/CD24+/CD38hi/CD80+	0.009728033472803347	B	D14 Imm3	S002	Protected	D070	IMRAS-002-021	IgM+IgD+ B	IgM+IgD+ B: CD27+CD24+CD38hiCD80+
27: Protected-IMRAS-002 D14 imm3	CD19+CD21+/CD3-/Clean up/IgM+IgD+/CD27+/CD24+/CD38int	1.1774058577405857	B	D14 Imm3	S002	Protected	D070	IMRAS-002-021	IgM+IgD+ B	IgM+IgD+ B: CD27+CD24+CD38int
27: Protected-IMRAS-002 D14 imm3	CD19+CD21+/CD3-/Clean up/IgM+IgD+/CD27+/CD24+/CD38int/CD11c+	0.0803347280334728	B	D14 Imm3	S002	Protected	D070	IMRAS-002-021	IgM+IgD+ B	IgM+IgD+ B: CD27+CD24+CD38intCD11c+
27: Protected-IMRAS-002 D14 imm3	CD19+CD21+/CD3-/Clean up/IgM+IgD+/CD27+/CD24+/CD38int/CD80+	0.14947698744769874	B	D14 Imm3	S002	Protected	D070	IMRAS-002-021	IgM+IgD+ B	IgM+IgD+ B: CD27+CD24+CD38intCD80+
27: Protected-IMRAS-002 D14 imm3	CD19+CD21+/CD3-/Clean up/IgM+IgD+/CD27+/CD24+/CD86+Ki67+	0.01391213389121339	B	D14 Imm3	S002	Protected	D070	IMRAS-002-021	IgM+IgD+ B	IgM+IgD+ B: CD27+CD24+CD86+Ki67+
27: Protected-IMRAS-002 D14 imm3	CD19+CD21+/CD3-/Clean up/IgM+IgD+/CD27+/CD24-	0.023744769874476986	B	D14 Imm3	S002	Protected	D070	IMRAS-002-021	IgM+IgD+ B	IgM+IgD+ B: CD27+CD24-
27: Protected-IMRAS-002 D14 imm3	CD19+CD21+/CD3-/Clean up/IgM+IgD+/CD27+/CD86+Ki67+	0.017364016736401675	B	D14 Imm3	S002	Protected	D070	IMRAS-002-021	IgM+IgD+ B	IgM+IgD+ B: CD27+CD86+Ki67+
27: Protected-IMRAS-002 D14 imm3	CD19+CD21+/CD3-/Clean up/IgM+IgD+/CD27-	7.848117154811716	B	D14 Imm3	S002	Protected	D070	IMRAS-002-021	IgM+IgD+ B	IgM+IgD+ B: CD27-
27: Protected-IMRAS-002 D14 imm3	CD19+CD21+/CD3-/Clean up/IgM+IgD+/CD27-/CD86+Ki67+	0.01976987447698745	B	D14 Imm3	S002	Protected	D070	IMRAS-002-021	IgM+IgD+ B	IgM+IgD+ B: CD27-CD86+Ki67+
28: Not Protected-IMRAS-005 D7 imm1	CD19+CD21+/CD3-/Clean up/IgD-IgM-/CD27+/CD24+/CD38-/IgA+	0.019722814498933903	B	D7 Imm1	S005	Not-Protected	D007	IMRAS-002-021	IgA+ B	IgA+ B: CD27+CD24+CD38-
28: Not Protected-IMRAS-005 D7 imm1	CD19+CD21+/CD3-/Clean up/IgD-IgM-/CD27+/CD24+/CD38-/IgG+	0.03294243070362474	B	D7 Imm1	S005	Not-Protected	D007	IMRAS-002-021	IgG+ B	IgG+ B: CD27+CD24+CD38-
28: Not Protected-IMRAS-005 D7 imm1	CD19+CD21+/CD3-/Clean up/IgD-IgM-/CD27+/CD24+/CD38hi/IgA+	0.0018123667377398722	B	D7 Imm1	S005	Not-Protected	D007	IMRAS-002-021	IgA+ B	IgA+ B: CD27+CD24+CD38hi
28: Not Protected-IMRAS-005 D7 imm1	CD19+CD21+/CD3-/Clean up/IgD-IgM-/CD27+/CD24+/CD38hi/IgG+	0.0042643923240938165	B	D7 Imm1	S005	Not-Protected	D007	IMRAS-002-021	IgG+ B	IgG+ B: CD27+CD24+CD38hi
28: Not Protected-IMRAS-005 D7 imm1	CD19+CD21+/CD3-/Clean up/IgD-IgM-/CD27+/CD24+/CD38int/IgA+	0.06588486140724947	B	D7 Imm1	S005	Not-Protected	D007	IMRAS-002-021	IgA+ B	IgA+ B: CD27+CD24+CD38int
28: Not Protected-IMRAS-005 D7 imm1	CD19+CD21+/CD3-/Clean up/IgD-IgM-/CD27+/CD24+/CD38int/IgG+	0.10639658848614073	B	D7 Imm1	S005	Not-Protected	D007	IMRAS-002-021	IgG+ B	IgG+ B: CD27+CD24+CD38int
28: Not Protected-IMRAS-005 D7 imm1	CD19+CD21+/CD3-/Clean up/IgD-IgM-/CD27+/CD24+/IgA+	0.08773987206823028	B	D7 Imm1	S005	Not-Protected	D007	IMRAS-002-021	IgA+ B	IgA+ B: CD27+CD24+
28: Not Protected-IMRAS-005 D7 imm1	CD19+CD21+/CD3-/Clean up/IgD-IgM-/CD27+/CD24+/IgG+	0.1455223880597015	B	D7 Imm1	S005	Not-Protected	D007	IMRAS-002-021	IgG+ B	IgG+ B: CD27+CD24+
28: Not Protected-IMRAS-005 D7 imm1	CD19+CD21+/CD3-/Clean up/IgD-IgM-/CD27+/CD24-/CD38-/IgA+	0.005437100213219616	B	D7 Imm1	S005	Not-Protected	D007	IMRAS-002-021	IgA+ B	IgA+ B: CD27+CD24-CD38-
28: Not Protected-IMRAS-005 D7 imm1	CD19+CD21+/CD3-/Clean up/IgD-IgM-/CD27+/CD24-/CD38-/IgG+	0.010341151385927505	B	D7 Imm1	S005	Not-Protected	D007	IMRAS-002-021	IgG+ B	IgG+ B: CD27+CD24-CD38-
28: Not Protected-IMRAS-005 D7 imm1	CD19+CD21+/CD3-/Clean up/IgD-IgM-/CD27+/CD24-/CD38hi/IgA+	0.008422174840085287	B	D7 Imm1	S005	Not-Protected	D007	IMRAS-002-021	IgA+ B	IgA+ B: CD27+CD24-CD38hi
28: Not Protected-IMRAS-005 D7 imm1	CD19+CD21+/CD3-/Clean up/IgD-IgM-/CD27+/CD24-/CD38hi/IgG+	0.009594882729211088	B	D7 Imm1	S005	Not-Protected	D007	IMRAS-002-021	IgG+ B	IgG+ B: CD27+CD24-CD38hi
28: Not Protected-IMRAS-005 D7 imm1	CD19+CD21+/CD3-/Clean up/IgD-IgM-/CD27+/CD24-/CD38int/IgA+	0.011513859275053304	B	D7 Imm1	S005	Not-Protected	D007	IMRAS-002-021	IgA+ B	IgA+ B: CD27+CD24-CD38int
28: Not Protected-IMRAS-005 D7 imm1	CD19+CD21+/CD3-/Clean up/IgD-IgM-/CD27+/CD24-/CD38int/IgG+	0.048507462686567165	B	D7 Imm1	S005	Not-Protected	D007	IMRAS-002-021	IgG+ B	IgG+ B: CD27+CD24-CD38int
28: Not Protected-IMRAS-005 D7 imm1	CD19+CD21+/CD3-/Clean up/IgD-IgM-/CD27+/CD24-/IgA+	0.02579957356076759	B	D7 Imm1	S005	Not-Protected	D007	IMRAS-002-021	IgA+ B	IgA+ B: CD27+CD24-
28: Not Protected-IMRAS-005 D7 imm1	CD19+CD21+/CD3-/Clean up/IgD-IgM-/CD27+/CD24-/IgG+	0.06961620469083156	B	D7 Imm1	S005	Not-Protected	D007	IMRAS-002-021	IgG+ B	IgG+ B: CD27+CD24-
28: Not Protected-IMRAS-005 D7 imm1	CD19+CD21+/CD3-/Clean up/IgM+IgD+	10.09861407249467	B	D7 Imm1	S005	Not-Protected	D007	IMRAS-002-021	IgM+IgD+ B	IgM+IgD+ B: Total
28: Not Protected-IMRAS-005 D7 imm1	CD19+CD21+/CD3-/Clean up/IgM+IgD+/CD27+	0.8895522388059701	B	D7 Imm1	S005	Not-Protected	D007	IMRAS-002-021	IgM+IgD+ B	IgM+IgD+ B: CD27+
28: Not Protected-IMRAS-005 D7 imm1	CD19+CD21+/CD3-/Clean up/IgM+IgD+/CD27+/CD24+	0.8233475479744137	B	D7 Imm1	S005	Not-Protected	D007	IMRAS-002-021	IgM+IgD+ B	IgM+IgD+ B: CD27+CD24+
28: Not Protected-IMRAS-005 D7 imm1	CD19+CD21+/CD3-/Clean up/IgM+IgD+/CD27+/CD24+/CD38-	0.31929637526652455	B	D7 Imm1	S005	Not-Protected	D007	IMRAS-002-021	IgM+IgD+ B	IgM+IgD+ B: CD27+CD24+CD38-
28: Not Protected-IMRAS-005 D7 imm1	CD19+CD21+/CD3-/Clean up/IgM+IgD+/CD27+/CD24+/CD38-/CD11c+	0.07857142857142857	B	D7 Imm1	S005	Not-Protected	D007	IMRAS-002-021	IgM+IgD+ B	IgM+IgD+ B: CD27+CD24+CD38-CD11c+
28: Not Protected-IMRAS-005 D7 imm1	CD19+CD21+/CD3-/Clean up/IgM+IgD+/CD27+/CD24+/CD38-/CD80+	0.06449893390191898	B	D7 Imm1	S005	Not-Protected	D007	IMRAS-002-021	IgM+IgD+ B	IgM+IgD+ B: CD27+CD24+CD38-CD80+
28: Not Protected-IMRAS-005 D7 imm1	CD19+CD21+/CD3-/Clean up/IgM+IgD+/CD27+/CD24+/CD38hi	0.07004264392324094	B	D7 Imm1	S005	Not-Protected	D007	IMRAS-002-021	IgM+IgD+ B	IgM+IgD+ B: CD27+CD24+CD38hi
28: Not Protected-IMRAS-005 D7 imm1	CD19+CD21+/CD3-/Clean up/IgM+IgD+/CD27+/CD24+/CD38hi/CD11c+	0.009488272921108742	B	D7 Imm1	S005	Not-Protected	D007	IMRAS-002-021	IgM+IgD+ B	IgM+IgD+ B: CD27+CD24+CD38hiCD11c+
28: Not Protected-IMRAS-005 D7 imm1	CD19+CD21+/CD3-/Clean up/IgM+IgD+/CD27+/CD24+/CD38hi/CD80+	0.004051172707889125	B	D7 Imm1	S005	Not-Protected	D007	IMRAS-002-021	IgM+IgD+ B	IgM+IgD+ B: CD27+CD24+CD38hiCD80+
28: Not Protected-IMRAS-005 D7 imm1	CD19+CD21+/CD3-/Clean up/IgM+IgD+/CD27+/CD24+/CD38int	0.42686567164179107	B	D7 Imm1	S005	Not-Protected	D007	IMRAS-002-021	IgM+IgD+ B	IgM+IgD+ B: CD27+CD24+CD38int
28: Not Protected-IMRAS-005 D7 imm1	CD19+CD21+/CD3-/Clean up/IgM+IgD+/CD27+/CD24+/CD38int/CD11c+	0.06396588486140725	B	D7 Imm1	S005	Not-Protected	D007	IMRAS-002-021	IgM+IgD+ B	IgM+IgD+ B: CD27+CD24+CD38intCD11c+
28: Not Protected-IMRAS-005 D7 imm1	CD19+CD21+/CD3-/Clean up/IgM+IgD+/CD27+/CD24+/CD38int/CD80+	0.06449893390191898	B	D7 Imm1	S005	Not-Protected	D007	IMRAS-002-021	IgM+IgD+ B	IgM+IgD+ B: CD27+CD24+CD38intCD80+
28: Not Protected-IMRAS-005 D7 imm1	CD19+CD21+/CD3-/Clean up/IgM+IgD+/CD27+/CD24+/CD86+Ki67+	0.013326226012793176	B	D7 Imm1	S005	Not-Protected	D007	IMRAS-002-021	IgM+IgD+ B	IgM+IgD+ B: CD27+CD24+CD86+Ki67+
28: Not Protected-IMRAS-005 D7 imm1	CD19+CD21+/CD3-/Clean up/IgM+IgD+/CD27+/CD24-	0.06577825159914712	B	D7 Imm1	S005	Not-Protected	D007	IMRAS-002-021	IgM+IgD+ B	IgM+IgD+ B: CD27+CD24-
28: Not Protected-IMRAS-005 D7 imm1	CD19+CD21+/CD3-/Clean up/IgM+IgD+/CD27+/CD86+Ki67+	0.01673773987206823	B	D7 Imm1	S005	Not-Protected	D007	IMRAS-002-021	IgM+IgD+ B	IgM+IgD+ B: CD27+CD86+Ki67+
28: Not Protected-IMRAS-005 D7 imm1	CD19+CD21+/CD3-/Clean up/IgM+IgD+/CD27-	9.160127931769722	B	D7 Imm1	S005	Not-Protected	D007	IMRAS-002-021	IgM+IgD+ B	IgM+IgD+ B: CD27-
28: Not Protected-IMRAS-005 D7 imm1	CD19+CD21+/CD3-/Clean up/IgM+IgD+/CD27-/CD86+Ki67+	0.023880597014925373	B	D7 Imm1	S005	Not-Protected	D007	IMRAS-002-021	IgM+IgD+ B	IgM+IgD+ B: CD27-CD86+Ki67+
30: Protected-IMRAS-002 D0 imm5	CD19+CD21+/CD3-/Clean up/IgD-IgM-/CD27+/CD24+/CD38-/IgA+	0.0938177874186551	B	D0 Imm5	S002	Protected	D119	IMRAS-002-021	IgA+ B	IgA+ B: CD27+CD24+CD38-
30: Protected-IMRAS-002 D0 imm5	CD19+CD21+/CD3-/Clean up/IgD-IgM-/CD27+/CD24+/CD38-/IgG+	0.18524945770065077	B	D0 Imm5	S002	Protected	D119	IMRAS-002-021	IgG+ B	IgG+ B: CD27+CD24+CD38-
30: Protected-IMRAS-002 D0 imm5	CD19+CD21+/CD3-/Clean up/IgD-IgM-/CD27+/CD24+/CD38hi/IgA+	0.012689804772234274	B	D0 Imm5	S002	Protected	D119	IMRAS-002-021	IgA+ B	IgA+ B: CD27+CD24+CD38hi
30: Protected-IMRAS-002 D0 imm5	CD19+CD21+/CD3-/Clean up/IgD-IgM-/CD27+/CD24+/CD38hi/IgG+	0.009327548806941432	B	D0 Imm5	S002	Protected	D119	IMRAS-002-021	IgG+ B	IgG+ B: CD27+CD24+CD38hi
30: Protected-IMRAS-002 D0 imm5	CD19+CD21+/CD3-/Clean up/IgD-IgM-/CD27+/CD24+/CD38int/IgA+	0.3200650759219089	B	D0 Imm5	S002	Protected	D119	IMRAS-002-021	IgA+ B	IgA+ B: CD27+CD24+CD38int
30: Protected-IMRAS-002 D0 imm5	CD19+CD21+/CD3-/Clean up/IgD-IgM-/CD27+/CD24+/CD38int/IgG+	0.3130151843817787	B	D0 Imm5	S002	Protected	D119	IMRAS-002-021	IgG+ B	IgG+ B: CD27+CD24+CD38int
30: Protected-IMRAS-002 D0 imm5	CD19+CD21+/CD3-/Clean up/IgD-IgM-/CD27+/CD24+/IgA+	0.4319956616052061	B	D0 Imm5	S002	Protected	D119	IMRAS-002-021	IgA+ B	IgA+ B: CD27+CD24+
30: Protected-IMRAS-002 D0 imm5	CD19+CD21+/CD3-/Clean up/IgD-IgM-/CD27+/CD24+/IgG+	0.513232104121475	B	D0 Imm5	S002	Protected	D119	IMRAS-002-021	IgG+ B	IgG+ B: CD27+CD24+
30: Protected-IMRAS-002 D0 imm5	CD19+CD21+/CD3-/Clean up/IgD-IgM-/CD27+/CD24-/CD38-/IgA+	0.023535791757049892	B	D0 Imm5	S002	Protected	D119	IMRAS-002-021	IgA+ B	IgA+ B: CD27+CD24-CD38-
30: Protected-IMRAS-002 D0 imm5	CD19+CD21+/CD3-/Clean up/IgD-IgM-/CD27+/CD24-/CD38-/IgG+	0.023752711496746202	B	D0 Imm5	S002	Protected	D119	IMRAS-002-021	IgG+ B	IgG+ B: CD27+CD24-CD38-
30: Protected-IMRAS-002 D0 imm5	CD19+CD21+/CD3-/Clean up/IgD-IgM-/CD27+/CD24-/CD38hi/IgA+	0.020390455531453362	B	D0 Imm5	S002	Protected	D119	IMRAS-002-021	IgA+ B	IgA+ B: CD27+CD24-CD38hi
30: Protected-IMRAS-002 D0 imm5	CD19+CD21+/CD3-/Clean up/IgD-IgM-/CD27+/CD24-/CD38hi/IgG+	0.017462039045553147	B	D0 Imm5	S002	Protected	D119	IMRAS-002-021	IgG+ B	IgG+ B: CD27+CD24-CD38hi
30: Protected-IMRAS-002 D0 imm5	CD19+CD21+/CD3-/Clean up/IgD-IgM-/CD27+/CD24-/CD38int/IgA+	0.019414316702819956	B	D0 Imm5	S002	Protected	D119	IMRAS-002-021	IgA+ B	IgA+ B: CD27+CD24-CD38int
30: Protected-IMRAS-002 D0 imm5	CD19+CD21+/CD3-/Clean up/IgD-IgM-/CD27+/CD24-/CD38int/IgG+	0.04251626898047722	B	D0 Imm5	S002	Protected	D119	IMRAS-002-021	IgG+ B	IgG+ B: CD27+CD24-CD38int
30: Protected-IMRAS-002 D0 imm5	CD19+CD21+/CD3-/Clean up/IgD-IgM-/CD27+/CD24-/IgA+	0.06399132321041215	B	D0 Imm5	S002	Protected	D119	IMRAS-002-021	IgA+ B	IgA+ B: CD27+CD24-
30: Protected-IMRAS-002 D0 imm5	CD19+CD21+/CD3-/Clean up/IgD-IgM-/CD27+/CD24-/IgG+	0.0851409978308026	B	D0 Imm5	S002	Protected	D119	IMRAS-002-021	IgG+ B	IgG+ B: CD27+CD24-
30: Protected-IMRAS-002 D0 imm5	CD19+CD21+/CD3-/Clean up/IgM+IgD+	6.988286334056399	B	D0 Imm5	S002	Protected	D119	IMRAS-002-021	IgM+IgD+ B	IgM+IgD+ B: Total
30: Protected-IMRAS-002 D0 imm5	CD19+CD21+/CD3-/Clean up/IgM+IgD+/CD27+	1.2287418655097613	B	D0 Imm5	S002	Protected	D119	IMRAS-002-021	IgM+IgD+ B	IgM+IgD+ B: CD27+
30: Protected-IMRAS-002 D0 imm5	CD19+CD21+/CD3-/Clean up/IgM+IgD+/CD27+/CD24+	1.2103036876355748	B	D0 Imm5	S002	Protected	D119	IMRAS-002-021	IgM+IgD+ B	IgM+IgD+ B: CD27+CD24+
30: Protected-IMRAS-002 D0 imm5	CD19+CD21+/CD3-/Clean up/IgM+IgD+/CD27+/CD24+/CD38-	0.3952277657266811	B	D0 Imm5	S002	Protected	D119	IMRAS-002-021	IgM+IgD+ B	IgM+IgD+ B: CD27+CD24+CD38-
30: Protected-IMRAS-002 D0 imm5	CD19+CD21+/CD3-/Clean up/IgM+IgD+/CD27+/CD24+/CD38-/CD11c+	0.06268980477223428	B	D0 Imm5	S002	Protected	D119	IMRAS-002-021	IgM+IgD+ B	IgM+IgD+ B: CD27+CD24+CD38-CD11c+
30: Protected-IMRAS-002 D0 imm5	CD19+CD21+/CD3-/Clean up/IgM+IgD+/CD27+/CD24+/CD38-/CD80+	0.12733188720173536	B	D0 Imm5	S002	Protected	D119	IMRAS-002-021	IgM+IgD+ B	IgM+IgD+ B: CD27+CD24+CD38-CD80+
30: Protected-IMRAS-002 D0 imm5	CD19+CD21+/CD3-/Clean up/IgM+IgD+/CD27+/CD24+/CD38hi	0.030585683297180043	B	D0 Imm5	S002	Protected	D119	IMRAS-002-021	IgM+IgD+ B	IgM+IgD+ B: CD27+CD24+CD38hi
30: Protected-IMRAS-002 D0 imm5	CD19+CD21+/CD3-/Clean up/IgM+IgD+/CD27+/CD24+/CD38hi/CD11c+	0.009761388286334056	B	D0 Imm5	S002	Protected	D119	IMRAS-002-021	IgM+IgD+ B	IgM+IgD+ B: CD27+CD24+CD38hiCD11c+
30: Protected-IMRAS-002 D0 imm5	CD19+CD21+/CD3-/Clean up/IgM+IgD+/CD27+/CD24+/CD38hi/CD80+	0.004989154013015184	B	D0 Imm5	S002	Protected	D119	IMRAS-002-021	IgM+IgD+ B	IgM+IgD+ B: CD27+CD24+CD38hiCD80+
30: Protected-IMRAS-002 D0 imm5	CD19+CD21+/CD3-/Clean up/IgM+IgD+/CD27+/CD24+/CD38int	0.7729934924078091	B	D0 Imm5	S002	Protected	D119	IMRAS-002-021	IgM+IgD+ B	IgM+IgD+ B: CD27+CD24+CD38int
30: Protected-IMRAS-002 D0 imm5	CD19+CD21+/CD3-/Clean up/IgM+IgD+/CD27+/CD24+/CD38int/CD11c+	0.06550976138828633	B	D0 Imm5	S002	Protected	D119	IMRAS-002-021	IgM+IgD+ B	IgM+IgD+ B: CD27+CD24+CD38intCD11c+
30: Protected-IMRAS-002 D0 imm5	CD19+CD21+/CD3-/Clean up/IgM+IgD+/CD27+/CD24+/CD38int/CD80+	0.1079175704989154	B	D0 Imm5	S002	Protected	D119	IMRAS-002-021	IgM+IgD+ B	IgM+IgD+ B: CD27+CD24+CD38intCD80+
30: Protected-IMRAS-002 D0 imm5	CD19+CD21+/CD3-/Clean up/IgM+IgD+/CD27+/CD24+/CD86+Ki67+	0.010195227765726681	B	D0 Imm5	S002	Protected	D119	IMRAS-002-021	IgM+IgD+ B	IgM+IgD+ B: CD27+CD24+CD86+Ki67+
30: Protected-IMRAS-002 D0 imm5	CD19+CD21+/CD3-/Clean up/IgM+IgD+/CD27+/CD24-	0.018329718004338396	B	D0 Imm5	S002	Protected	D119	IMRAS-002-021	IgM+IgD+ B	IgM+IgD+ B: CD27+CD24-
30: Protected-IMRAS-002 D0 imm5	CD19+CD21+/CD3-/Clean up/IgM+IgD+/CD27+/CD86+Ki67+	0.012906724511930586	B	D0 Imm5	S002	Protected	D119	IMRAS-002-021	IgM+IgD+ B	IgM+IgD+ B: CD27+CD86+Ki67+
30: Protected-IMRAS-002 D0 imm5	CD19+CD21+/CD3-/Clean up/IgM+IgD+/CD27-	5.7088937093275485	B	D0 Imm5	S002	Protected	D119	IMRAS-002-021	IgM+IgD+ B	IgM+IgD+ B: CD27-
30: Protected-IMRAS-002 D0 imm5	CD19+CD21+/CD3-/Clean up/IgM+IgD+/CD27-/CD86+Ki67+	0.012364425162689804	B	D0 Imm5	S002	Protected	D119	IMRAS-002-021	IgM+IgD+ B	IgM+IgD+ B: CD27-CD86+Ki67+
31: Protected-IMRAS-002 D7 imm5	CD19+CD21+/CD3-/Clean up/IgD-IgM-/CD27+/CD24+/CD38-/IgA+	0.10479302832244008	B	D7 Imm5	S002	Protected	D126	IMRAS-002-021	IgA+ B	IgA+ B: CD27+CD24+CD38-
31: Protected-IMRAS-002 D7 imm5	CD19+CD21+/CD3-/Clean up/IgD-IgM-/CD27+/CD24+/CD38-/IgG+	0.22167755991285404	B	D7 Imm5	S002	Protected	D126	IMRAS-002-021	IgG+ B	IgG+ B: CD27+CD24+CD38-
31: Protected-IMRAS-002 D7 imm5	CD19+CD21+/CD3-/Clean up/IgD-IgM-/CD27+/CD24+/CD38hi/IgA+	0.012200435729847494	B	D7 Imm5	S002	Protected	D126	IMRAS-002-021	IgA+ B	IgA+ B: CD27+CD24+CD38hi
31: Protected-IMRAS-002 D7 imm5	CD19+CD21+/CD3-/Clean up/IgD-IgM-/CD27+/CD24+/CD38hi/IgG+	0.00980392156862745	B	D7 Imm5	S002	Protected	D126	IMRAS-002-021	IgG+ B	IgG+ B: CD27+CD24+CD38hi
31: Protected-IMRAS-002 D7 imm5	CD19+CD21+/CD3-/Clean up/IgD-IgM-/CD27+/CD24+/CD38int/IgA+	0.3528322440087146	B	D7 Imm5	S002	Protected	D126	IMRAS-002-021	IgA+ B	IgA+ B: CD27+CD24+CD38int
31: Protected-IMRAS-002 D7 imm5	CD19+CD21+/CD3-/Clean up/IgD-IgM-/CD27+/CD24+/CD38int/IgG+	0.3545751633986928	B	D7 Imm5	S002	Protected	D126	IMRAS-002-021	IgG+ B	IgG+ B: CD27+CD24+CD38int
31: Protected-IMRAS-002 D7 imm5	CD19+CD21+/CD3-/Clean up/IgD-IgM-/CD27+/CD24+/IgA+	0.4760348583877996	B	D7 Imm5	S002	Protected	D126	IMRAS-002-021	IgA+ B	IgA+ B: CD27+CD24+
31: Protected-IMRAS-002 D7 imm5	CD19+CD21+/CD3-/Clean up/IgD-IgM-/CD27+/CD24+/IgG+	0.5923747276688454	B	D7 Imm5	S002	Protected	D126	IMRAS-002-021	IgG+ B	IgG+ B: CD27+CD24+
31: Protected-IMRAS-002 D7 imm5	CD19+CD21+/CD3-/Clean up/IgD-IgM-/CD27+/CD24-/CD38-/IgA+	0.02309368191721133	B	D7 Imm5	S002	Protected	D126	IMRAS-002-021	IgA+ B	IgA+ B: CD27+CD24-CD38-
31: Protected-IMRAS-002 D7 imm5	CD19+CD21+/CD3-/Clean up/IgD-IgM-/CD27+/CD24-/CD38-/IgG+	0.03071895424836601	B	D7 Imm5	S002	Protected	D126	IMRAS-002-021	IgG+ B	IgG+ B: CD27+CD24-CD38-
31: Protected-IMRAS-002 D7 imm5	CD19+CD21+/CD3-/Clean up/IgD-IgM-/CD27+/CD24-/CD38hi/IgA+	0.02494553376906318	B	D7 Imm5	S002	Protected	D126	IMRAS-002-021	IgA+ B	IgA+ B: CD27+CD24-CD38hi
31: Protected-IMRAS-002 D7 imm5	CD19+CD21+/CD3-/Clean up/IgD-IgM-/CD27+/CD24-/CD38hi/IgG+	0.022113289760348584	B	D7 Imm5	S002	Protected	D126	IMRAS-002-021	IgG+ B	IgG+ B: CD27+CD24-CD38hi
31: Protected-IMRAS-002 D7 imm5	CD19+CD21+/CD3-/Clean up/IgD-IgM-/CD27+/CD24-/CD38int/IgA+	0.02091503267973856	B	D7 Imm5	S002	Protected	D126	IMRAS-002-021	IgA+ B	IgA+ B: CD27+CD24-CD38int
31: Protected-IMRAS-002 D7 imm5	CD19+CD21+/CD3-/Clean up/IgD-IgM-/CD27+/CD24-/CD38int/IgG+	0.043137254901960784	B	D7 Imm5	S002	Protected	D126	IMRAS-002-021	IgG+ B	IgG+ B: CD27+CD24-CD38int
31: Protected-IMRAS-002 D7 imm5	CD19+CD21+/CD3-/Clean up/IgD-IgM-/CD27+/CD24-/IgA+	0.06993464052287582	B	D7 Imm5	S002	Protected	D126	IMRAS-002-021	IgA+ B	IgA+ B: CD27+CD24-
31: Protected-IMRAS-002 D7 imm5	CD19+CD21+/CD3-/Clean up/IgD-IgM-/CD27+/CD24-/IgG+	0.09782135076252724	B	D7 Imm5	S002	Protected	D126	IMRAS-002-021	IgG+ B	IgG+ B: CD27+CD24-
31: Protected-IMRAS-002 D7 imm5	CD19+CD21+/CD3-/Clean up/IgM+IgD+	7.5245098039215685	B	D7 Imm5	S002	Protected	D126	IMRAS-002-021	IgM+IgD+ B	IgM+IgD+ B: Total
31: Protected-IMRAS-002 D7 imm5	CD19+CD21+/CD3-/Clean up/IgM+IgD+/CD27+	1.3474945533769063	B	D7 Imm5	S002	Protected	D126	IMRAS-002-021	IgM+IgD+ B	IgM+IgD+ B: CD27+
31: Protected-IMRAS-002 D7 imm5	CD19+CD21+/CD3-/Clean up/IgM+IgD+/CD27+/CD24+	1.3172113289760348	B	D7 Imm5	S002	Protected	D126	IMRAS-002-021	IgM+IgD+ B	IgM+IgD+ B: CD27+CD24+
31: Protected-IMRAS-002 D7 imm5	CD19+CD21+/CD3-/Clean up/IgM+IgD+/CD27+/CD24+/CD38-	0.4376906318082789	B	D7 Imm5	S002	Protected	D126	IMRAS-002-021	IgM+IgD+ B	IgM+IgD+ B: CD27+CD24+CD38-
31: Protected-IMRAS-002 D7 imm5	CD19+CD21+/CD3-/Clean up/IgM+IgD+/CD27+/CD24+/CD38-/CD11c+	0.08017429193899782	B	D7 Imm5	S002	Protected	D126	IMRAS-002-021	IgM+IgD+ B	IgM+IgD+ B: CD27+CD24+CD38-CD11c+
31: Protected-IMRAS-002 D7 imm5	CD19+CD21+/CD3-/Clean up/IgM+IgD+/CD27+/CD24+/CD38-/CD80+	0.15010893246187365	B	D7 Imm5	S002	Protected	D126	IMRAS-002-021	IgM+IgD+ B	IgM+IgD+ B: CD27+CD24+CD38-CD80+
31: Protected-IMRAS-002 D7 imm5	CD19+CD21+/CD3-/Clean up/IgM+IgD+/CD27+/CD24+/CD38hi	0.035076252723311545	B	D7 Imm5	S002	Protected	D126	IMRAS-002-021	IgM+IgD+ B	IgM+IgD+ B: CD27+CD24+CD38hi
31: Protected-IMRAS-002 D7 imm5	CD19+CD21+/CD3-/Clean up/IgM+IgD+/CD27+/CD24+/CD38hi/CD11c+	0.01252723311546841	B	D7 Imm5	S002	Protected	D126	IMRAS-002-021	IgM+IgD+ B	IgM+IgD+ B: CD27+CD24+CD38hiCD11c+
31: Protected-IMRAS-002 D7 imm5	CD19+CD21+/CD3-/Clean up/IgM+IgD+/CD27+/CD24+/CD38hi/CD80+	0.006753812636165577	B	D7 Imm5	S002	Protected	D126	IMRAS-002-021	IgM+IgD+ B	IgM+IgD+ B: CD27+CD24+CD38hiCD80+
31: Protected-IMRAS-002 D7 imm5	CD19+CD21+/CD3-/Clean up/IgM+IgD+/CD27+/CD24+/CD38int	0.8327886710239651	B	D7 Imm5	S002	Protected	D126	IMRAS-002-021	IgM+IgD+ B	IgM+IgD+ B: CD27+CD24+CD38int
31: Protected-IMRAS-002 D7 imm5	CD19+CD21+/CD3-/Clean up/IgM+IgD+/CD27+/CD24+/CD38int/CD11c+	0.06514161220043573	B	D7 Imm5	S002	Protected	D126	IMRAS-002-021	IgM+IgD+ B	IgM+IgD+ B: CD27+CD24+CD38intCD11c+
31: Protected-IMRAS-002 D7 imm5	CD19+CD21+/CD3-/Clean up/IgM+IgD+/CD27+/CD24+/CD38int/CD80+	0.1173202614379085	B	D7 Imm5	S002	Protected	D126	IMRAS-002-021	IgM+IgD+ B	IgM+IgD+ B: CD27+CD24+CD38intCD80+
31: Protected-IMRAS-002 D7 imm5	CD19+CD21+/CD3-/Clean up/IgM+IgD+/CD27+/CD24+/CD86+Ki67+	0.008932461873638345	B	D7 Imm5	S002	Protected	D126	IMRAS-002-021	IgM+IgD+ B	IgM+IgD+ B: CD27+CD24+CD86+Ki67+
31: Protected-IMRAS-002 D7 imm5	CD19+CD21+/CD3-/Clean up/IgM+IgD+/CD27+/CD24-	0.03028322440087146	B	D7 Imm5	S002	Protected	D126	IMRAS-002-021	IgM+IgD+ B	IgM+IgD+ B: CD27+CD24-
31: Protected-IMRAS-002 D7 imm5	CD19+CD21+/CD3-/Clean up/IgM+IgD+/CD27+/CD86+Ki67+	0.013943355119825708	B	D7 Imm5	S002	Protected	D126	IMRAS-002-021	IgM+IgD+ B	IgM+IgD+ B: CD27+CD86+Ki67+
31: Protected-IMRAS-002 D7 imm5	CD19+CD21+/CD3-/Clean up/IgM+IgD+/CD27-	6.120152505446623	B	D7 Imm5	S002	Protected	D126	IMRAS-002-021	IgM+IgD+ B	IgM+IgD+ B: CD27-
31: Protected-IMRAS-002 D7 imm5	CD19+CD21+/CD3-/Clean up/IgM+IgD+/CD27-/CD86+Ki67+	0.010348583877995643	B	D7 Imm5	S002	Protected	D126	IMRAS-002-021	IgM+IgD+ B	IgM+IgD+ B: CD27-CD86+Ki67+
32: Not Protected-IMRAS-021 D0 imm5	CD19+CD21+/CD3-/Clean up/IgD-IgM-/CD27+/CD24+/CD38-/IgA+	0.1006282722513089	B	D0 Imm5	S021	Not-Protected	D119	IMRAS-002-021	IgA+ B	IgA+ B: CD27+CD24+CD38-
32: Not Protected-IMRAS-021 D0 imm5	CD19+CD21+/CD3-/Clean up/IgD-IgM-/CD27+/CD24+/CD38-/IgG+	0.1536125654450262	B	D0 Imm5	S021	Not-Protected	D119	IMRAS-002-021	IgG+ B	IgG+ B: CD27+CD24+CD38-
32: Not Protected-IMRAS-021 D0 imm5	CD19+CD21+/CD3-/Clean up/IgD-IgM-/CD27+/CD24+/CD38hi/IgA+	0.0206282722513089	B	D0 Imm5	S021	Not-Protected	D119	IMRAS-002-021	IgA+ B	IgA+ B: CD27+CD24+CD38hi
32: Not Protected-IMRAS-021 D0 imm5	CD19+CD21+/CD3-/Clean up/IgD-IgM-/CD27+/CD24+/CD38hi/IgG+	0.009005235602094241	B	D0 Imm5	S021	Not-Protected	D119	IMRAS-002-021	IgG+ B	IgG+ B: CD27+CD24+CD38hi
32: Not Protected-IMRAS-021 D0 imm5	CD19+CD21+/CD3-/Clean up/IgD-IgM-/CD27+/CD24+/CD38int/IgA+	0.4494240837696335	B	D0 Imm5	S021	Not-Protected	D119	IMRAS-002-021	IgA+ B	IgA+ B: CD27+CD24+CD38int
32: Not Protected-IMRAS-021 D0 imm5	CD19+CD21+/CD3-/Clean up/IgD-IgM-/CD27+/CD24+/CD38int/IgG+	0.3643979057591623	B	D0 Imm5	S021	Not-Protected	D119	IMRAS-002-021	IgG+ B	IgG+ B: CD27+CD24+CD38int
32: Not Protected-IMRAS-021 D0 imm5	CD19+CD21+/CD3-/Clean up/IgD-IgM-/CD27+/CD24+/IgA+	0.578848167539267	B	D0 Imm5	S021	Not-Protected	D119	IMRAS-002-021	IgA+ B	IgA+ B: CD27+CD24+
32: Not Protected-IMRAS-021 D0 imm5	CD19+CD21+/CD3-/Clean up/IgD-IgM-/CD27+/CD24+/IgG+	0.5307853403141362	B	D0 Imm5	S021	Not-Protected	D119	IMRAS-002-021	IgG+ B	IgG+ B: CD27+CD24+
32: Not Protected-IMRAS-021 D0 imm5	CD19+CD21+/CD3-/Clean up/IgD-IgM-/CD27+/CD24-/CD38-/IgA+	0.018534031413612564	B	D0 Imm5	S021	Not-Protected	D119	IMRAS-002-021	IgA+ B	IgA+ B: CD27+CD24-CD38-
32: Not Protected-IMRAS-021 D0 imm5	CD19+CD21+/CD3-/Clean up/IgD-IgM-/CD27+/CD24-/CD38-/IgG+	0.020418848167539267	B	D0 Imm5	S021	Not-Protected	D119	IMRAS-002-021	IgG+ B	IgG+ B: CD27+CD24-CD38-
32: Not Protected-IMRAS-021 D0 imm5	CD19+CD21+/CD3-/Clean up/IgD-IgM-/CD27+/CD24-/CD38hi/IgA+	0.04450261780104712	B	D0 Imm5	S021	Not-Protected	D119	IMRAS-002-021	IgA+ B	IgA+ B: CD27+CD24-CD38hi
32: Not Protected-IMRAS-021 D0 imm5	CD19+CD21+/CD3-/Clean up/IgD-IgM-/CD27+/CD24-/CD38hi/IgG+	0.02701570680628272	B	D0 Imm5	S021	Not-Protected	D119	IMRAS-002-021	IgG+ B	IgG+ B: CD27+CD24-CD38hi
32: Not Protected-IMRAS-021 D0 imm5	CD19+CD21+/CD3-/Clean up/IgD-IgM-/CD27+/CD24-/CD38int/IgA+	0.024083769633507852	B	D0 Imm5	S021	Not-Protected	D119	IMRAS-002-021	IgA+ B	IgA+ B: CD27+CD24-CD38int
32: Not Protected-IMRAS-021 D0 imm5	CD19+CD21+/CD3-/Clean up/IgD-IgM-/CD27+/CD24-/CD38int/IgG+	0.05130890052356021	B	D0 Imm5	S021	Not-Protected	D119	IMRAS-002-021	IgG+ B	IgG+ B: CD27+CD24-CD38int
32: Not Protected-IMRAS-021 D0 imm5	CD19+CD21+/CD3-/Clean up/IgD-IgM-/CD27+/CD24-/IgA+	0.08848167539267016	B	D0 Imm5	S021	Not-Protected	D119	IMRAS-002-021	IgA+ B	IgA+ B: CD27+CD24-
32: Not Protected-IMRAS-021 D0 imm5	CD19+CD21+/CD3-/Clean up/IgD-IgM-/CD27+/CD24-/IgG+	0.10020942408376964	B	D0 Imm5	S021	Not-Protected	D119	IMRAS-002-021	IgG+ B	IgG+ B: CD27+CD24-
32: Not Protected-IMRAS-021 D0 imm5	CD19+CD21+/CD3-/Clean up/IgM+IgD+	10.186178010471204	B	D0 Imm5	S021	Not-Protected	D119	IMRAS-002-021	IgM+IgD+ B	IgM+IgD+ B: Total
32: Not Protected-IMRAS-021 D0 imm5	CD19+CD21+/CD3-/Clean up/IgM+IgD+/CD27+	0.925130890052356	B	D0 Imm5	S021	Not-Protected	D119	IMRAS-002-021	IgM+IgD+ B	IgM+IgD+ B: CD27+
32: Not Protected-IMRAS-021 D0 imm5	CD19+CD21+/CD3-/Clean up/IgM+IgD+/CD27+/CD24+	0.8972774869109947	B	D0 Imm5	S021	Not-Protected	D119	IMRAS-002-021	IgM+IgD+ B	IgM+IgD+ B: CD27+CD24+
32: Not Protected-IMRAS-021 D0 imm5	CD19+CD21+/CD3-/Clean up/IgM+IgD+/CD27+/CD24+/CD38-	0.24984293193717277	B	D0 Imm5	S021	Not-Protected	D119	IMRAS-002-021	IgM+IgD+ B	IgM+IgD+ B: CD27+CD24+CD38-
32: Not Protected-IMRAS-021 D0 imm5	CD19+CD21+/CD3-/Clean up/IgM+IgD+/CD27+/CD24+/CD38-/CD11c+	0.02649214659685864	B	D0 Imm5	S021	Not-Protected	D119	IMRAS-002-021	IgM+IgD+ B	IgM+IgD+ B: CD27+CD24+CD38-CD11c+
32: Not Protected-IMRAS-021 D0 imm5	CD19+CD21+/CD3-/Clean up/IgM+IgD+/CD27+/CD24+/CD38-/CD80+	0.03005235602094241	B	D0 Imm5	S021	Not-Protected	D119	IMRAS-002-021	IgM+IgD+ B	IgM+IgD+ B: CD27+CD24+CD38-CD80+
32: Not Protected-IMRAS-021 D0 imm5	CD19+CD21+/CD3-/Clean up/IgM+IgD+/CD27+/CD24+/CD38hi	0.035287958115183246	B	D0 Imm5	S021	Not-Protected	D119	IMRAS-002-021	IgM+IgD+ B	IgM+IgD+ B: CD27+CD24+CD38hi
32: Not Protected-IMRAS-021 D0 imm5	CD19+CD21+/CD3-/Clean up/IgM+IgD+/CD27+/CD24+/CD38hi/CD11c+	0.0074345549738219895	B	D0 Imm5	S021	Not-Protected	D119	IMRAS-002-021	IgM+IgD+ B	IgM+IgD+ B: CD27+CD24+CD38hiCD11c+
32: Not Protected-IMRAS-021 D0 imm5	CD19+CD21+/CD3-/Clean up/IgM+IgD+/CD27+/CD24+/CD38hi/CD80+	0.0048167539267015705	B	D0 Imm5	S021	Not-Protected	D119	IMRAS-002-021	IgM+IgD+ B	IgM+IgD+ B: CD27+CD24+CD38hiCD80+
32: Not Protected-IMRAS-021 D0 imm5	CD19+CD21+/CD3-/Clean up/IgM+IgD+/CD27+/CD24+/CD38int	0.6017801047120419	B	D0 Imm5	S021	Not-Protected	D119	IMRAS-002-021	IgM+IgD+ B	IgM+IgD+ B: CD27+CD24+CD38int
32: Not Protected-IMRAS-021 D0 imm5	CD19+CD21+/CD3-/Clean up/IgM+IgD+/CD27+/CD24+/CD38int/CD11c+	0.04554973821989529	B	D0 Imm5	S021	Not-Protected	D119	IMRAS-002-021	IgM+IgD+ B	IgM+IgD+ B: CD27+CD24+CD38intCD11c+
32: Not Protected-IMRAS-021 D0 imm5	CD19+CD21+/CD3-/Clean up/IgM+IgD+/CD27+/CD24+/CD38int/CD80+	0.04910994764397906	B	D0 Imm5	S021	Not-Protected	D119	IMRAS-002-021	IgM+IgD+ B	IgM+IgD+ B: CD27+CD24+CD38intCD80+
32: Not Protected-IMRAS-021 D0 imm5	CD19+CD21+/CD3-/Clean up/IgM+IgD+/CD27+/CD24+/CD86+Ki67+	0.008376963350785341	B	D0 Imm5	S021	Not-Protected	D119	IMRAS-002-021	IgM+IgD+ B	IgM+IgD+ B: CD27+CD24+CD86+Ki67+
32: Not Protected-IMRAS-021 D0 imm5	CD19+CD21+/CD3-/Clean up/IgM+IgD+/CD27+/CD24-	0.02764397905759162	B	D0 Imm5	S021	Not-Protected	D119	IMRAS-002-021	IgM+IgD+ B	IgM+IgD+ B: CD27+CD24-
32: Not Protected-IMRAS-021 D0 imm5	CD19+CD21+/CD3-/Clean up/IgM+IgD+/CD27+/CD86+Ki67+	0.01130890052356021	B	D0 Imm5	S021	Not-Protected	D119	IMRAS-002-021	IgM+IgD+ B	IgM+IgD+ B: CD27+CD86+Ki67+
32: Not Protected-IMRAS-021 D0 imm5	CD19+CD21+/CD3-/Clean up/IgM+IgD+/CD27-	9.215392670157067	B	D0 Imm5	S021	Not-Protected	D119	IMRAS-002-021	IgM+IgD+ B	IgM+IgD+ B: CD27-
32: Not Protected-IMRAS-021 D0 imm5	CD19+CD21+/CD3-/Clean up/IgM+IgD+/CD27-/CD86+Ki67+	0.012356020942408378	B	D0 Imm5	S021	Not-Protected	D119	IMRAS-002-021	IgM+IgD+ B	IgM+IgD+ B: CD27-CD86+Ki67+
33: Not Protected-IMRAS-005 D3 imm1	CD19+CD21+/CD3-/Clean up/IgD-IgM-/CD27+/CD24+/CD38-/IgA+	0.015102639296187683	B	D3 Imm1	S005	Not-Protected	D003	IMRAS-002-021	IgA+ B	IgA+ B: CD27+CD24+CD38-
33: Not Protected-IMRAS-005 D3 imm1	CD19+CD21+/CD3-/Clean up/IgD-IgM-/CD27+/CD24+/CD38-/IgG+	0.031818181818181815	B	D3 Imm1	S005	Not-Protected	D003	IMRAS-002-021	IgG+ B	IgG+ B: CD27+CD24+CD38-
33: Not Protected-IMRAS-005 D3 imm1	CD19+CD21+/CD3-/Clean up/IgD-IgM-/CD27+/CD24+/CD38hi/IgA+	5.865102639296188e-4	B	D3 Imm1	S005	Not-Protected	D003	IMRAS-002-021	IgA+ B	IgA+ B: CD27+CD24+CD38hi
33: Not Protected-IMRAS-005 D3 imm1	CD19+CD21+/CD3-/Clean up/IgD-IgM-/CD27+/CD24+/CD38hi/IgG+	0.0016129032258064516	B	D3 Imm1	S005	Not-Protected	D003	IMRAS-002-021	IgG+ B	IgG+ B: CD27+CD24+CD38hi
33: Not Protected-IMRAS-005 D3 imm1	CD19+CD21+/CD3-/Clean up/IgD-IgM-/CD27+/CD24+/CD38int/IgA+	0.04340175953079179	B	D3 Imm1	S005	Not-Protected	D003	IMRAS-002-021	IgA+ B	IgA+ B: CD27+CD24+CD38int
33: Not Protected-IMRAS-005 D3 imm1	CD19+CD21+/CD3-/Clean up/IgD-IgM-/CD27+/CD24+/CD38int/IgG+	0.08431085043988269	B	D3 Imm1	S005	Not-Protected	D003	IMRAS-002-021	IgG+ B	IgG+ B: CD27+CD24+CD38int
33: Not Protected-IMRAS-005 D3 imm1	CD19+CD21+/CD3-/Clean up/IgD-IgM-/CD27+/CD24+/IgA+	0.0593841642228739	B	D3 Imm1	S005	Not-Protected	D003	IMRAS-002-021	IgA+ B	IgA+ B: CD27+CD24+
33: Not Protected-IMRAS-005 D3 imm1	CD19+CD21+/CD3-/Clean up/IgD-IgM-/CD27+/CD24+/IgG+	0.1189149560117302	B	D3 Imm1	S005	Not-Protected	D003	IMRAS-002-021	IgG+ B	IgG+ B: CD27+CD24+
33: Not Protected-IMRAS-005 D3 imm1	CD19+CD21+/CD3-/Clean up/IgD-IgM-/CD27+/CD24-/CD38-/IgA+	0.003812316715542522	B	D3 Imm1	S005	Not-Protected	D003	IMRAS-002-021	IgA+ B	IgA+ B: CD27+CD24-CD38-
33: Not Protected-IMRAS-005 D3 imm1	CD19+CD21+/CD3-/Clean up/IgD-IgM-/CD27+/CD24-/CD38-/IgG+	0.011436950146627566	B	D3 Imm1	S005	Not-Protected	D003	IMRAS-002-021	IgG+ B	IgG+ B: CD27+CD24-CD38-
33: Not Protected-IMRAS-005 D3 imm1	CD19+CD21+/CD3-/Clean up/IgD-IgM-/CD27+/CD24-/CD38hi/IgA+	0.00498533724340176	B	D3 Imm1	S005	Not-Protected	D003	IMRAS-002-021	IgA+ B	IgA+ B: CD27+CD24-CD38hi
33: Not Protected-IMRAS-005 D3 imm1	CD19+CD21+/CD3-/Clean up/IgD-IgM-/CD27+/CD24-/CD38hi/IgG+	0.004398826979472141	B	D3 Imm1	S005	Not-Protected	D003	IMRAS-002-021	IgG+ B	IgG+ B: CD27+CD24-CD38hi
33: Not Protected-IMRAS-005 D3 imm1	CD19+CD21+/CD3-/Clean up/IgD-IgM-/CD27+/CD24-/CD38int/IgA+	0.012316715542521995	B	D3 Imm1	S005	Not-Protected	D003	IMRAS-002-021	IgA+ B	IgA+ B: CD27+CD24-CD38int
33: Not Protected-IMRAS-005 D3 imm1	CD19+CD21+/CD3-/Clean up/IgD-IgM-/CD27+/CD24-/CD38int/IgG+	0.049560117302052786	B	D3 Imm1	S005	Not-Protected	D003	IMRAS-002-021	IgG+ B	IgG+ B: CD27+CD24-CD38int
33: Not Protected-IMRAS-005 D3 imm1	CD19+CD21+/CD3-/Clean up/IgD-IgM-/CD27+/CD24-/IgA+	0.02126099706744868	B	D3 Imm1	S005	Not-Protected	D003	IMRAS-002-021	IgA+ B	IgA+ B: CD27+CD24-
33: Not Protected-IMRAS-005 D3 imm1	CD19+CD21+/CD3-/Clean up/IgD-IgM-/CD27+/CD24-/IgG+	0.06598240469208211	B	D3 Imm1	S005	Not-Protected	D003	IMRAS-002-021	IgG+ B	IgG+ B: CD27+CD24-
33: Not Protected-IMRAS-005 D3 imm1	CD19+CD21+/CD3-/Clean up/IgM+IgD+	8.313636363636364	B	D3 Imm1	S005	Not-Protected	D003	IMRAS-002-021	IgM+IgD+ B	IgM+IgD+ B: Total
33: Not Protected-IMRAS-005 D3 imm1	CD19+CD21+/CD3-/Clean up/IgM+IgD+/CD27+	0.6202346041055719	B	D3 Imm1	S005	Not-Protected	D003	IMRAS-002-021	IgM+IgD+ B	IgM+IgD+ B: CD27+
33: Not Protected-IMRAS-005 D3 imm1	CD19+CD21+/CD3-/Clean up/IgM+IgD+/CD27+/CD24+	0.5615835777126099	B	D3 Imm1	S005	Not-Protected	D003	IMRAS-002-021	IgM+IgD+ B	IgM+IgD+ B: CD27+CD24+
33: Not Protected-IMRAS-005 D3 imm1	CD19+CD21+/CD3-/Clean up/IgM+IgD+/CD27+/CD24+/CD38-	0.22727272727272727	B	D3 Imm1	S005	Not-Protected	D003	IMRAS-002-021	IgM+IgD+ B	IgM+IgD+ B: CD27+CD24+CD38-
33: Not Protected-IMRAS-005 D3 imm1	CD19+CD21+/CD3-/Clean up/IgM+IgD+/CD27+/CD24+/CD38-/CD11c+	0.06642228739002932	B	D3 Imm1	S005	Not-Protected	D003	IMRAS-002-021	IgM+IgD+ B	IgM+IgD+ B: CD27+CD24+CD38-CD11c+
33: Not Protected-IMRAS-005 D3 imm1	CD19+CD21+/CD3-/Clean up/IgM+IgD+/CD27+/CD24+/CD38-/CD80+	0.03973607038123167	B	D3 Imm1	S005	Not-Protected	D003	IMRAS-002-021	IgM+IgD+ B	IgM+IgD+ B: CD27+CD24+CD38-CD80+
33: Not Protected-IMRAS-005 D3 imm1	CD19+CD21+/CD3-/Clean up/IgM+IgD+/CD27+/CD24+/CD38hi	0.05879765395894428	B	D3 Imm1	S005	Not-Protected	D003	IMRAS-002-021	IgM+IgD+ B	IgM+IgD+ B: CD27+CD24+CD38hi
33: Not Protected-IMRAS-005 D3 imm1	CD19+CD21+/CD3-/Clean up/IgM+IgD+/CD27+/CD24+/CD38hi/CD11c+	0.0061583577712609975	B	D3 Imm1	S005	Not-Protected	D003	IMRAS-002-021	IgM+IgD+ B	IgM+IgD+ B: CD27+CD24+CD38hiCD11c+
33: Not Protected-IMRAS-005 D3 imm1	CD19+CD21+/CD3-/Clean up/IgM+IgD+/CD27+/CD24+/CD38hi/CD80+	0.0021994134897360706	B	D3 Imm1	S005	Not-Protected	D003	IMRAS-002-021	IgM+IgD+ B	IgM+IgD+ B: CD27+CD24+CD38hiCD80+
33: Not Protected-IMRAS-005 D3 imm1	CD19+CD21+/CD3-/Clean up/IgM+IgD+/CD27+/CD24+/CD38int	0.26964809384164223	B	D3 Imm1	S005	Not-Protected	D003	IMRAS-002-021	IgM+IgD+ B	IgM+IgD+ B: CD27+CD24+CD38int
33: Not Protected-IMRAS-005 D3 imm1	CD19+CD21+/CD3-/Clean up/IgM+IgD+/CD27+/CD24+/CD38int/CD11c+	0.041935483870967745	B	D3 Imm1	S005	Not-Protected	D003	IMRAS-002-021	IgM+IgD+ B	IgM+IgD+ B: CD27+CD24+CD38intCD11c+
33: Not Protected-IMRAS-005 D3 imm1	CD19+CD21+/CD3-/Clean up/IgM+IgD+/CD27+/CD24+/CD38int/CD80+	0.03401759530791789	B	D3 Imm1	S005	Not-Protected	D003	IMRAS-002-021	IgM+IgD+ B	IgM+IgD+ B: CD27+CD24+CD38intCD80+
33: Not Protected-IMRAS-005 D3 imm1	CD19+CD21+/CD3-/Clean up/IgM+IgD+/CD27+/CD24+/CD86+Ki67+	0.013929618768328446	B	D3 Imm1	S005	Not-Protected	D003	IMRAS-002-021	IgM+IgD+ B	IgM+IgD+ B: CD27+CD24+CD86+Ki67+
33: Not Protected-IMRAS-005 D3 imm1	CD19+CD21+/CD3-/Clean up/IgM+IgD+/CD27+/CD24-	0.05850439882697947	B	D3 Imm1	S005	Not-Protected	D003	IMRAS-002-021	IgM+IgD+ B	IgM+IgD+ B: CD27+CD24-
33: Not Protected-IMRAS-005 D3 imm1	CD19+CD21+/CD3-/Clean up/IgM+IgD+/CD27+/CD86+Ki67+	0.015249266862170088	B	D3 Imm1	S005	Not-Protected	D003	IMRAS-002-021	IgM+IgD+ B	IgM+IgD+ B: CD27+CD86+Ki67+
33: Not Protected-IMRAS-005 D3 imm1	CD19+CD21+/CD3-/Clean up/IgM+IgD+/CD27-	7.658064516129032	B	D3 Imm1	S005	Not-Protected	D003	IMRAS-002-021	IgM+IgD+ B	IgM+IgD+ B: CD27-
33: Not Protected-IMRAS-005 D3 imm1	CD19+CD21+/CD3-/Clean up/IgM+IgD+/CD27-/CD86+Ki67+	0.02258064516129032	B	D3 Imm1	S005	Not-Protected	D003	IMRAS-002-021	IgM+IgD+ B	IgM+IgD+ B: CD27-CD86+Ki67+
34: Protected-IMRAS-002 D7 imm3	CD19+CD21+/CD3-/Clean up/IgD-IgM-/CD27+/CD24+/CD38-/IgA+	0.09710610932475884	B	D7 Imm3	S002	Protected	D063	IMRAS-002-021	IgA+ B	IgA+ B: CD27+CD24+CD38-
34: Protected-IMRAS-002 D7 imm3	CD19+CD21+/CD3-/Clean up/IgD-IgM-/CD27+/CD24+/CD38-/IgG+	0.17942122186495177	B	D7 Imm3	S002	Protected	D063	IMRAS-002-021	IgG+ B	IgG+ B: CD27+CD24+CD38-
34: Protected-IMRAS-002 D7 imm3	CD19+CD21+/CD3-/Clean up/IgD-IgM-/CD27+/CD24+/CD38hi/IgA+	0.01596998928188639	B	D7 Imm3	S002	Protected	D063	IMRAS-002-021	IgA+ B	IgA+ B: CD27+CD24+CD38hi
34: Protected-IMRAS-002 D7 imm3	CD19+CD21+/CD3-/Clean up/IgD-IgM-/CD27+/CD24+/CD38hi/IgG+	0.012111468381564844	B	D7 Imm3	S002	Protected	D063	IMRAS-002-021	IgG+ B	IgG+ B: CD27+CD24+CD38hi
34: Protected-IMRAS-002 D7 imm3	CD19+CD21+/CD3-/Clean up/IgD-IgM-/CD27+/CD24+/CD38int/IgA+	0.33783494105037515	B	D7 Imm3	S002	Protected	D063	IMRAS-002-021	IgA+ B	IgA+ B: CD27+CD24+CD38int
34: Protected-IMRAS-002 D7 imm3	CD19+CD21+/CD3-/Clean up/IgD-IgM-/CD27+/CD24+/CD38int/IgG+	0.3129689174705252	B	D7 Imm3	S002	Protected	D063	IMRAS-002-021	IgG+ B	IgG+ B: CD27+CD24+CD38int
34: Protected-IMRAS-002 D7 imm3	CD19+CD21+/CD3-/Clean up/IgD-IgM-/CD27+/CD24+/IgA+	0.4592711682743837	B	D7 Imm3	S002	Protected	D063	IMRAS-002-021	IgA+ B	IgA+ B: CD27+CD24+
34: Protected-IMRAS-002 D7 imm3	CD19+CD21+/CD3-/Clean up/IgD-IgM-/CD27+/CD24+/IgG+	0.50975348338692394	B	D7 Imm3	S002	Protected	D063	IMRAS-002-021	IgG+ B	IgG+ B: CD27+CD24+
34: Protected-IMRAS-002 D7 imm3	CD19+CD21+/CD3-/Clean up/IgD-IgM-/CD27+/CD24-/CD38-/IgA+	0.01972132904608789	B	D7 Imm3	S002	Protected	D063	IMRAS-002-021	IgA+ B	IgA+ B: CD27+CD24-CD38-
34: Protected-IMRAS-002 D7 imm3	CD19+CD21+/CD3-/Clean up/IgD-IgM-/CD27+/CD24-/CD38-/IgG+	0.02540192926045016	B	D7 Imm3	S002	Protected	D063	IMRAS-002-021	IgG+ B	IgG+ B: CD27+CD24-CD38-
34: Protected-IMRAS-002 D7 imm3	CD19+CD21+/CD3-/Clean up/IgD-IgM-/CD27+/CD24-/CD38hi/IgA+	0.02679528403001072	B	D7 Imm3	S002	Protected	D063	IMRAS-002-021	IgA+ B	IgA+ B: CD27+CD24-CD38hi
34: Protected-IMRAS-002 D7 imm3	CD19+CD21+/CD3-/Clean up/IgD-IgM-/CD27+/CD24-/CD38hi/IgG+	0.016827438370846732	B	D7 Imm3	S002	Protected	D063	IMRAS-002-021	IgG+ B	IgG+ B: CD27+CD24-CD38hi
34: Protected-IMRAS-002 D7 imm3	CD19+CD21+/CD3-/Clean up/IgD-IgM-/CD27+/CD24-/CD38int/IgA+	0.019506966773847802	B	D7 Imm3	S002	Protected	D063	IMRAS-002-021	IgA+ B	IgA+ B: CD27+CD24-CD38int
34: Protected-IMRAS-002 D7 imm3	CD19+CD21+/CD3-/Clean up/IgD-IgM-/CD27+/CD24-/CD38int/IgG+	0.039013933547695605	B	D7 Imm3	S002	Protected	D063	IMRAS-002-021	IgG+ B	IgG+ B: CD27+CD24-CD38int
34: Protected-IMRAS-002 D7 imm3	CD19+CD21+/CD3-/Clean up/IgD-IgM-/CD27+/CD24-/IgA+	0.06730975348338693	B	D7 Imm3	S002	Protected	D063	IMRAS-002-021	IgA+ B	IgA+ B: CD27+CD24-
34: Protected-IMRAS-002 D7 imm3	CD19+CD21+/CD3-/Clean up/IgD-IgM-/CD27+/CD24-/IgG+	0.08263665594855306	B	D7 Imm3	S002	Protected	D063	IMRAS-002-021	IgG+ B	IgG+ B: CD27+CD24-
34: Protected-IMRAS-002 D7 imm3	CD19+CD21+/CD3-/Clean up/IgM+IgD+	6.907609860664523	B	D7 Imm3	S002	Protected	D063	IMRAS-002-021	IgM+IgD+ B	IgM+IgD+ B: Total
34: Protected-IMRAS-002 D7 imm3	CD19+CD21+/CD3-/Clean up/IgM+IgD+/CD27+	1.2459807073954985	B	D7 Imm3	S002	Protected	D063	IMRAS-002-021	IgM+IgD+ B	IgM+IgD+ B: CD27+
34: Protected-IMRAS-002 D7 imm3	CD19+CD21+/CD3-/Clean up/IgM+IgD+/CD27+/CD24+	1.2251875669882102	B	D7 Imm3	S002	Protected	D063	IMRAS-002-021	IgM+IgD+ B	IgM+IgD+ B: CD27+CD24+
34: Protected-IMRAS-002 D7 imm3	CD19+CD21+/CD3-/Clean up/IgM+IgD+/CD27+/CD24+/CD38-	0.38060021436227226	B	D7 Imm3	S002	Protected	D063	IMRAS-002-021	IgM+IgD+ B	IgM+IgD+ B: CD27+CD24+CD38-
34: Protected-IMRAS-002 D7 imm3	CD19+CD21+/CD3-/Clean up/IgM+IgD+/CD27+/CD24+/CD38-/CD11c+	0.06012861736334405	B	D7 Imm3	S002	Protected	D063	IMRAS-002-021	IgM+IgD+ B	IgM+IgD+ B: CD27+CD24+CD38-CD11c+
34: Protected-IMRAS-002 D7 imm3	CD19+CD21+/CD3-/Clean up/IgM+IgD+/CD27+/CD24+/CD38-/CD80+	0.1285101822079314	B	D7 Imm3	S002	Protected	D063	IMRAS-002-021	IgM+IgD+ B	IgM+IgD+ B: CD27+CD24+CD38-CD80+
34: Protected-IMRAS-002 D7 imm3	CD19+CD21+/CD3-/Clean up/IgM+IgD+/CD27+/CD24+/CD38hi	0.03612004287245445	B	D7 Imm3	S002	Protected	D063	IMRAS-002-021	IgM+IgD+ B	IgM+IgD+ B: CD27+CD24+CD38hi
34: Protected-IMRAS-002 D7 imm3	CD19+CD21+/CD3-/Clean up/IgM+IgD+/CD27+/CD24+/CD38hi/CD11c+	0.009539121114683816	B	D7 Imm3	S002	Protected	D063	IMRAS-002-021	IgM+IgD+ B	IgM+IgD+ B: CD27+CD24+CD38hiCD11c+
34: Protected-IMRAS-002 D7 imm3	CD19+CD21+/CD3-/Clean up/IgM+IgD+/CD27+/CD24+/CD38hi/CD80+	0.007502679528403001	B	D7 Imm3	S002	Protected	D063	IMRAS-002-021	IgM+IgD+ B	IgM+IgD+ B: CD27+CD24+CD38hiCD80+
34: Protected-IMRAS-002 D7 imm3	CD19+CD21+/CD3-/Clean up/IgM+IgD+/CD27+/CD24+/CD38int	0.7946409431939978	B	D7 Imm3	S002	Protected	D063	IMRAS-002-021	IgM+IgD+ B	IgM+IgD+ B: CD27+CD24+CD38int
34: Protected-IMRAS-002 D7 imm3	CD19+CD21+/CD3-/Clean up/IgM+IgD+/CD27+/CD24+/CD38int/CD11c+	0.06195069667738478	B	D7 Imm3	S002	Protected	D063	IMRAS-002-021	IgM+IgD+ B	IgM+IgD+ B: CD27+CD24+CD38intCD11c+
34: Protected-IMRAS-002 D7 imm3	CD19+CD21+/CD3-/Clean up/IgM+IgD+/CD27+/CD24+/CD38int/CD80+	0.1112540192926045	B	D7 Imm3	S002	Protected	D063	IMRAS-002-021	IgM+IgD+ B	IgM+IgD+ B: CD27+CD24+CD38intCD80+
34: Protected-IMRAS-002 D7 imm3	CD19+CD21+/CD3-/Clean up/IgM+IgD+/CD27+/CD24+/CD86+Ki67+	0.010503751339764202	B	D7 Imm3	S002	Protected	D063	IMRAS-002-021	IgM+IgD+ B	IgM+IgD+ B: CD27+CD24+CD86+Ki67+
34: Protected-IMRAS-002 D7 imm3	CD19+CD21+/CD3-/Clean up/IgM+IgD+/CD27+/CD24-	0.020685959271168276	B	D7 Imm3	S002	Protected	D063	IMRAS-002-021	IgM+IgD+ B	IgM+IgD+ B: CD27+CD24-
34: Protected-IMRAS-002 D7 imm3	CD19+CD21+/CD3-/Clean up/IgM+IgD+/CD27+/CD86+Ki67+	0.014255091103965702	B	D7 Imm3	S002	Protected	D063	IMRAS-002-021	IgM+IgD+ B	IgM+IgD+ B: CD27+CD86+Ki67+
34: Protected-IMRAS-002 D7 imm3	CD19+CD21+/CD3-/Clean up/IgM+IgD+/CD27-	5.610075026795284	B	D7 Imm3	S002	Protected	D063	IMRAS-002-021	IgM+IgD+ B	IgM+IgD+ B: CD27-
34: Protected-IMRAS-002 D7 imm3	CD19+CD21+/CD3-/Clean up/IgM+IgD+/CD27-/CD86+Ki67+	0.012540192926045015	B	D7 Imm3	S002	Protected	D063	IMRAS-002-021	IgM+IgD+ B	IgM+IgD+ B: CD27-CD86+Ki67+
35: Not Protected-IMRAS-021 D7 imm1	CD19+CD21+/CD3-/Clean up/IgD-IgM-/CD27+/CD24+/CD38-/IgA+	0.10144546649145861	B	D7 Imm1	S021	Not-Protected	D007	IMRAS-002-021	IgA+ B	IgA+ B: CD27+CD24+CD38-
35: Not Protected-IMRAS-021 D7 imm1	CD19+CD21+/CD3-/Clean up/IgD-IgM-/CD27+/CD24+/CD38-/IgG+	0.1609724047306176	B	D7 Imm1	S021	Not-Protected	D007	IMRAS-002-021	IgG+ B	IgG+ B: CD27+CD24+CD38-
35: Not Protected-IMRAS-021 D7 imm1	CD19+CD21+/CD3-/Clean up/IgD-IgM-/CD27+/CD24+/CD38hi/IgA+	0.027726675427069646	B	D7 Imm1	S021	Not-Protected	D007	IMRAS-002-021	IgA+ B	IgA+ B: CD27+CD24+CD38hi
35: Not Protected-IMRAS-021 D7 imm1	CD19+CD21+/CD3-/Clean up/IgD-IgM-/CD27+/CD24+/CD38hi/IgG+	0.006438896189224704	B	D7 Imm1	S021	Not-Protected	D007	IMRAS-002-021	IgG+ B	IgG+ B: CD27+CD24+CD38hi
35: Not Protected-IMRAS-021 D7 imm1	CD19+CD21+/CD3-/Clean up/IgD-IgM-/CD27+/CD24+/CD38int/IgA+	0.42614980289093296	B	D7 Imm1	S021	Not-Protected	D007	IMRAS-002-021	IgA+ B	IgA+ B: CD27+CD24+CD38int
35: Not Protected-IMRAS-021 D7 imm1	CD19+CD21+/CD3-/Clean up/IgD-IgM-/CD27+/CD24+/CD38int/IgG+	0.3278580814717477	B	D7 Imm1	S021	Not-Protected	D007	IMRAS-002-021	IgG+ B	IgG+ B: CD27+CD24+CD38int
35: Not Protected-IMRAS-021 D7 imm1	CD19+CD21+/CD3-/Clean up/IgD-IgM-/CD27+/CD24+/IgA+	0.562023653088042	B	D7 Imm1	S021	Not-Protected	D007	IMRAS-002-021	IgA+ B	IgA+ B: CD27+CD24+
35: Not Protected-IMRAS-021 D7 imm1	CD19+CD21+/CD3-/Clean up/IgD-IgM-/CD27+/CD24+/IgG+	0.4994743758212878	B	D7 Imm1	S021	Not-Protected	D007	IMRAS-002-021	IgG+ B	IgG+ B: CD27+CD24+
35: Not Protected-IMRAS-021 D7 imm1	CD19+CD21+/CD3-/Clean up/IgD-IgM-/CD27+/CD24-/CD38-/IgA+	0.019448094612352168	B	D7 Imm1	S021	Not-Protected	D007	IMRAS-002-021	IgA+ B	IgA+ B: CD27+CD24-CD38-
35: Not Protected-IMRAS-021 D7 imm1	CD19+CD21+/CD3-/Clean up/IgD-IgM-/CD27+/CD24-/CD38-/IgG+	0.013797634691195795	B	D7 Imm1	S021	Not-Protected	D007	IMRAS-002-021	IgG+ B	IgG+ B: CD27+CD24-CD38-
35: Not Protected-IMRAS-021 D7 imm1	CD19+CD21+/CD3-/Clean up/IgD-IgM-/CD27+/CD24-/CD38hi/IgA+	0.038896189224704336	B	D7 Imm1	S021	Not-Protected	D007	IMRAS-002-021	IgA+ B	IgA+ B: CD27+CD24-CD38hi
35: Not Protected-IMRAS-021 D7 imm1	CD19+CD21+/CD3-/Clean up/IgD-IgM-/CD27+/CD24-/CD38hi/IgG+	0.013272010512483574	B	D7 Imm1	S021	Not-Protected	D007	IMRAS-002-021	IgG+ B	IgG+ B: CD27+CD24-CD38hi
35: Not Protected-IMRAS-021 D7 imm1	CD19+CD21+/CD3-/Clean up/IgD-IgM-/CD27+/CD24-/CD38int/IgA+	0.02431011826544021	B	D7 Imm1	S021	Not-Protected	D007	IMRAS-002-021	IgA+ B	IgA+ B: CD27+CD24-CD38int
35: Not Protected-IMRAS-021 D7 imm1	CD19+CD21+/CD3-/Clean up/IgD-IgM-/CD27+/CD24-/CD38int/IgG+	0.04178712220762155	B	D7 Imm1	S021	Not-Protected	D007	IMRAS-002-021	IgG+ B	IgG+ B: CD27+CD24-CD38int
35: Not Protected-IMRAS-021 D7 imm1	CD19+CD21+/CD3-/Clean up/IgD-IgM-/CD27+/CD24-/IgA+	0.08396846254927727	B	D7 Imm1	S021	Not-Protected	D007	IMRAS-002-021	IgA+ B	IgA+ B: CD27+CD24-
35: Not Protected-IMRAS-021 D7 imm1	CD19+CD21+/CD3-/Clean up/IgD-IgM-/CD27+/CD24-/IgG+	0.06938239159001314	B	D7 Imm1	S021	Not-Protected	D007	IMRAS-002-021	IgG+ B	IgG+ B: CD27+CD24-
35: Not Protected-IMRAS-021 D7 imm1	CD19+CD21+/CD3-/Clean up/IgM+IgD+	8.096846254927726	B	D7 Imm1	S021	Not-Protected	D007	IMRAS-002-021	IgM+IgD+ B	IgM+IgD+ B: Total
35: Not Protected-IMRAS-021 D7 imm1	CD19+CD21+/CD3-/Clean up/IgM+IgD+/CD27+	0.7563731931668857	B	D7 Imm1	S021	Not-Protected	D007	IMRAS-002-021	IgM+IgD+ B	IgM+IgD+ B: CD27+
35: Not Protected-IMRAS-021 D7 imm1	CD19+CD21+/CD3-/Clean up/IgM+IgD+/CD27+/CD24+	0.7332457293035479	B	D7 Imm1	S021	Not-Protected	D007	IMRAS-002-021	IgM+IgD+ B	IgM+IgD+ B: CD27+CD24+
35: Not Protected-IMRAS-021 D7 imm1	CD19+CD21+/CD3-/Clean up/IgM+IgD+/CD27+/CD24+/CD38-	0.22417871222076216	B	D7 Imm1	S021	Not-Protected	D007	IMRAS-002-021	IgM+IgD+ B	IgM+IgD+ B: CD27+CD24+CD38-
35: Not Protected-IMRAS-021 D7 imm1	CD19+CD21+/CD3-/Clean up/IgM+IgD+/CD27+/CD24+/CD38-/CD11c+	0.03482260183968462	B	D7 Imm1	S021	Not-Protected	D007	IMRAS-002-021	IgM+IgD+ B	IgM+IgD+ B: CD27+CD24+CD38-CD11c+
35: Not Protected-IMRAS-021 D7 imm1	CD19+CD21+/CD3-/Clean up/IgM+IgD+/CD27+/CD24+/CD38-/CD80+	0.03482260183968462	B	D7 Imm1	S021	Not-Protected	D007	IMRAS-002-021	IgM+IgD+ B	IgM+IgD+ B: CD27+CD24+CD38-CD80+
35: Not Protected-IMRAS-021 D7 imm1	CD19+CD21+/CD3-/Clean up/IgM+IgD+/CD27+/CD24+/CD38hi	0.025886990801576873	B	D7 Imm1	S021	Not-Protected	D007	IMRAS-002-021	IgM+IgD+ B	IgM+IgD+ B: CD27+CD24+CD38hi
35: Not Protected-IMRAS-021 D7 imm1	CD19+CD21+/CD3-/Clean up/IgM+IgD+/CD27+/CD24+/CD38hi/CD11c+	0.007490144546649146	B	D7 Imm1	S021	Not-Protected	D007	IMRAS-002-021	IgM+IgD+ B	IgM+IgD+ B: CD27+CD24+CD38hiCD11c+
35: Not Protected-IMRAS-021 D7 imm1	CD19+CD21+/CD3-/Clean up/IgM+IgD+/CD27+/CD24+/CD38hi/CD80+	0.005913272010512484	B	D7 Imm1	S021	Not-Protected	D007	IMRAS-002-021	IgM+IgD+ B	IgM+IgD+ B: CD27+CD24+CD38hiCD80+
35: Not Protected-IMRAS-021 D7 imm1	CD19+CD21+/CD3-/Clean up/IgM+IgD+/CD27+/CD24+/CD38int	0.473850197109067	B	D7 Imm1	S021	Not-Protected	D007	IMRAS-002-021	IgM+IgD+ B	IgM+IgD+ B: CD27+CD24+CD38int
35: Not Protected-IMRAS-021 D7 imm1	CD19+CD21+/CD3-/Clean up/IgM+IgD+/CD27+/CD24+/CD38int/CD11c+	0.056898817345597895	B	D7 Imm1	S021	Not-Protected	D007	IMRAS-002-021	IgM+IgD+ B	IgM+IgD+ B: CD27+CD24+CD38intCD11c+
35: Not Protected-IMRAS-021 D7 imm1	CD19+CD21+/CD3-/Clean up/IgM+IgD+/CD27+/CD24+/CD38int/CD80+	0.05348226018396846	B	D7 Imm1	S021	Not-Protected	D007	IMRAS-002-021	IgM+IgD+ B	IgM+IgD+ B: CD27+CD24+CD38intCD80+
35: Not Protected-IMRAS-021 D7 imm1	CD19+CD21+/CD3-/Clean up/IgM+IgD+/CD27+/CD24+/CD86+Ki67+	0.010906701708278581	B	D7 Imm1	S021	Not-Protected	D007	IMRAS-002-021	IgM+IgD+ B	IgM+IgD+ B: CD27+CD24+CD86+Ki67+
35: Not Protected-IMRAS-021 D7 imm1	CD19+CD21+/CD3-/Clean up/IgM+IgD+/CD27+/CD24-	0.022996057818659658	B	D7 Imm1	S021	Not-Protected	D007	IMRAS-002-021	IgM+IgD+ B	IgM+IgD+ B: CD27+CD24-
35: Not Protected-IMRAS-021 D7 imm1	CD19+CD21+/CD3-/Clean up/IgM+IgD+/CD27+/CD86+Ki67+	0.01668856767411301	B	D7 Imm1	S021	Not-Protected	D007	IMRAS-002-021	IgM+IgD+ B	IgM+IgD+ B: CD27+CD86+Ki67+
35: Not Protected-IMRAS-021 D7 imm1	CD19+CD21+/CD3-/Clean up/IgM+IgD+/CD27-	7.303153745072273	B	D7 Imm1	S021	Not-Protected	D007	IMRAS-002-021	IgM+IgD+ B	IgM+IgD+ B: CD27-
35: Not Protected-IMRAS-021 D7 imm1	CD19+CD21+/CD3-/Clean up/IgM+IgD+/CD27-/CD86+Ki67+	0.011432325886990802	B	D7 Imm1	S021	Not-Protected	D007	IMRAS-002-021	IgM+IgD+ B	IgM+IgD+ B: CD27-CD86+Ki67+
36: Not Protected-IMRAS-005 D14 imm5	CD19+CD21+/CD3-/Clean up/IgD-IgM-/CD27+/CD24+/CD38-/IgA+	0.01851106639839034	B	D14 Imm5	S005	Not-Protected	D133	IMRAS-002-021	IgA+ B	IgA+ B: CD27+CD24+CD38-
36: Not Protected-IMRAS-005 D14 imm5	CD19+CD21+/CD3-/Clean up/IgD-IgM-/CD27+/CD24+/CD38-/IgG+	0.03903420523138833	B	D14 Imm5	S005	Not-Protected	D133	IMRAS-002-021	IgG+ B	IgG+ B: CD27+CD24+CD38-
36: Not Protected-IMRAS-005 D14 imm5	CD19+CD21+/CD3-/Clean up/IgD-IgM-/CD27+/CD24+/CD38hi/IgA+	0.0019114688128772635	B	D14 Imm5	S005	Not-Protected	D133	IMRAS-002-021	IgA+ B	IgA+ B: CD27+CD24+CD38hi
36: Not Protected-IMRAS-005 D14 imm5	CD19+CD21+/CD3-/Clean up/IgD-IgM-/CD27+/CD24+/CD38hi/IgG+	0.003420523138832998	B	D14 Imm5	S005	Not-Protected	D133	IMRAS-002-021	IgG+ B	IgG+ B: CD27+CD24+CD38hi
36: Not Protected-IMRAS-005 D14 imm5	CD19+CD21+/CD3-/Clean up/IgD-IgM-/CD27+/CD24+/CD38int/IgA+	0.07806841046277666	B	D14 Imm5	S005	Not-Protected	D133	IMRAS-002-021	IgA+ B	IgA+ B: CD27+CD24+CD38int
36: Not Protected-IMRAS-005 D14 imm5	CD19+CD21+/CD3-/Clean up/IgD-IgM-/CD27+/CD24+/CD38int/IgG+	0.14808853118712273	B	D14 Imm5	S005	Not-Protected	D133	IMRAS-002-021	IgG+ B	IgG+ B: CD27+CD24+CD38int
36: Not Protected-IMRAS-005 D14 imm5	CD19+CD21+/CD3-/Clean up/IgD-IgM-/CD27+/CD24+/IgA+	0.09959758551307847	B	D14 Imm5	S005	Not-Protected	D133	IMRAS-002-021	IgA+ B	IgA+ B: CD27+CD24+
36: Not Protected-IMRAS-005 D14 imm5	CD19+CD21+/CD3-/Clean up/IgD-IgM-/CD27+/CD24+/IgG+	0.1921529175050302	B	D14 Imm5	S005	Not-Protected	D133	IMRAS-002-021	IgG+ B	IgG+ B: CD27+CD24+
36: Not Protected-IMRAS-005 D14 imm5	CD19+CD21+/CD3-/Clean up/IgD-IgM-/CD27+/CD24-/CD38-/IgA+	0.004225352112676056	B	D14 Imm5	S005	Not-Protected	D133	IMRAS-002-021	IgA+ B	IgA+ B: CD27+CD24-CD38-
36: Not Protected-IMRAS-005 D14 imm5	CD19+CD21+/CD3-/Clean up/IgD-IgM-/CD27+/CD24-/CD38-/IgG+	0.009456740442655936	B	D14 Imm5	S005	Not-Protected	D133	IMRAS-002-021	IgG+ B	IgG+ B: CD27+CD24-CD38-
36: Not Protected-IMRAS-005 D14 imm5	CD19+CD21+/CD3-/Clean up/IgD-IgM-/CD27+/CD24-/CD38hi/IgA+	0.005130784708249497	B	D14 Imm5	S005	Not-Protected	D133	IMRAS-002-021	IgA+ B	IgA+ B: CD27+CD24-CD38hi
36: Not Protected-IMRAS-005 D14 imm5	CD19+CD21+/CD3-/Clean up/IgD-IgM-/CD27+/CD24-/CD38hi/IgG+	0.007142857142857143	B	D14 Imm5	S005	Not-Protected	D133	IMRAS-002-021	IgG+ B	IgG+ B: CD27+CD24-CD38hi
36: Not Protected-IMRAS-005 D14 imm5	CD19+CD21+/CD3-/Clean up/IgD-IgM-/CD27+/CD24-/CD38int/IgA+	0.015694164989939637	B	D14 Imm5	S005	Not-Protected	D133	IMRAS-002-021	IgA+ B	IgA+ B: CD27+CD24-CD38int
36: Not Protected-IMRAS-005 D14 imm5	CD19+CD21+/CD3-/Clean up/IgD-IgM-/CD27+/CD24-/CD38int/IgG+	0.05663983903420523	B	D14 Imm5	S005	Not-Protected	D133	IMRAS-002-021	IgG+ B	IgG+ B: CD27+CD24-CD38int
36: Not Protected-IMRAS-005 D14 imm5	CD19+CD21+/CD3-/Clean up/IgD-IgM-/CD27+/CD24-/IgA+	0.025653923541247486	B	D14 Imm5	S005	Not-Protected	D133	IMRAS-002-021	IgA+ B	IgA+ B: CD27+CD24-
36: Not Protected-IMRAS-005 D14 imm5	CD19+CD21+/CD3-/Clean up/IgD-IgM-/CD27+/CD24-/IgG+	0.07434607645875252	B	D14 Imm5	S005	Not-Protected	D133	IMRAS-002-021	IgG+ B	IgG+ B: CD27+CD24-
36: Not Protected-IMRAS-005 D14 imm5	CD19+CD21+/CD3-/Clean up/IgM+IgD+	10.96579476861167	B	D14 Imm5	S005	Not-Protected	D133	IMRAS-002-021	IgM+IgD+ B	IgM+IgD+ B: Total
36: Not Protected-IMRAS-005 D14 imm5	CD19+CD21+/CD3-/Clean up/IgM+IgD+/CD27+	1.156036217303823	B	D14 Imm5	S005	Not-Protected	D133	IMRAS-002-021	IgM+IgD+ B	IgM+IgD+ B: CD27+
36: Not Protected-IMRAS-005 D14 imm5	CD19+CD21+/CD3-/Clean up/IgM+IgD+/CD27+/CD24+	1.0769617706237424	B	D14 Imm5	S005	Not-Protected	D133	IMRAS-002-021	IgM+IgD+ B	IgM+IgD+ B: CD27+CD24+
36: Not Protected-IMRAS-005 D14 imm5	CD19+CD21+/CD3-/Clean up/IgM+IgD+/CD27+/CD24+/CD38-	0.406841046277666	B	D14 Imm5	S005	Not-Protected	D133	IMRAS-002-021	IgM+IgD+ B	IgM+IgD+ B: CD27+CD24+CD38-
36: Not Protected-IMRAS-005 D14 imm5	CD19+CD21+/CD3-/Clean up/IgM+IgD+/CD27+/CD24+/CD38-/CD11c+	0.06670020120724346	B	D14 Imm5	S005	Not-Protected	D133	IMRAS-002-021	IgM+IgD+ B	IgM+IgD+ B: CD27+CD24+CD38-CD11c+
36: Not Protected-IMRAS-005 D14 imm5	CD19+CD21+/CD3-/Clean up/IgM+IgD+/CD27+/CD24+/CD38-/CD80+	0.06529175050301811	B	D14 Imm5	S005	Not-Protected	D133	IMRAS-002-021	IgM+IgD+ B	IgM+IgD+ B: CD27+CD24+CD38-CD80+
36: Not Protected-IMRAS-005 D14 imm5	CD19+CD21+/CD3-/Clean up/IgM+IgD+/CD27+/CD24+/CD38hi	0.08480885311871228	B	D14 Imm5	S005	Not-Protected	D133	IMRAS-002-021	IgM+IgD+ B	IgM+IgD+ B: CD27+CD24+CD38hi
36: Not Protected-IMRAS-005 D14 imm5	CD19+CD21+/CD3-/Clean up/IgM+IgD+/CD27+/CD24+/CD38hi/CD11c+	0.012474849094567404	B	D14 Imm5	S005	Not-Protected	D133	IMRAS-002-021	IgM+IgD+ B	IgM+IgD+ B: CD27+CD24+CD38hiCD11c+
36: Not Protected-IMRAS-005 D14 imm5	CD19+CD21+/CD3-/Clean up/IgM+IgD+/CD27+/CD24+/CD38hi/CD80+	0.006740442655935613	B	D14 Imm5	S005	Not-Protected	D133	IMRAS-002-021	IgM+IgD+ B	IgM+IgD+ B: CD27+CD24+CD38hiCD80+
36: Not Protected-IMRAS-005 D14 imm5	CD19+CD21+/CD3-/Clean up/IgM+IgD+/CD27+/CD24+/CD38int	0.5745472837022133	B	D14 Imm5	S005	Not-Protected	D133	IMRAS-002-021	IgM+IgD+ B	IgM+IgD+ B: CD27+CD24+CD38int
36: Not Protected-IMRAS-005 D14 imm5	CD19+CD21+/CD3-/Clean up/IgM+IgD+/CD27+/CD24+/CD38int/CD11c+	0.05714285714285714	B	D14 Imm5	S005	Not-Protected	D133	IMRAS-002-021	IgM+IgD+ B	IgM+IgD+ B: CD27+CD24+CD38intCD11c+
36: Not Protected-IMRAS-005 D14 imm5	CD19+CD21+/CD3-/Clean up/IgM+IgD+/CD27+/CD24+/CD38int/CD80+	0.06720321931589537	B	D14 Imm5	S005	Not-Protected	D133	IMRAS-002-021	IgM+IgD+ B	IgM+IgD+ B: CD27+CD24+CD38intCD80+
36: Not Protected-IMRAS-005 D14 imm5	CD19+CD21+/CD3-/Clean up/IgM+IgD+/CD27+/CD24+/CD86+Ki67+	0.018611670020120725	B	D14 Imm5	S005	Not-Protected	D133	IMRAS-002-021	IgM+IgD+ B	IgM+IgD+ B: CD27+CD24+CD86+Ki67+
36: Not Protected-IMRAS-005 D14 imm5	CD19+CD21+/CD3-/Clean up/IgM+IgD+/CD27+/CD24-	0.07887323943661972	B	D14 Imm5	S005	Not-Protected	D133	IMRAS-002-021	IgM+IgD+ B	IgM+IgD+ B: CD27+CD24-
36: Not Protected-IMRAS-005 D14 imm5	CD19+CD21+/CD3-/Clean up/IgM+IgD+/CD27+/CD86+Ki67+	0.02142857142857143	B	D14 Imm5	S005	Not-Protected	D133	IMRAS-002-021	IgM+IgD+ B	IgM+IgD+ B: CD27+CD86+Ki67+
36: Not Protected-IMRAS-005 D14 imm5	CD19+CD21+/CD3-/Clean up/IgM+IgD+/CD27-	9.795472837022134	B	D14 Imm5	S005	Not-Protected	D133	IMRAS-002-021	IgM+IgD+ B	IgM+IgD+ B: CD27-
36: Not Protected-IMRAS-005 D14 imm5	CD19+CD21+/CD3-/Clean up/IgM+IgD+/CD27-/CD86+Ki67+	0.027364185110663984	B	D14 Imm5	S005	Not-Protected	D133	IMRAS-002-021	IgM+IgD+ B	IgM+IgD+ B: CD27-CD86+Ki67+
39: Protected-IMRAS-002 D7 imm1	CD19+CD21+/CD3-/Clean up/IgD-IgM-/CD27+/CD24+/CD38-/IgA+	0.11331018518518518	B	D7 Imm1	S002	Protected	D007	IMRAS-002-021	IgA+ B	IgA+ B: CD27+CD24+CD38-
39: Protected-IMRAS-002 D7 imm1	CD19+CD21+/CD3-/Clean up/IgD-IgM-/CD27+/CD24+/CD38-/IgG+	0.20694444444444443	B	D7 Imm1	S002	Protected	D007	IMRAS-002-021	IgG+ B	IgG+ B: CD27+CD24+CD38-
39: Protected-IMRAS-002 D7 imm1	CD19+CD21+/CD3-/Clean up/IgD-IgM-/CD27+/CD24+/CD38hi/IgA+	0.013425925925925926	B	D7 Imm1	S002	Protected	D007	IMRAS-002-021	IgA+ B	IgA+ B: CD27+CD24+CD38hi
39: Protected-IMRAS-002 D7 imm1	CD19+CD21+/CD3-/Clean up/IgD-IgM-/CD27+/CD24+/CD38hi/IgG+	0.007407407407407408	B	D7 Imm1	S002	Protected	D007	IMRAS-002-021	IgG+ B	IgG+ B: CD27+CD24+CD38hi
39: Protected-IMRAS-002 D7 imm1	CD19+CD21+/CD3-/Clean up/IgD-IgM-/CD27+/CD24+/CD38int/IgA+	0.3840277777777778	B	D7 Imm1	S002	Protected	D007	IMRAS-002-021	IgA+ B	IgA+ B: CD27+CD24+CD38int
39: Protected-IMRAS-002 D7 imm1	CD19+CD21+/CD3-/Clean up/IgD-IgM-/CD27+/CD24+/CD38int/IgG+	0.3731481481481482	B	D7 Imm1	S002	Protected	D007	IMRAS-002-021	IgG+ B	IgG+ B: CD27+CD24+CD38int
39: Protected-IMRAS-002 D7 imm1	CD19+CD21+/CD3-/Clean up/IgD-IgM-/CD27+/CD24+/IgA+	0.5181712962962963	B	D7 Imm1	S002	Protected	D007	IMRAS-002-021	IgA+ B	IgA+ B: CD27+CD24+
39: Protected-IMRAS-002 D7 imm1	CD19+CD21+/CD3-/Clean up/IgD-IgM-/CD27+/CD24+/IgG+	0.5917824074074074	B	D7 Imm1	S002	Protected	D007	IMRAS-002-021	IgG+ B	IgG+ B: CD27+CD24+
39: Protected-IMRAS-002 D7 imm1	CD19+CD21+/CD3-/Clean up/IgD-IgM-/CD27+/CD24-/CD38-/IgA+	0.026851851851851852	B	D7 Imm1	S002	Protected	D007	IMRAS-002-021	IgA+ B	IgA+ B: CD27+CD24-CD38-
39: Protected-IMRAS-002 D7 imm1	CD19+CD21+/CD3-/Clean up/IgD-IgM-/CD27+/CD24-/CD38-/IgG+	0.028819444444444446	B	D7 Imm1	S002	Protected	D007	IMRAS-002-021	IgG+ B	IgG+ B: CD27+CD24-CD38-
39: Protected-IMRAS-002 D7 imm1	CD19+CD21+/CD3-/Clean up/IgD-IgM-/CD27+/CD24-/CD38hi/IgA+	0.01574074074074074	B	D7 Imm1	S002	Protected	D007	IMRAS-002-021	IgA+ B	IgA+ B: CD27+CD24-CD38hi
39: Protected-IMRAS-002 D7 imm1	CD19+CD21+/CD3-/Clean up/IgD-IgM-/CD27+/CD24-/CD38hi/IgG+	0.013194444444444444	B	D7 Imm1	S002	Protected	D007	IMRAS-002-021	IgG+ B	IgG+ B: CD27+CD24-CD38hi
39: Protected-IMRAS-002 D7 imm1	CD19+CD21+/CD3-/Clean up/IgD-IgM-/CD27+/CD24-/CD38int/IgA+	0.02337962962962963	B	D7 Imm1	S002	Protected	D007	IMRAS-002-021	IgA+ B	IgA+ B: CD27+CD24-CD38int
39: Protected-IMRAS-002 D7 imm1	CD19+CD21+/CD3-/Clean up/IgD-IgM-/CD27+/CD24-/CD38int/IgG+	0.04513888888888889	B	D7 Imm1	S002	Protected	D007	IMRAS-002-021	IgG+ B	IgG+ B: CD27+CD24-CD38int
39: Protected-IMRAS-002 D7 imm1	CD19+CD21+/CD3-/Clean up/IgD-IgM-/CD27+/CD24-/IgA+	0.0667824074074074	B	D7 Imm1	S002	Protected	D007	IMRAS-002-021	IgA+ B	IgA+ B: CD27+CD24-
39: Protected-IMRAS-002 D7 imm1	CD19+CD21+/CD3-/Clean up/IgD-IgM-/CD27+/CD24-/IgG+	0.08773148148148148	B	D7 Imm1	S002	Protected	D007	IMRAS-002-021	IgG+ B	IgG+ B: CD27+CD24-
39: Protected-IMRAS-002 D7 imm1	CD19+CD21+/CD3-/Clean up/IgM+IgD+	8.6	B	D7 Imm1	S002	Protected	D007	IMRAS-002-021	IgM+IgD+ B	IgM+IgD+ B: Total
39: Protected-IMRAS-002 D7 imm1	CD19+CD21+/CD3-/Clean up/IgM+IgD+/CD27+	1.2465277777777777	B	D7 Imm1	S002	Protected	D007	IMRAS-002-021	IgM+IgD+ B	IgM+IgD+ B: CD27+
39: Protected-IMRAS-002 D7 imm1	CD19+CD21+/CD3-/Clean up/IgM+IgD+/CD27+/CD24+	1.2284722222222222	B	D7 Imm1	S002	Protected	D007	IMRAS-002-021	IgM+IgD+ B	IgM+IgD+ B: CD27+CD24+
39: Protected-IMRAS-002 D7 imm1	CD19+CD21+/CD3-/Clean up/IgM+IgD+/CD27+/CD24+/CD38-	0.38483796296296297	B	D7 Imm1	S002	Protected	D007	IMRAS-002-021	IgM+IgD+ B	IgM+IgD+ B: CD27+CD24+CD38-
39: Protected-IMRAS-002 D7 imm1	CD19+CD21+/CD3-/Clean up/IgM+IgD+/CD27+/CD24+/CD38-/CD11c+	0.0775462962962963	B	D7 Imm1	S002	Protected	D007	IMRAS-002-021	IgM+IgD+ B	IgM+IgD+ B: CD27+CD24+CD38-CD11c+
39: Protected-IMRAS-002 D7 imm1	CD19+CD21+/CD3-/Clean up/IgM+IgD+/CD27+/CD24+/CD38-/CD80+	0.14594907407407406	B	D7 Imm1	S002	Protected	D007	IMRAS-002-021	IgM+IgD+ B	IgM+IgD+ B: CD27+CD24+CD38-CD80+
39: Protected-IMRAS-002 D7 imm1	CD19+CD21+/CD3-/Clean up/IgM+IgD+/CD27+/CD24+/CD38hi	0.03611111111111111	B	D7 Imm1	S002	Protected	D007	IMRAS-002-021	IgM+IgD+ B	IgM+IgD+ B: CD27+CD24+CD38hi
39: Protected-IMRAS-002 D7 imm1	CD19+CD21+/CD3-/Clean up/IgM+IgD+/CD27+/CD24+/CD38hi/CD11c+	0.01099537037037037	B	D7 Imm1	S002	Protected	D007	IMRAS-002-021	IgM+IgD+ B	IgM+IgD+ B: CD27+CD24+CD38hiCD11c+
39: Protected-IMRAS-002 D7 imm1	CD19+CD21+/CD3-/Clean up/IgM+IgD+/CD27+/CD24+/CD38hi/CD80+	0.008449074074074074	B	D7 Imm1	S002	Protected	D007	IMRAS-002-021	IgM+IgD+ B	IgM+IgD+ B: CD27+CD24+CD38hiCD80+
39: Protected-IMRAS-002 D7 imm1	CD19+CD21+/CD3-/Clean up/IgM+IgD+/CD27+/CD24+/CD38int	0.7956018518518518	B	D7 Imm1	S002	Protected	D007	IMRAS-002-021	IgM+IgD+ B	IgM+IgD+ B: CD27+CD24+CD38int
39: Protected-IMRAS-002 D7 imm1	CD19+CD21+/CD3-/Clean up/IgM+IgD+/CD27+/CD24+/CD38int/CD11c+	0.07407407407407407	B	D7 Imm1	S002	Protected	D007	IMRAS-002-021	IgM+IgD+ B	IgM+IgD+ B: CD27+CD24+CD38intCD11c+
39: Protected-IMRAS-002 D7 imm1	CD19+CD21+/CD3-/Clean up/IgM+IgD+/CD27+/CD24+/CD38int/CD80+	0.125	B	D7 Imm1	S002	Protected	D007	IMRAS-002-021	IgM+IgD+ B	IgM+IgD+ B: CD27+CD24+CD38intCD80+
39: Protected-IMRAS-002 D7 imm1	CD19+CD21+/CD3-/Clean up/IgM+IgD+/CD27+/CD24+/CD86+Ki67+	0.010763888888888889	B	D7 Imm1	S002	Protected	D007	IMRAS-002-021	IgM+IgD+ B	IgM+IgD+ B: CD27+CD24+CD86+Ki67+
39: Protected-IMRAS-002 D7 imm1	CD19+CD21+/CD3-/Clean up/IgM+IgD+/CD27+/CD24-	0.017939814814814815	B	D7 Imm1	S002	Protected	D007	IMRAS-002-021	IgM+IgD+ B	IgM+IgD+ B: CD27+CD24-
39: Protected-IMRAS-002 D7 imm1	CD19+CD21+/CD3-/Clean up/IgM+IgD+/CD27+/CD86+Ki67+	0.013657407407407408	B	D7 Imm1	S002	Protected	D007	IMRAS-002-021	IgM+IgD+ B	IgM+IgD+ B: CD27+CD86+Ki67+
39: Protected-IMRAS-002 D7 imm1	CD19+CD21+/CD3-/Clean up/IgM+IgD+/CD27-	7.294675925925926	B	D7 Imm1	S002	Protected	D007	IMRAS-002-021	IgM+IgD+ B	IgM+IgD+ B: CD27-
39: Protected-IMRAS-002 D7 imm1	CD19+CD21+/CD3-/Clean up/IgM+IgD+/CD27-/CD86+Ki67+	0.01574074074074074	B	D7 Imm1	S002	Protected	D007	IMRAS-002-021	IgM+IgD+ B	IgM+IgD+ B: CD27-CD86+Ki67+
1: Protected-IMRAS-039 D0 Imm1	CD19+CD21+/CD3-/Clean up/IgD-IgM-/CD27+/CD24+/CD38-/IgA+	0.13317479191438764	B	D0 Imm1	S039	Protected	D000	IMRAS-033-054	IgA+ B	IgA+ B: CD27+CD24+CD38-
1: Protected-IMRAS-039 D0 Imm1	CD19+CD21+/CD3-/Clean up/IgD-IgM-/CD27+/CD24+/CD38-/IgG+	0.17110582639714625	B	D0 Imm1	S039	Protected	D000	IMRAS-033-054	IgG+ B	IgG+ B: CD27+CD24+CD38-
1: Protected-IMRAS-039 D0 Imm1	CD19+CD21+/CD3-/Clean up/IgD-IgM-/CD27+/CD24+/CD38hi/IgA+	0.0019024970273483948	B	D0 Imm1	S039	Protected	D000	IMRAS-033-054	IgA+ B	IgA+ B: CD27+CD24+CD38hi
1: Protected-IMRAS-039 D0 Imm1	CD19+CD21+/CD3-/Clean up/IgD-IgM-/CD27+/CD24+/CD38hi/IgG+	5.945303210463733e-4	B	D0 Imm1	S039	Protected	D000	IMRAS-033-054	IgG+ B	IgG+ B: CD27+CD24+CD38hi
1: Protected-IMRAS-039 D0 Imm1	CD19+CD21+/CD3-/Clean up/IgD-IgM-/CD27+/CD24+/CD38int/IgA+	0.11807372175980975	B	D0 Imm1	S039	Protected	D000	IMRAS-033-054	IgA+ B	IgA+ B: CD27+CD24+CD38int
1: Protected-IMRAS-039 D0 Imm1	CD19+CD21+/CD3-/Clean up/IgD-IgM-/CD27+/CD24+/CD38int/IgG+	0.07051129607609988	B	D0 Imm1	S039	Protected	D000	IMRAS-033-054	IgG+ B	IgG+ B: CD27+CD24+CD38int
1: Protected-IMRAS-039 D0 Imm1	CD19+CD21+/CD3-/Clean up/IgD-IgM-/CD27+/CD24+/IgA+	0.25457788347205706	B	D0 Imm1	S039	Protected	D000	IMRAS-033-054	IgA+ B	IgA+ B: CD27+CD24+
1: Protected-IMRAS-039 D0 Imm1	CD19+CD21+/CD3-/Clean up/IgD-IgM-/CD27+/CD24+/IgG+	0.24328180737217597	B	D0 Imm1	S039	Protected	D000	IMRAS-033-054	IgG+ B	IgG+ B: CD27+CD24+
1: Protected-IMRAS-039 D0 Imm1	CD19+CD21+/CD3-/Clean up/IgD-IgM-/CD27+/CD24-/CD38-/IgA+	0.056956004756242566	B	D0 Imm1	S039	Protected	D000	IMRAS-033-054	IgA+ B	IgA+ B: CD27+CD24-CD38-
1: Protected-IMRAS-039 D0 Imm1	CD19+CD21+/CD3-/Clean up/IgD-IgM-/CD27+/CD24-/CD38-/IgG+	0.03852556480380499	B	D0 Imm1	S039	Protected	D000	IMRAS-033-054	IgG+ B	IgG+ B: CD27+CD24-CD38-
1: Protected-IMRAS-039 D0 Imm1	CD19+CD21+/CD3-/Clean up/IgD-IgM-/CD27+/CD24-/CD38hi/IgA+	0.05112960760998811	B	D0 Imm1	S039	Protected	D000	IMRAS-033-054	IgA+ B	IgA+ B: CD27+CD24-CD38hi
1: Protected-IMRAS-039 D0 Imm1	CD19+CD21+/CD3-/Clean up/IgD-IgM-/CD27+/CD24-/CD38hi/IgG+	0.011414982164090369	B	D0 Imm1	S039	Protected	D000	IMRAS-033-054	IgG+ B	IgG+ B: CD27+CD24-CD38hi
1: Protected-IMRAS-039 D0 Imm1	CD19+CD21+/CD3-/Clean up/IgD-IgM-/CD27+/CD24-/CD38int/IgA+	0.031985731272294884	B	D0 Imm1	S039	Protected	D000	IMRAS-033-054	IgA+ B	IgA+ B: CD27+CD24-CD38int
1: Protected-IMRAS-039 D0 Imm1	CD19+CD21+/CD3-/Clean up/IgD-IgM-/CD27+/CD24-/CD38int/IgG+	0.014625445897740785	B	D0 Imm1	S039	Protected	D000	IMRAS-033-054	IgG+ B	IgG+ B: CD27+CD24-CD38int
1: Protected-IMRAS-039 D0 Imm1	CD19+CD21+/CD3-/Clean up/IgD-IgM-/CD27+/CD24-/IgA+	0.14197384066587396	B	D0 Imm1	S039	Protected	D000	IMRAS-033-054	IgA+ B	IgA+ B: CD27+CD24-
1: Protected-IMRAS-039 D0 Imm1	CD19+CD21+/CD3-/Clean up/IgD-IgM-/CD27+/CD24-/IgG+	0.06516052318668251	B	D0 Imm1	S039	Protected	D000	IMRAS-033-054	IgG+ B	IgG+ B: CD27+CD24-
1: Protected-IMRAS-039 D0 Imm1	CD19+CD21+/CD3-/Clean up/IgM+IgD+	7.598573127229488	B	D0 Imm1	S039	Protected	D000	IMRAS-033-054	IgM+IgD+ B	IgM+IgD+ B: Total
1: Protected-IMRAS-039 D0 Imm1	CD19+CD21+/CD3-/Clean up/IgM+IgD+/CD27+	0.6906064209274673	B	D0 Imm1	S039	Protected	D000	IMRAS-033-054	IgM+IgD+ B	IgM+IgD+ B: CD27+
1: Protected-IMRAS-039 D0 Imm1	CD19+CD21+/CD3-/Clean up/IgM+IgD+/CD27+/CD24+	0.6634958382877527	B	D0 Imm1	S039	Protected	D000	IMRAS-033-054	IgM+IgD+ B	IgM+IgD+ B: CD27+CD24+
1: Protected-IMRAS-039 D0 Imm1	CD19+CD21+/CD3-/Clean up/IgM+IgD+/CD27+/CD24+/CD38-	0.244589774078478	B	D0 Imm1	S039	Protected	D000	IMRAS-033-054	IgM+IgD+ B	IgM+IgD+ B: CD27+CD24+CD38-
1: Protected-IMRAS-039 D0 Imm1	CD19+CD21+/CD3-/Clean up/IgM+IgD+/CD27+/CD24+/CD38-/CD11c+	0.03365041617122473	B	D0 Imm1	S039	Protected	D000	IMRAS-033-054	IgM+IgD+ B	IgM+IgD+ B: CD27+CD24+CD38-CD11c+
1: Protected-IMRAS-039 D0 Imm1	CD19+CD21+/CD3-/Clean up/IgM+IgD+/CD27+/CD24+/CD38-/CD80+	0.05969084423305589	B	D0 Imm1	S039	Protected	D000	IMRAS-033-054	IgM+IgD+ B	IgM+IgD+ B: CD27+CD24+CD38-CD80+
1: Protected-IMRAS-039 D0 Imm1	CD19+CD21+/CD3-/Clean up/IgM+IgD+/CD27+/CD24+/CD38hi	0.12140309155766944	B	D0 Imm1	S039	Protected	D000	IMRAS-033-054	IgM+IgD+ B	IgM+IgD+ B: CD27+CD24+CD38hi
1: Protected-IMRAS-039 D0 Imm1	CD19+CD21+/CD3-/Clean up/IgM+IgD+/CD27+/CD24+/CD38hi/CD11c+	0.015338882282996433	B	D0 Imm1	S039	Protected	D000	IMRAS-033-054	IgM+IgD+ B	IgM+IgD+ B: CD27+CD24+CD38hiCD11c+
1: Protected-IMRAS-039 D0 Imm1	CD19+CD21+/CD3-/Clean up/IgM+IgD+/CD27+/CD24+/CD38hi/CD80+	0.004518430439952438	B	D0 Imm1	S039	Protected	D000	IMRAS-033-054	IgM+IgD+ B	IgM+IgD+ B: CD27+CD24+CD38hiCD80+
1: Protected-IMRAS-039 D0 Imm1	CD19+CD21+/CD3-/Clean up/IgM+IgD+/CD27+/CD24+/CD38int	0.2888228299643282	B	D0 Imm1	S039	Protected	D000	IMRAS-033-054	IgM+IgD+ B	IgM+IgD+ B: CD27+CD24+CD38int
1: Protected-IMRAS-039 D0 Imm1	CD19+CD21+/CD3-/Clean up/IgM+IgD+/CD27+/CD24+/CD38int/CD11c+	0.03317479191438764	B	D0 Imm1	S039	Protected	D000	IMRAS-033-054	IgM+IgD+ B	IgM+IgD+ B: CD27+CD24+CD38intCD11c+
1: Protected-IMRAS-039 D0 Imm1	CD19+CD21+/CD3-/Clean up/IgM+IgD+/CD27+/CD24+/CD38int/CD80+	0.05124851367419738	B	D0 Imm1	S039	Protected	D000	IMRAS-033-054	IgM+IgD+ B	IgM+IgD+ B: CD27+CD24+CD38intCD80+
1: Protected-IMRAS-039 D0 Imm1	CD19+CD21+/CD3-/Clean up/IgM+IgD+/CD27+/CD24+/CD86+Ki67+	0.013793103448275862	B	D0 Imm1	S039	Protected	D000	IMRAS-033-054	IgM+IgD+ B	IgM+IgD+ B: CD27+CD24+CD86+Ki67+
1: Protected-IMRAS-039 D0 Imm1	CD19+CD21+/CD3-/Clean up/IgM+IgD+/CD27+/CD24-	0.026516052318668253	B	D0 Imm1	S039	Protected	D000	IMRAS-033-054	IgM+IgD+ B	IgM+IgD+ B: CD27+CD24-
1: Protected-IMRAS-039 D0 Imm1	CD19+CD21+/CD3-/Clean up/IgM+IgD+/CD27+/CD86+Ki67+	0.0187871581450654	B	D0 Imm1	S039	Protected	D000	IMRAS-033-054	IgM+IgD+ B	IgM+IgD+ B: CD27+CD86+Ki67+
1: Protected-IMRAS-039 D0 Imm1	CD19+CD21+/CD3-/Clean up/IgM+IgD+/CD27-	6.788822829964328	B	D0 Imm1	S039	Protected	D000	IMRAS-033-054	IgM+IgD+ B	IgM+IgD+ B: CD27-
1: Protected-IMRAS-039 D0 Imm1	CD19+CD21+/CD3-/Clean up/IgM+IgD+/CD27-/CD86+Ki67+	0.02413793103448276	B	D0 Imm1	S039	Protected	D000	IMRAS-033-054	IgM+IgD+ B	IgM+IgD+ B: CD27-CD86+Ki67+
3: Protected-IMRAS-045 D0 Imm1	CD19+CD21+/CD3-/Clean up/IgD-IgM-/CD27+/CD24+/CD38-/IgA+	0.14206349206349206	B	D0 Imm1	S045	Protected	D000	IMRAS-033-054	IgA+ B	IgA+ B: CD27+CD24+CD38-
3: Protected-IMRAS-045 D0 Imm1	CD19+CD21+/CD3-/Clean up/IgD-IgM-/CD27+/CD24+/CD38-/IgG+	0.31812169312169314	B	D0 Imm1	S045	Protected	D000	IMRAS-033-054	IgG+ B	IgG+ B: CD27+CD24+CD38-
3: Protected-IMRAS-045 D0 Imm1	CD19+CD21+/CD3-/Clean up/IgD-IgM-/CD27+/CD24+/CD38hi/IgA+	7.936507936507937e-4	B	D0 Imm1	S045	Protected	D000	IMRAS-033-054	IgA+ B	IgA+ B: CD27+CD24+CD38hi
3: Protected-IMRAS-045 D0 Imm1	CD19+CD21+/CD3-/Clean up/IgD-IgM-/CD27+/CD24+/CD38hi/IgG+	6.613756613756613e-4	B	D0 Imm1	S045	Protected	D000	IMRAS-033-054	IgG+ B	IgG+ B: CD27+CD24+CD38hi
3: Protected-IMRAS-045 D0 Imm1	CD19+CD21+/CD3-/Clean up/IgD-IgM-/CD27+/CD24+/CD38int/IgA+	0.26626984126984127	B	D0 Imm1	S045	Protected	D000	IMRAS-033-054	IgA+ B	IgA+ B: CD27+CD24+CD38int
3: Protected-IMRAS-045 D0 Imm1	CD19+CD21+/CD3-/Clean up/IgD-IgM-/CD27+/CD24+/CD38int/IgG+	0.1648148148148148	B	D0 Imm1	S045	Protected	D000	IMRAS-033-054	IgG+ B	IgG+ B: CD27+CD24+CD38int
3: Protected-IMRAS-045 D0 Imm1	CD19+CD21+/CD3-/Clean up/IgD-IgM-/CD27+/CD24+/IgA+	0.4136243386243386	B	D0 Imm1	S045	Protected	D000	IMRAS-033-054	IgA+ B	IgA+ B: CD27+CD24+
3: Protected-IMRAS-045 D0 Imm1	CD19+CD21+/CD3-/Clean up/IgD-IgM-/CD27+/CD24+/IgG+	0.48783068783068784	B	D0 Imm1	S045	Protected	D000	IMRAS-033-054	IgG+ B	IgG+ B: CD27+CD24+
3: Protected-IMRAS-045 D0 Imm1	CD19+CD21+/CD3-/Clean up/IgD-IgM-/CD27+/CD24-/CD38-/IgA+	0.05568783068783069	B	D0 Imm1	S045	Protected	D000	IMRAS-033-054	IgA+ B	IgA+ B: CD27+CD24-CD38-
3: Protected-IMRAS-045 D0 Imm1	CD19+CD21+/CD3-/Clean up/IgD-IgM-/CD27+/CD24-/CD38-/IgG+	0.14232804232804233	B	D0 Imm1	S045	Protected	D000	IMRAS-033-054	IgG+ B	IgG+ B: CD27+CD24-CD38-
3: Protected-IMRAS-045 D0 Imm1	CD19+CD21+/CD3-/Clean up/IgD-IgM-/CD27+/CD24-/CD38hi/IgA+	0.02619047619047619	B	D0 Imm1	S045	Protected	D000	IMRAS-033-054	IgA+ B	IgA+ B: CD27+CD24-CD38hi
3: Protected-IMRAS-045 D0 Imm1	CD19+CD21+/CD3-/Clean up/IgD-IgM-/CD27+/CD24-/CD38hi/IgG+	0.028306878306878308	B	D0 Imm1	S045	Protected	D000	IMRAS-033-054	IgG+ B	IgG+ B: CD27+CD24-CD38hi
3: Protected-IMRAS-045 D0 Imm1	CD19+CD21+/CD3-/Clean up/IgD-IgM-/CD27+/CD24-/CD38int/IgA+	0.056613756613756616	B	D0 Imm1	S045	Protected	D000	IMRAS-033-054	IgA+ B	IgA+ B: CD27+CD24-CD38int
3: Protected-IMRAS-045 D0 Imm1	CD19+CD21+/CD3-/Clean up/IgD-IgM-/CD27+/CD24-/CD38int/IgG+	0.07764550264550264	B	D0 Imm1	S045	Protected	D000	IMRAS-033-054	IgG+ B	IgG+ B: CD27+CD24-CD38int
3: Protected-IMRAS-045 D0 Imm1	CD19+CD21+/CD3-/Clean up/IgD-IgM-/CD27+/CD24-/IgA+	0.1398148148148148	B	D0 Imm1	S045	Protected	D000	IMRAS-033-054	IgA+ B	IgA+ B: CD27+CD24-
3: Protected-IMRAS-045 D0 Imm1	CD19+CD21+/CD3-/Clean up/IgD-IgM-/CD27+/CD24-/IgG+	0.25013227513227515	B	D0 Imm1	S045	Protected	D000	IMRAS-033-054	IgG+ B	IgG+ B: CD27+CD24-
3: Protected-IMRAS-045 D0 Imm1	CD19+CD21+/CD3-/Clean up/IgM+IgD+	13.88888888888889	B	D0 Imm1	S045	Protected	D000	IMRAS-033-054	IgM+IgD+ B	IgM+IgD+ B: Total
3: Protected-IMRAS-045 D0 Imm1	CD19+CD21+/CD3-/Clean up/IgM+IgD+/CD27+	0.7141534391534392	B	D0 Imm1	S045	Protected	D000	IMRAS-033-054	IgM+IgD+ B	IgM+IgD+ B: CD27+
3: Protected-IMRAS-045 D0 Imm1	CD19+CD21+/CD3-/Clean up/IgM+IgD+/CD27+/CD24+	0.6638888888888889	B	D0 Imm1	S045	Protected	D000	IMRAS-033-054	IgM+IgD+ B	IgM+IgD+ B: CD27+CD24+
3: Protected-IMRAS-045 D0 Imm1	CD19+CD21+/CD3-/Clean up/IgM+IgD+/CD27+/CD24+/CD38-	0.30833333333333335	B	D0 Imm1	S045	Protected	D000	IMRAS-033-054	IgM+IgD+ B	IgM+IgD+ B: CD27+CD24+CD38-
3: Protected-IMRAS-045 D0 Imm1	CD19+CD21+/CD3-/Clean up/IgM+IgD+/CD27+/CD24+/CD38-/CD11c+	0.062169312169312166	B	D0 Imm1	S045	Protected	D000	IMRAS-033-054	IgM+IgD+ B	IgM+IgD+ B: CD27+CD24+CD38-CD11c+
3: Protected-IMRAS-045 D0 Imm1	CD19+CD21+/CD3-/Clean up/IgM+IgD+/CD27+/CD24+/CD38-/CD80+	0.04708994708994709	B	D0 Imm1	S045	Protected	D000	IMRAS-033-054	IgM+IgD+ B	IgM+IgD+ B: CD27+CD24+CD38-CD80+
3: Protected-IMRAS-045 D0 Imm1	CD19+CD21+/CD3-/Clean up/IgM+IgD+/CD27+/CD24+/CD38hi	0.025925925925925925	B	D0 Imm1	S045	Protected	D000	IMRAS-033-054	IgM+IgD+ B	IgM+IgD+ B: CD27+CD24+CD38hi
3: Protected-IMRAS-045 D0 Imm1	CD19+CD21+/CD3-/Clean up/IgM+IgD+/CD27+/CD24+/CD38hi/CD11c+	0.0025132275132275133	B	D0 Imm1	S045	Protected	D000	IMRAS-033-054	IgM+IgD+ B	IgM+IgD+ B: CD27+CD24+CD38hiCD11c+
3: Protected-IMRAS-045 D0 Imm1	CD19+CD21+/CD3-/Clean up/IgM+IgD+/CD27+/CD24+/CD38hi/CD80+	6.613756613756613e-4	B	D0 Imm1	S045	Protected	D000	IMRAS-033-054	IgM+IgD+ B	IgM+IgD+ B: CD27+CD24+CD38hiCD80+
3: Protected-IMRAS-045 D0 Imm1	CD19+CD21+/CD3-/Clean up/IgM+IgD+/CD27+/CD24+/CD38int	0.319047619047619	B	D0 Imm1	S045	Protected	D000	IMRAS-033-054	IgM+IgD+ B	IgM+IgD+ B: CD27+CD24+CD38int
3: Protected-IMRAS-045 D0 Imm1	CD19+CD21+/CD3-/Clean up/IgM+IgD+/CD27+/CD24+/CD38int/CD11c+	0.06084656084656084	B	D0 Imm1	S045	Protected	D000	IMRAS-033-054	IgM+IgD+ B	IgM+IgD+ B: CD27+CD24+CD38intCD11c+
3: Protected-IMRAS-045 D0 Imm1	CD19+CD21+/CD3-/Clean up/IgM+IgD+/CD27+/CD24+/CD38int/CD80+	0.04510582010582011	B	D0 Imm1	S045	Protected	D000	IMRAS-033-054	IgM+IgD+ B	IgM+IgD+ B: CD27+CD24+CD38intCD80+
3: Protected-IMRAS-045 D0 Imm1	CD19+CD21+/CD3-/Clean up/IgM+IgD+/CD27+/CD24+/CD86+Ki67+	0.004497354497354497	B	D0 Imm1	S045	Protected	D000	IMRAS-033-054	IgM+IgD+ B	IgM+IgD+ B: CD27+CD24+CD86+Ki67+
3: Protected-IMRAS-045 D0 Imm1	CD19+CD21+/CD3-/Clean up/IgM+IgD+/CD27+/CD24-	0.04880952380952381	B	D0 Imm1	S045	Protected	D000	IMRAS-033-054	IgM+IgD+ B	IgM+IgD+ B: CD27+CD24-
3: Protected-IMRAS-045 D0 Imm1	CD19+CD21+/CD3-/Clean up/IgM+IgD+/CD27+/CD86+Ki67+	0.009259259259259259	B	D0 Imm1	S045	Protected	D000	IMRAS-033-054	IgM+IgD+ B	IgM+IgD+ B: CD27+CD86+Ki67+
3: Protected-IMRAS-045 D0 Imm1	CD19+CD21+/CD3-/Clean up/IgM+IgD+/CD27-	13.023412698412699	B	D0 Imm1	S045	Protected	D000	IMRAS-033-054	IgM+IgD+ B	IgM+IgD+ B: CD27-
3: Protected-IMRAS-045 D0 Imm1	CD19+CD21+/CD3-/Clean up/IgM+IgD+/CD27-/CD86+Ki67+	0.014153439153439154	B	D0 Imm1	S045	Protected	D000	IMRAS-033-054	IgM+IgD+ B	IgM+IgD+ B: CD27-CD86+Ki67+
5: Protected-IMRAS-039 D3 Imm1	CD19+CD21+/CD3-/Clean up/IgD-IgM-/CD27+/CD24+/CD38-/IgA+	0.1309696092619392	B	D3 Imm1	S039	Protected	D003	IMRAS-033-054	IgA+ B	IgA+ B: CD27+CD24+CD38-
5: Protected-IMRAS-039 D3 Imm1	CD19+CD21+/CD3-/Clean up/IgD-IgM-/CD27+/CD24+/CD38-/IgG+	0.18104196816208393	B	D3 Imm1	S039	Protected	D003	IMRAS-033-054	IgG+ B	IgG+ B: CD27+CD24+CD38-
5: Protected-IMRAS-039 D3 Imm1	CD19+CD21+/CD3-/Clean up/IgD-IgM-/CD27+/CD24+/CD38hi/IgA+	0.0034732272069464545	B	D3 Imm1	S039	Protected	D003	IMRAS-033-054	IgA+ B	IgA+ B: CD27+CD24+CD38hi
5: Protected-IMRAS-039 D3 Imm1	CD19+CD21+/CD3-/Clean up/IgD-IgM-/CD27+/CD24+/CD38hi/IgG+	0.0010130246020260492	B	D3 Imm1	S039	Protected	D003	IMRAS-033-054	IgG+ B	IgG+ B: CD27+CD24+CD38hi
5: Protected-IMRAS-039 D3 Imm1	CD19+CD21+/CD3-/Clean up/IgD-IgM-/CD27+/CD24+/CD38int/IgA+	0.13314037626628075	B	D3 Imm1	S039	Protected	D003	IMRAS-033-054	IgA+ B	IgA+ B: CD27+CD24+CD38int
5: Protected-IMRAS-039 D3 Imm1	CD19+CD21+/CD3-/Clean up/IgD-IgM-/CD27+/CD24+/CD38int/IgG+	0.08422575976845152	B	D3 Imm1	S039	Protected	D003	IMRAS-033-054	IgG+ B	IgG+ B: CD27+CD24+CD38int
5: Protected-IMRAS-039 D3 Imm1	CD19+CD21+/CD3-/Clean up/IgD-IgM-/CD27+/CD24+/IgA+	0.27004341534008686	B	D3 Imm1	S039	Protected	D003	IMRAS-033-054	IgA+ B	IgA+ B: CD27+CD24+
5: Protected-IMRAS-039 D3 Imm1	CD19+CD21+/CD3-/Clean up/IgD-IgM-/CD27+/CD24+/IgG+	0.26772793053545585	B	D3 Imm1	S039	Protected	D003	IMRAS-033-054	IgG+ B	IgG+ B: CD27+CD24+
5: Protected-IMRAS-039 D3 Imm1	CD19+CD21+/CD3-/Clean up/IgD-IgM-/CD27+/CD24-/CD38-/IgA+	0.070767004341534	B	D3 Imm1	S039	Protected	D003	IMRAS-033-054	IgA+ B	IgA+ B: CD27+CD24-CD38-
5: Protected-IMRAS-039 D3 Imm1	CD19+CD21+/CD3-/Clean up/IgD-IgM-/CD27+/CD24-/CD38-/IgG+	0.04109985528219971	B	D3 Imm1	S039	Protected	D003	IMRAS-033-054	IgG+ B	IgG+ B: CD27+CD24-CD38-
5: Protected-IMRAS-039 D3 Imm1	CD19+CD21+/CD3-/Clean up/IgD-IgM-/CD27+/CD24-/CD38hi/IgA+	0.0723589001447178	B	D3 Imm1	S039	Protected	D003	IMRAS-033-054	IgA+ B	IgA+ B: CD27+CD24-CD38hi
5: Protected-IMRAS-039 D3 Imm1	CD19+CD21+/CD3-/Clean up/IgD-IgM-/CD27+/CD24-/CD38hi/IgG+	0.014905933429811866	B	D3 Imm1	S039	Protected	D003	IMRAS-033-054	IgG+ B	IgG+ B: CD27+CD24-CD38hi
5: Protected-IMRAS-039 D3 Imm1	CD19+CD21+/CD3-/Clean up/IgD-IgM-/CD27+/CD24-/CD38int/IgA+	0.04746743849493488	B	D3 Imm1	S039	Protected	D003	IMRAS-033-054	IgA+ B	IgA+ B: CD27+CD24-CD38int
5: Protected-IMRAS-039 D3 Imm1	CD19+CD21+/CD3-/Clean up/IgD-IgM-/CD27+/CD24-/CD38int/IgG+	0.017221418234442835	B	D3 Imm1	S039	Protected	D003	IMRAS-033-054	IgG+ B	IgG+ B: CD27+CD24-CD38int
5: Protected-IMRAS-039 D3 Imm1	CD19+CD21+/CD3-/Clean up/IgD-IgM-/CD27+/CD24-/IgA+	0.1926193921852388	B	D3 Imm1	S039	Protected	D003	IMRAS-033-054	IgA+ B	IgA+ B: CD27+CD24-
5: Protected-IMRAS-039 D3 Imm1	CD19+CD21+/CD3-/Clean up/IgD-IgM-/CD27+/CD24-/IgG+	0.07395079594790159	B	D3 Imm1	S039	Protected	D003	IMRAS-033-054	IgG+ B	IgG+ B: CD27+CD24-
5: Protected-IMRAS-039 D3 Imm1	CD19+CD21+/CD3-/Clean up/IgM+IgD+	9.543125904486251	B	D3 Imm1	S039	Protected	D003	IMRAS-033-054	IgM+IgD+ B	IgM+IgD+ B: Total
5: Protected-IMRAS-039 D3 Imm1	CD19+CD21+/CD3-/Clean up/IgM+IgD+/CD27+	0.8208393632416787	B	D3 Imm1	S039	Protected	D003	IMRAS-033-054	IgM+IgD+ B	IgM+IgD+ B: CD27+
5: Protected-IMRAS-039 D3 Imm1	CD19+CD21+/CD3-/Clean up/IgM+IgD+/CD27+/CD24+	0.7850940665701881	B	D3 Imm1	S039	Protected	D003	IMRAS-033-054	IgM+IgD+ B	IgM+IgD+ B: CD27+CD24+
5: Protected-IMRAS-039 D3 Imm1	CD19+CD21+/CD3-/Clean up/IgM+IgD+/CD27+/CD24+/CD38-	0.28191027496382054	B	D3 Imm1	S039	Protected	D003	IMRAS-033-054	IgM+IgD+ B	IgM+IgD+ B: CD27+CD24+CD38-
5: Protected-IMRAS-039 D3 Imm1	CD19+CD21+/CD3-/Clean up/IgM+IgD+/CD27+/CD24+/CD38-/CD11c+	0.03560057887120116	B	D3 Imm1	S039	Protected	D003	IMRAS-033-054	IgM+IgD+ B	IgM+IgD+ B: CD27+CD24+CD38-CD11c+
5: Protected-IMRAS-039 D3 Imm1	CD19+CD21+/CD3-/Clean up/IgM+IgD+/CD27+/CD24+/CD38-/CD80+	0.0678726483357453	B	D3 Imm1	S039	Protected	D003	IMRAS-033-054	IgM+IgD+ B	IgM+IgD+ B: CD27+CD24+CD38-CD80+
5: Protected-IMRAS-039 D3 Imm1	CD19+CD21+/CD3-/Clean up/IgM+IgD+/CD27+/CD24+/CD38hi	0.16917510853835022	B	D3 Imm1	S039	Protected	D003	IMRAS-033-054	IgM+IgD+ B	IgM+IgD+ B: CD27+CD24+CD38hi
5: Protected-IMRAS-039 D3 Imm1	CD19+CD21+/CD3-/Clean up/IgM+IgD+/CD27+/CD24+/CD38hi/CD11c+	0.043270622286541244	B	D3 Imm1	S039	Protected	D003	IMRAS-033-054	IgM+IgD+ B	IgM+IgD+ B: CD27+CD24+CD38hiCD11c+
5: Protected-IMRAS-039 D3 Imm1	CD19+CD21+/CD3-/Clean up/IgM+IgD+/CD27+/CD24+/CD38hi/CD80+	0.010709117221418235	B	D3 Imm1	S039	Protected	D003	IMRAS-033-054	IgM+IgD+ B	IgM+IgD+ B: CD27+CD24+CD38hiCD80+
5: Protected-IMRAS-039 D3 Imm1	CD19+CD21+/CD3-/Clean up/IgM+IgD+/CD27+/CD24+/CD38int	0.3227206946454414	B	D3 Imm1	S039	Protected	D003	IMRAS-033-054	IgM+IgD+ B	IgM+IgD+ B: CD27+CD24+CD38int
5: Protected-IMRAS-039 D3 Imm1	CD19+CD21+/CD3-/Clean up/IgM+IgD+/CD27+/CD24+/CD38int/CD11c+	0.03849493487698987	B	D3 Imm1	S039	Protected	D003	IMRAS-033-054	IgM+IgD+ B	IgM+IgD+ B: CD27+CD24+CD38intCD11c+
5: Protected-IMRAS-039 D3 Imm1	CD19+CD21+/CD3-/Clean up/IgM+IgD+/CD27+/CD24+/CD38int/CD80+	0.05788712011577424	B	D3 Imm1	S039	Protected	D003	IMRAS-033-054	IgM+IgD+ B	IgM+IgD+ B: CD27+CD24+CD38intCD80+
5: Protected-IMRAS-039 D3 Imm1	CD19+CD21+/CD3-/Clean up/IgM+IgD+/CD27+/CD24+/CD86+Ki67+	0.019247467438494936	B	D3 Imm1	S039	Protected	D003	IMRAS-033-054	IgM+IgD+ B	IgM+IgD+ B: CD27+CD24+CD86+Ki67+
5: Protected-IMRAS-039 D3 Imm1	CD19+CD21+/CD3-/Clean up/IgM+IgD+/CD27+/CD24-	0.03328509406657019	B	D3 Imm1	S039	Protected	D003	IMRAS-033-054	IgM+IgD+ B	IgM+IgD+ B: CD27+CD24-
5: Protected-IMRAS-039 D3 Imm1	CD19+CD21+/CD3-/Clean up/IgM+IgD+/CD27+/CD86+Ki67+	0.025759768451519536	B	D3 Imm1	S039	Protected	D003	IMRAS-033-054	IgM+IgD+ B	IgM+IgD+ B: CD27+CD86+Ki67+
5: Protected-IMRAS-039 D3 Imm1	CD19+CD21+/CD3-/Clean up/IgM+IgD+/CD27-	8.586685962373371	B	D3 Imm1	S039	Protected	D003	IMRAS-033-054	IgM+IgD+ B	IgM+IgD+ B: CD27-
5: Protected-IMRAS-039 D3 Imm1	CD19+CD21+/CD3-/Clean up/IgM+IgD+/CD27-/CD86+Ki67+	0.039652677279305354	B	D3 Imm1	S039	Protected	D003	IMRAS-033-054	IgM+IgD+ B	IgM+IgD+ B: CD27-CD86+Ki67+
6: Protected-IMRAS-045 D3 Imm1	CD19+CD21+/CD3-/Clean up/IgD-IgM-/CD27+/CD24+/CD38-/IgA+	0.13630862329803328	B	D3 Imm1	S045	Protected	D003	IMRAS-033-054	IgA+ B	IgA+ B: CD27+CD24+CD38-
6: Protected-IMRAS-045 D3 Imm1	CD19+CD21+/CD3-/Clean up/IgD-IgM-/CD27+/CD24+/CD38-/IgG+	0.2742813918305598	B	D3 Imm1	S045	Protected	D003	IMRAS-033-054	IgG+ B	IgG+ B: CD27+CD24+CD38-
6: Protected-IMRAS-045 D3 Imm1	CD19+CD21+/CD3-/Clean up/IgD-IgM-/CD27+/CD24+/CD38hi/IgA+	0.001059001512859304	B	D3 Imm1	S045	Protected	D003	IMRAS-033-054	IgA+ B	IgA+ B: CD27+CD24+CD38hi
6: Protected-IMRAS-045 D3 Imm1	CD19+CD21+/CD3-/Clean up/IgD-IgM-/CD27+/CD24+/CD38hi/IgG+	9.07715582450832e-4	B	D3 Imm1	S045	Protected	D003	IMRAS-033-054	IgG+ B	IgG+ B: CD27+CD24+CD38hi
6: Protected-IMRAS-045 D3 Imm1	CD19+CD21+/CD3-/Clean up/IgD-IgM-/CD27+/CD24+/CD38int/IgA+	0.28456883509833586	B	D3 Imm1	S045	Protected	D003	IMRAS-033-054	IgA+ B	IgA+ B: CD27+CD24+CD38int
6: Protected-IMRAS-045 D3 Imm1	CD19+CD21+/CD3-/Clean up/IgD-IgM-/CD27+/CD24+/CD38int/IgG+	0.16232980332829047	B	D3 Imm1	S045	Protected	D003	IMRAS-033-054	IgG+ B	IgG+ B: CD27+CD24+CD38int
6: Protected-IMRAS-045 D3 Imm1	CD19+CD21+/CD3-/Clean up/IgD-IgM-/CD27+/CD24+/IgA+	0.42571860816944024	B	D3 Imm1	S045	Protected	D003	IMRAS-033-054	IgA+ B	IgA+ B: CD27+CD24+
6: Protected-IMRAS-045 D3 Imm1	CD19+CD21+/CD3-/Clean up/IgD-IgM-/CD27+/CD24+/IgG+	0.4420574886535552	B	D3 Imm1	S045	Protected	D003	IMRAS-033-054	IgG+ B	IgG+ B: CD27+CD24+
6: Protected-IMRAS-045 D3 Imm1	CD19+CD21+/CD3-/Clean up/IgD-IgM-/CD27+/CD24-/CD38-/IgA+	0.0470499243570348	B	D3 Imm1	S045	Protected	D003	IMRAS-033-054	IgA+ B	IgA+ B: CD27+CD24-CD38-
6: Protected-IMRAS-045 D3 Imm1	CD19+CD21+/CD3-/Clean up/IgD-IgM-/CD27+/CD24-/CD38-/IgG+	0.1254160363086233	B	D3 Imm1	S045	Protected	D003	IMRAS-033-054	IgG+ B	IgG+ B: CD27+CD24-CD38-
6: Protected-IMRAS-045 D3 Imm1	CD19+CD21+/CD3-/Clean up/IgD-IgM-/CD27+/CD24-/CD38hi/IgA+	0.034190620272314676	B	D3 Imm1	S045	Protected	D003	IMRAS-033-054	IgA+ B	IgA+ B: CD27+CD24-CD38hi
6: Protected-IMRAS-045 D3 Imm1	CD19+CD21+/CD3-/Clean up/IgD-IgM-/CD27+/CD24-/CD38hi/IgG+	0.030559757942511347	B	D3 Imm1	S045	Protected	D003	IMRAS-033-054	IgG+ B	IgG+ B: CD27+CD24-CD38hi
6: Protected-IMRAS-045 D3 Imm1	CD19+CD21+/CD3-/Clean up/IgD-IgM-/CD27+/CD24-/CD38int/IgA+	0.05688350983358548	B	D3 Imm1	S045	Protected	D003	IMRAS-033-054	IgA+ B	IgA+ B: CD27+CD24-CD38int
6: Protected-IMRAS-045 D3 Imm1	CD19+CD21+/CD3-/Clean up/IgD-IgM-/CD27+/CD24-/CD38int/IgG+	0.0773071104387292	B	D3 Imm1	S045	Protected	D003	IMRAS-033-054	IgG+ B	IgG+ B: CD27+CD24-CD38int
6: Protected-IMRAS-045 D3 Imm1	CD19+CD21+/CD3-/Clean up/IgD-IgM-/CD27+/CD24-/IgA+	0.1388804841149773	B	D3 Imm1	S045	Protected	D003	IMRAS-033-054	IgA+ B	IgA+ B: CD27+CD24-
6: Protected-IMRAS-045 D3 Imm1	CD19+CD21+/CD3-/Clean up/IgD-IgM-/CD27+/CD24-/IgG+	0.23479576399394855	B	D3 Imm1	S045	Protected	D003	IMRAS-033-054	IgG+ B	IgG+ B: CD27+CD24-
6: Protected-IMRAS-045 D3 Imm1	CD19+CD21+/CD3-/Clean up/IgM+IgD+	12.242208774583963	B	D3 Imm1	S045	Protected	D003	IMRAS-033-054	IgM+IgD+ B	IgM+IgD+ B: Total
6: Protected-IMRAS-045 D3 Imm1	CD19+CD21+/CD3-/Clean up/IgM+IgD+/CD27+	0.7449319213313161	B	D3 Imm1	S045	Protected	D003	IMRAS-033-054	IgM+IgD+ B	IgM+IgD+ B: CD27+
6: Protected-IMRAS-045 D3 Imm1	CD19+CD21+/CD3-/Clean up/IgM+IgD+/CD27+/CD24+	0.6944024205748865	B	D3 Imm1	S045	Protected	D003	IMRAS-033-054	IgM+IgD+ B	IgM+IgD+ B: CD27+CD24+
6: Protected-IMRAS-045 D3 Imm1	CD19+CD21+/CD3-/Clean up/IgM+IgD+/CD27+/CD24+/CD38-	0.3196671709531014	B	D3 Imm1	S045	Protected	D003	IMRAS-033-054	IgM+IgD+ B	IgM+IgD+ B: CD27+CD24+CD38-
6: Protected-IMRAS-045 D3 Imm1	CD19+CD21+/CD3-/Clean up/IgM+IgD+/CD27+/CD24+/CD38-/CD11c+	0.06626323751891074	B	D3 Imm1	S045	Protected	D003	IMRAS-033-054	IgM+IgD+ B	IgM+IgD+ B: CD27+CD24+CD38-CD11c+
6: Protected-IMRAS-045 D3 Imm1	CD19+CD21+/CD3-/Clean up/IgM+IgD+/CD27+/CD24+/CD38-/CD80+	0.04977307110438729	B	D3 Imm1	S045	Protected	D003	IMRAS-033-054	IgM+IgD+ B	IgM+IgD+ B: CD27+CD24+CD38-CD80+
6: Protected-IMRAS-045 D3 Imm1	CD19+CD21+/CD3-/Clean up/IgM+IgD+/CD27+/CD24+/CD38hi	0.036308623298033284	B	D3 Imm1	S045	Protected	D003	IMRAS-033-054	IgM+IgD+ B	IgM+IgD+ B: CD27+CD24+CD38hi
6: Protected-IMRAS-045 D3 Imm1	CD19+CD21+/CD3-/Clean up/IgM+IgD+/CD27+/CD24+/CD38hi/CD11c+	0.004387291981845689	B	D3 Imm1	S045	Protected	D003	IMRAS-033-054	IgM+IgD+ B	IgM+IgD+ B: CD27+CD24+CD38hiCD11c+
6: Protected-IMRAS-045 D3 Imm1	CD19+CD21+/CD3-/Clean up/IgM+IgD+/CD27+/CD24+/CD38hi/CD80+	0.0016641452344931921	B	D3 Imm1	S045	Protected	D003	IMRAS-033-054	IgM+IgD+ B	IgM+IgD+ B: CD27+CD24+CD38hiCD80+
6: Protected-IMRAS-045 D3 Imm1	CD19+CD21+/CD3-/Clean up/IgM+IgD+/CD27+/CD24+/CD38int	0.329803328290469	B	D3 Imm1	S045	Protected	D003	IMRAS-033-054	IgM+IgD+ B	IgM+IgD+ B: CD27+CD24+CD38int
6: Protected-IMRAS-045 D3 Imm1	CD19+CD21+/CD3-/Clean up/IgM+IgD+/CD27+/CD24+/CD38int/CD11c+	0.061875945537065054	B	D3 Imm1	S045	Protected	D003	IMRAS-033-054	IgM+IgD+ B	IgM+IgD+ B: CD27+CD24+CD38intCD11c+
6: Protected-IMRAS-045 D3 Imm1	CD19+CD21+/CD3-/Clean up/IgM+IgD+/CD27+/CD24+/CD38int/CD80+	0.04130105900151286	B	D3 Imm1	S045	Protected	D003	IMRAS-033-054	IgM+IgD+ B	IgM+IgD+ B: CD27+CD24+CD38intCD80+
6: Protected-IMRAS-045 D3 Imm1	CD19+CD21+/CD3-/Clean up/IgM+IgD+/CD27+/CD24+/CD86+Ki67+	0.004084720121028744	B	D3 Imm1	S045	Protected	D003	IMRAS-033-054	IgM+IgD+ B	IgM+IgD+ B: CD27+CD24+CD86+Ki67+
6: Protected-IMRAS-045 D3 Imm1	CD19+CD21+/CD3-/Clean up/IgM+IgD+/CD27+/CD24-	0.04735249621785174	B	D3 Imm1	S045	Protected	D003	IMRAS-033-054	IgM+IgD+ B	IgM+IgD+ B: CD27+CD24-
6: Protected-IMRAS-045 D3 Imm1	CD19+CD21+/CD3-/Clean up/IgM+IgD+/CD27+/CD86+Ki67+	0.01361573373676248	B	D3 Imm1	S045	Protected	D003	IMRAS-033-054	IgM+IgD+ B	IgM+IgD+ B: CD27+CD86+Ki67+
6: Protected-IMRAS-045 D3 Imm1	CD19+CD21+/CD3-/Clean up/IgM+IgD+/CD27-	11.38320726172466	B	D3 Imm1	S045	Protected	D003	IMRAS-033-054	IgM+IgD+ B	IgM+IgD+ B: CD27-
6: Protected-IMRAS-045 D3 Imm1	CD19+CD21+/CD3-/Clean up/IgM+IgD+/CD27-/CD86+Ki67+	0.0113464447806354	B	D3 Imm1	S045	Protected	D003	IMRAS-033-054	IgM+IgD+ B	IgM+IgD+ B: CD27-CD86+Ki67+
11: Protected-IMRAS-039 D7 Imm1	CD19+CD21+/CD3-/Clean up/IgD-IgM-/CD27+/CD24+/CD38-/IgA+	0.1303409090909091	B	D7 Imm1	S039	Protected	D007	IMRAS-033-054	IgA+ B	IgA+ B: CD27+CD24+CD38-
11: Protected-IMRAS-039 D7 Imm1	CD19+CD21+/CD3-/Clean up/IgD-IgM-/CD27+/CD24+/CD38-/IgG+	0.15920454545454546	B	D7 Imm1	S039	Protected	D007	IMRAS-033-054	IgG+ B	IgG+ B: CD27+CD24+CD38-
11: Protected-IMRAS-039 D7 Imm1	CD19+CD21+/CD3-/Clean up/IgD-IgM-/CD27+/CD24+/CD38hi/IgA+	0.0013636363636363637	B	D7 Imm1	S039	Protected	D007	IMRAS-033-054	IgA+ B	IgA+ B: CD27+CD24+CD38hi
11: Protected-IMRAS-039 D7 Imm1	CD19+CD21+/CD3-/Clean up/IgD-IgM-/CD27+/CD24+/CD38hi/IgG+	0.0010227272727272728	B	D7 Imm1	S039	Protected	D007	IMRAS-033-054	IgG+ B	IgG+ B: CD27+CD24+CD38hi
11: Protected-IMRAS-039 D7 Imm1	CD19+CD21+/CD3-/Clean up/IgD-IgM-/CD27+/CD24+/CD38int/IgA+	0.11852272727272728	B	D7 Imm1	S039	Protected	D007	IMRAS-033-054	IgA+ B	IgA+ B: CD27+CD24+CD38int
11: Protected-IMRAS-039 D7 Imm1	CD19+CD21+/CD3-/Clean up/IgD-IgM-/CD27+/CD24+/CD38int/IgG+	0.07352272727272727	B	D7 Imm1	S039	Protected	D007	IMRAS-033-054	IgG+ B	IgG+ B: CD27+CD24+CD38int
11: Protected-IMRAS-039 D7 Imm1	CD19+CD21+/CD3-/Clean up/IgD-IgM-/CD27+/CD24+/IgA+	0.2514772727272727	B	D7 Imm1	S039	Protected	D007	IMRAS-033-054	IgA+ B	IgA+ B: CD27+CD24+
11: Protected-IMRAS-039 D7 Imm1	CD19+CD21+/CD3-/Clean up/IgD-IgM-/CD27+/CD24+/IgG+	0.23511363636363636	B	D7 Imm1	S039	Protected	D007	IMRAS-033-054	IgG+ B	IgG+ B: CD27+CD24+
11: Protected-IMRAS-039 D7 Imm1	CD19+CD21+/CD3-/Clean up/IgD-IgM-/CD27+/CD24-/CD38-/IgA+	0.06545454545454546	B	D7 Imm1	S039	Protected	D007	IMRAS-033-054	IgA+ B	IgA+ B: CD27+CD24-CD38-
11: Protected-IMRAS-039 D7 Imm1	CD19+CD21+/CD3-/Clean up/IgD-IgM-/CD27+/CD24-/CD38-/IgG+	0.03875	B	D7 Imm1	S039	Protected	D007	IMRAS-033-054	IgG+ B	IgG+ B: CD27+CD24-CD38-
11: Protected-IMRAS-039 D7 Imm1	CD19+CD21+/CD3-/Clean up/IgD-IgM-/CD27+/CD24-/CD38hi/IgA+	0.04170454545454545	B	D7 Imm1	S039	Protected	D007	IMRAS-033-054	IgA+ B	IgA+ B: CD27+CD24-CD38hi
11: Protected-IMRAS-039 D7 Imm1	CD19+CD21+/CD3-/Clean up/IgD-IgM-/CD27+/CD24-/CD38hi/IgG+	0.011818181818181818	B	D7 Imm1	S039	Protected	D007	IMRAS-033-054	IgG+ B	IgG+ B: CD27+CD24-CD38hi
11: Protected-IMRAS-039 D7 Imm1	CD19+CD21+/CD3-/Clean up/IgD-IgM-/CD27+/CD24-/CD38int/IgA+	0.031818181818181815	B	D7 Imm1	S039	Protected	D007	IMRAS-033-054	IgA+ B	IgA+ B: CD27+CD24-CD38int
11: Protected-IMRAS-039 D7 Imm1	CD19+CD21+/CD3-/Clean up/IgD-IgM-/CD27+/CD24-/CD38int/IgG+	0.019545454545454546	B	D7 Imm1	S039	Protected	D007	IMRAS-033-054	IgG+ B	IgG+ B: CD27+CD24-CD38int
11: Protected-IMRAS-039 D7 Imm1	CD19+CD21+/CD3-/Clean up/IgD-IgM-/CD27+/CD24-/IgA+	0.14045454545454544	B	D7 Imm1	S039	Protected	D007	IMRAS-033-054	IgA+ B	IgA+ B: CD27+CD24-
11: Protected-IMRAS-039 D7 Imm1	CD19+CD21+/CD3-/Clean up/IgD-IgM-/CD27+/CD24-/IgG+	0.07068181818181818	B	D7 Imm1	S039	Protected	D007	IMRAS-033-054	IgG+ B	IgG+ B: CD27+CD24-
11: Protected-IMRAS-039 D7 Imm1	CD19+CD21+/CD3-/Clean up/IgM+IgD+	8.770340909090908	B	D7 Imm1	S039	Protected	D007	IMRAS-033-054	IgM+IgD+ B	IgM+IgD+ B: Total
11: Protected-IMRAS-039 D7 Imm1	CD19+CD21+/CD3-/Clean up/IgM+IgD+/CD27+	0.7815909090909091	B	D7 Imm1	S039	Protected	D007	IMRAS-033-054	IgM+IgD+ B	IgM+IgD+ B: CD27+
11: Protected-IMRAS-039 D7 Imm1	CD19+CD21+/CD3-/Clean up/IgM+IgD+/CD27+/CD24+	0.7444318181818181	B	D7 Imm1	S039	Protected	D007	IMRAS-033-054	IgM+IgD+ B	IgM+IgD+ B: CD27+CD24+
11: Protected-IMRAS-039 D7 Imm1	CD19+CD21+/CD3-/Clean up/IgM+IgD+/CD27+/CD24+/CD38-	0.2635227272727273	B	D7 Imm1	S039	Protected	D007	IMRAS-033-054	IgM+IgD+ B	IgM+IgD+ B: CD27+CD24+CD38-
11: Protected-IMRAS-039 D7 Imm1	CD19+CD21+/CD3-/Clean up/IgM+IgD+/CD27+/CD24+/CD38-/CD11c+	0.03193181818181818	B	D7 Imm1	S039	Protected	D007	IMRAS-033-054	IgM+IgD+ B	IgM+IgD+ B: CD27+CD24+CD38-CD11c+
11: Protected-IMRAS-039 D7 Imm1	CD19+CD21+/CD3-/Clean up/IgM+IgD+/CD27+/CD24+/CD38-/CD80+	0.055795454545454544	B	D7 Imm1	S039	Protected	D007	IMRAS-033-054	IgM+IgD+ B	IgM+IgD+ B: CD27+CD24+CD38-CD80+
11: Protected-IMRAS-039 D7 Imm1	CD19+CD21+/CD3-/Clean up/IgM+IgD+/CD27+/CD24+/CD38hi	0.17613636363636365	B	D7 Imm1	S039	Protected	D007	IMRAS-033-054	IgM+IgD+ B	IgM+IgD+ B: CD27+CD24+CD38hi
11: Protected-IMRAS-039 D7 Imm1	CD19+CD21+/CD3-/Clean up/IgM+IgD+/CD27+/CD24+/CD38hi/CD11c+	0.01875	B	D7 Imm1	S039	Protected	D007	IMRAS-033-054	IgM+IgD+ B	IgM+IgD+ B: CD27+CD24+CD38hiCD11c+
11: Protected-IMRAS-039 D7 Imm1	CD19+CD21+/CD3-/Clean up/IgM+IgD+/CD27+/CD24+/CD38hi/CD80+	0.00625	B	D7 Imm1	S039	Protected	D007	IMRAS-033-054	IgM+IgD+ B	IgM+IgD+ B: CD27+CD24+CD38hiCD80+
11: Protected-IMRAS-039 D7 Imm1	CD19+CD21+/CD3-/Clean up/IgM+IgD+/CD27+/CD24+/CD38int	0.29352272727272727	B	D7 Imm1	S039	Protected	D007	IMRAS-033-054	IgM+IgD+ B	IgM+IgD+ B: CD27+CD24+CD38int
11: Protected-IMRAS-039 D7 Imm1	CD19+CD21+/CD3-/Clean up/IgM+IgD+/CD27+/CD24+/CD38int/CD11c+	0.03159090909090909	B	D7 Imm1	S039	Protected	D007	IMRAS-033-054	IgM+IgD+ B	IgM+IgD+ B: CD27+CD24+CD38intCD11c+
11: Protected-IMRAS-039 D7 Imm1	CD19+CD21+/CD3-/Clean up/IgM+IgD+/CD27+/CD24+/CD38int/CD80+	0.04852272727272727	B	D7 Imm1	S039	Protected	D007	IMRAS-033-054	IgM+IgD+ B	IgM+IgD+ B: CD27+CD24+CD38intCD80+
11: Protected-IMRAS-039 D7 Imm1	CD19+CD21+/CD3-/Clean up/IgM+IgD+/CD27+/CD24+/CD86+Ki67+	0.017954545454545456	B	D7 Imm1	S039	Protected	D007	IMRAS-033-054	IgM+IgD+ B	IgM+IgD+ B: CD27+CD24+CD86+Ki67+
11: Protected-IMRAS-039 D7 Imm1	CD19+CD21+/CD3-/Clean up/IgM+IgD+/CD27+/CD24-	0.03568181818181818	B	D7 Imm1	S039	Protected	D007	IMRAS-033-054	IgM+IgD+ B	IgM+IgD+ B: CD27+CD24-
11: Protected-IMRAS-039 D7 Imm1	CD19+CD21+/CD3-/Clean up/IgM+IgD+/CD27+/CD86+Ki67+	0.02727272727272727	B	D7 Imm1	S039	Protected	D007	IMRAS-033-054	IgM+IgD+ B	IgM+IgD+ B: CD27+CD86+Ki67+
11: Protected-IMRAS-039 D7 Imm1	CD19+CD21+/CD3-/Clean up/IgM+IgD+/CD27-	7.848636363636364	B	D7 Imm1	S039	Protected	D007	IMRAS-033-054	IgM+IgD+ B	IgM+IgD+ B: CD27-
11: Protected-IMRAS-039 D7 Imm1	CD19+CD21+/CD3-/Clean up/IgM+IgD+/CD27-/CD86+Ki67+	0.036931818181818184	B	D7 Imm1	S039	Protected	D007	IMRAS-033-054	IgM+IgD+ B	IgM+IgD+ B: CD27-CD86+Ki67+
12: Protected-IMRAS-045 D7 Imm1	CD19+CD21+/CD3-/Clean up/IgD-IgM-/CD27+/CD24+/CD38-/IgA+	0.11516290726817043	B	D7 Imm1	S045	Protected	D007	IMRAS-033-054	IgA+ B	IgA+ B: CD27+CD24+CD38-
12: Protected-IMRAS-045 D7 Imm1	CD19+CD21+/CD3-/Clean up/IgD-IgM-/CD27+/CD24+/CD38-/IgG+	0.23897243107769423	B	D7 Imm1	S045	Protected	D007	IMRAS-033-054	IgG+ B	IgG+ B: CD27+CD24+CD38-
12: Protected-IMRAS-045 D7 Imm1	CD19+CD21+/CD3-/Clean up/IgD-IgM-/CD27+/CD24+/CD38hi/IgA+	0.0012531328320802004	B	D7 Imm1	S045	Protected	D007	IMRAS-033-054	IgA+ B	IgA+ B: CD27+CD24+CD38hi
12: Protected-IMRAS-045 D7 Imm1	CD19+CD21+/CD3-/Clean up/IgD-IgM-/CD27+/CD24+/CD38hi/IgG+	0.0010025062656641604	B	D7 Imm1	S045	Protected	D007	IMRAS-033-054	IgG+ B	IgG+ B: CD27+CD24+CD38hi
12: Protected-IMRAS-045 D7 Imm1	CD19+CD21+/CD3-/Clean up/IgD-IgM-/CD27+/CD24+/CD38int/IgA+	0.2286967418546366	B	D7 Imm1	S045	Protected	D007	IMRAS-033-054	IgA+ B	IgA+ B: CD27+CD24+CD38int
12: Protected-IMRAS-045 D7 Imm1	CD19+CD21+/CD3-/Clean up/IgD-IgM-/CD27+/CD24+/CD38int/IgG+	0.12067669172932331	B	D7 Imm1	S045	Protected	D007	IMRAS-033-054	IgG+ B	IgG+ B: CD27+CD24+CD38int
12: Protected-IMRAS-045 D7 Imm1	CD19+CD21+/CD3-/Clean up/IgD-IgM-/CD27+/CD24+/IgA+	0.3479949874686717	B	D7 Imm1	S045	Protected	D007	IMRAS-033-054	IgA+ B	IgA+ B: CD27+CD24+
12: Protected-IMRAS-045 D7 Imm1	CD19+CD21+/CD3-/Clean up/IgD-IgM-/CD27+/CD24+/IgG+	0.3634085213032581	B	D7 Imm1	S045	Protected	D007	IMRAS-033-054	IgG+ B	IgG+ B: CD27+CD24+
12: Protected-IMRAS-045 D7 Imm1	CD19+CD21+/CD3-/Clean up/IgD-IgM-/CD27+/CD24-/CD38-/IgA+	0.047619047619047616	B	D7 Imm1	S045	Protected	D007	IMRAS-033-054	IgA+ B	IgA+ B: CD27+CD24-CD38-
12: Protected-IMRAS-045 D7 Imm1	CD19+CD21+/CD3-/Clean up/IgD-IgM-/CD27+/CD24-/CD38-/IgG+	0.10275689223057644	B	D7 Imm1	S045	Protected	D007	IMRAS-033-054	IgG+ B	IgG+ B: CD27+CD24-CD38-
12: Protected-IMRAS-045 D7 Imm1	CD19+CD21+/CD3-/Clean up/IgD-IgM-/CD27+/CD24-/CD38hi/IgA+	0.018546365914786967	B	D7 Imm1	S045	Protected	D007	IMRAS-033-054	IgA+ B	IgA+ B: CD27+CD24-CD38hi
12: Protected-IMRAS-045 D7 Imm1	CD19+CD21+/CD3-/Clean up/IgD-IgM-/CD27+/CD24-/CD38hi/IgG+	0.016040100250626566	B	D7 Imm1	S045	Protected	D007	IMRAS-033-054	IgG+ B	IgG+ B: CD27+CD24-CD38hi
12: Protected-IMRAS-045 D7 Imm1	CD19+CD21+/CD3-/Clean up/IgD-IgM-/CD27+/CD24-/CD38int/IgA+	0.05288220551378446	B	D7 Imm1	S045	Protected	D007	IMRAS-033-054	IgA+ B	IgA+ B: CD27+CD24-CD38int
12: Protected-IMRAS-045 D7 Imm1	CD19+CD21+/CD3-/Clean up/IgD-IgM-/CD27+/CD24-/CD38int/IgG+	0.06365914786967418	B	D7 Imm1	S045	Protected	D007	IMRAS-033-054	IgG+ B	IgG+ B: CD27+CD24-CD38int
12: Protected-IMRAS-045 D7 Imm1	CD19+CD21+/CD3-/Clean up/IgD-IgM-/CD27+/CD24-/IgA+	0.12130325814536341	B	D7 Imm1	S045	Protected	D007	IMRAS-033-054	IgA+ B	IgA+ B: CD27+CD24-
12: Protected-IMRAS-045 D7 Imm1	CD19+CD21+/CD3-/Clean up/IgD-IgM-/CD27+/CD24-/IgG+	0.18395989974937343	B	D7 Imm1	S045	Protected	D007	IMRAS-033-054	IgG+ B	IgG+ B: CD27+CD24-
12: Protected-IMRAS-045 D7 Imm1	CD19+CD21+/CD3-/Clean up/IgM+IgD+	10.710275689223058	B	D7 Imm1	S045	Protected	D007	IMRAS-033-054	IgM+IgD+ B	IgM+IgD+ B: Total
12: Protected-IMRAS-045 D7 Imm1	CD19+CD21+/CD3-/Clean up/IgM+IgD+/CD27+	0.5931077694235589	B	D7 Imm1	S045	Protected	D007	IMRAS-033-054	IgM+IgD+ B	IgM+IgD+ B: CD27+
12: Protected-IMRAS-045 D7 Imm1	CD19+CD21+/CD3-/Clean up/IgM+IgD+/CD27+/CD24+	0.5478696741854636	B	D7 Imm1	S045	Protected	D007	IMRAS-033-054	IgM+IgD+ B	IgM+IgD+ B: CD27+CD24+
12: Protected-IMRAS-045 D7 Imm1	CD19+CD21+/CD3-/Clean up/IgM+IgD+/CD27+/CD24+/CD38-	0.2531328320802005	B	D7 Imm1	S045	Protected	D007	IMRAS-033-054	IgM+IgD+ B	IgM+IgD+ B: CD27+CD24+CD38-
12: Protected-IMRAS-045 D7 Imm1	CD19+CD21+/CD3-/Clean up/IgM+IgD+/CD27+/CD24+/CD38-/CD11c+	0.06365914786967418	B	D7 Imm1	S045	Protected	D007	IMRAS-033-054	IgM+IgD+ B	IgM+IgD+ B: CD27+CD24+CD38-CD11c+
12: Protected-IMRAS-045 D7 Imm1	CD19+CD21+/CD3-/Clean up/IgM+IgD+/CD27+/CD24+/CD38-/CD80+	0.05	B	D7 Imm1	S045	Protected	D007	IMRAS-033-054	IgM+IgD+ B	IgM+IgD+ B: CD27+CD24+CD38-CD80+
12: Protected-IMRAS-045 D7 Imm1	CD19+CD21+/CD3-/Clean up/IgM+IgD+/CD27+/CD24+/CD38hi	0.02418546365914787	B	D7 Imm1	S045	Protected	D007	IMRAS-033-054	IgM+IgD+ B	IgM+IgD+ B: CD27+CD24+CD38hi
12: Protected-IMRAS-045 D7 Imm1	CD19+CD21+/CD3-/Clean up/IgM+IgD+/CD27+/CD24+/CD38hi/CD11c+	0.0036340852130325816	B	D7 Imm1	S045	Protected	D007	IMRAS-033-054	IgM+IgD+ B	IgM+IgD+ B: CD27+CD24+CD38hiCD11c+
12: Protected-IMRAS-045 D7 Imm1	CD19+CD21+/CD3-/Clean up/IgM+IgD+/CD27+/CD24+/CD38hi/CD80+	0.002506265664160401	B	D7 Imm1	S045	Protected	D007	IMRAS-033-054	IgM+IgD+ B	IgM+IgD+ B: CD27+CD24+CD38hiCD80+
12: Protected-IMRAS-045 D7 Imm1	CD19+CD21+/CD3-/Clean up/IgM+IgD+/CD27+/CD24+/CD38int	0.26127819548872183	B	D7 Imm1	S045	Protected	D007	IMRAS-033-054	IgM+IgD+ B	IgM+IgD+ B: CD27+CD24+CD38int
12: Protected-IMRAS-045 D7 Imm1	CD19+CD21+/CD3-/Clean up/IgM+IgD+/CD27+/CD24+/CD38int/CD11c+	0.06190476190476191	B	D7 Imm1	S045	Protected	D007	IMRAS-033-054	IgM+IgD+ B	IgM+IgD+ B: CD27+CD24+CD38intCD11c+
12: Protected-IMRAS-045 D7 Imm1	CD19+CD21+/CD3-/Clean up/IgM+IgD+/CD27+/CD24+/CD38int/CD80+	0.04398496240601504	B	D7 Imm1	S045	Protected	D007	IMRAS-033-054	IgM+IgD+ B	IgM+IgD+ B: CD27+CD24+CD38intCD80+
12: Protected-IMRAS-045 D7 Imm1	CD19+CD21+/CD3-/Clean up/IgM+IgD+/CD27+/CD24+/CD86+Ki67+	0.0053884711779448626	B	D7 Imm1	S045	Protected	D007	IMRAS-033-054	IgM+IgD+ B	IgM+IgD+ B: CD27+CD24+CD86+Ki67+
12: Protected-IMRAS-045 D7 Imm1	CD19+CD21+/CD3-/Clean up/IgM+IgD+/CD27+/CD24-	0.043859649122807015	B	D7 Imm1	S045	Protected	D007	IMRAS-033-054	IgM+IgD+ B	IgM+IgD+ B: CD27+CD24-
12: Protected-IMRAS-045 D7 Imm1	CD19+CD21+/CD3-/Clean up/IgM+IgD+/CD27+/CD86+Ki67+	0.012531328320802004	B	D7 Imm1	S045	Protected	D007	IMRAS-033-054	IgM+IgD+ B	IgM+IgD+ B: CD27+CD86+Ki67+
12: Protected-IMRAS-045 D7 Imm1	CD19+CD21+/CD3-/Clean up/IgM+IgD+/CD27-	10.030200501253132	B	D7 Imm1	S045	Protected	D007	IMRAS-033-054	IgM+IgD+ B	IgM+IgD+ B: CD27-
12: Protected-IMRAS-045 D7 Imm1	CD19+CD21+/CD3-/Clean up/IgM+IgD+/CD27-/CD86+Ki67+	0.014160401002506266	B	D7 Imm1	S045	Protected	D007	IMRAS-033-054	IgM+IgD+ B	IgM+IgD+ B: CD27-CD86+Ki67+
13: Protected-IMRAS-045 D14 Imm1	CD19+CD21+/CD3-/Clean up/IgD-IgM-/CD27+/CD24+/CD38-/IgA+	0.12975113122171947	B	D14 Imm1	S045	Protected	D014	IMRAS-033-054	IgA+ B	IgA+ B: CD27+CD24+CD38-
13: Protected-IMRAS-045 D14 Imm1	CD19+CD21+/CD3-/Clean up/IgD-IgM-/CD27+/CD24+/CD38-/IgG+	0.29524886877828055	B	D14 Imm1	S045	Protected	D014	IMRAS-033-054	IgG+ B	IgG+ B: CD27+CD24+CD38-
13: Protected-IMRAS-045 D14 Imm1	CD19+CD21+/CD3-/Clean up/IgD-IgM-/CD27+/CD24+/CD38hi/IgA+	0.0022624434389140274	B	D14 Imm1	S045	Protected	D014	IMRAS-033-054	IgA+ B	IgA+ B: CD27+CD24+CD38hi
13: Protected-IMRAS-045 D14 Imm1	CD19+CD21+/CD3-/Clean up/IgD-IgM-/CD27+/CD24+/CD38hi/IgG+	0.0013574660633484162	B	D14 Imm1	S045	Protected	D014	IMRAS-033-054	IgG+ B	IgG+ B: CD27+CD24+CD38hi
13: Protected-IMRAS-045 D14 Imm1	CD19+CD21+/CD3-/Clean up/IgD-IgM-/CD27+/CD24+/CD38int/IgA+	0.2688914027149321	B	D14 Imm1	S045	Protected	D014	IMRAS-033-054	IgA+ B	IgA+ B: CD27+CD24+CD38int
13: Protected-IMRAS-045 D14 Imm1	CD19+CD21+/CD3-/Clean up/IgD-IgM-/CD27+/CD24+/CD38int/IgG+	0.15316742081447965	B	D14 Imm1	S045	Protected	D014	IMRAS-033-054	IgG+ B	IgG+ B: CD27+CD24+CD38int
13: Protected-IMRAS-045 D14 Imm1	CD19+CD21+/CD3-/Clean up/IgD-IgM-/CD27+/CD24+/IgA+	0.40452488687782806	B	D14 Imm1	S045	Protected	D014	IMRAS-033-054	IgA+ B	IgA+ B: CD27+CD24+
13: Protected-IMRAS-045 D14 Imm1	CD19+CD21+/CD3-/Clean up/IgD-IgM-/CD27+/CD24+/IgG+	0.45328054298642534	B	D14 Imm1	S045	Protected	D014	IMRAS-033-054	IgG+ B	IgG+ B: CD27+CD24+
13: Protected-IMRAS-045 D14 Imm1	CD19+CD21+/CD3-/Clean up/IgD-IgM-/CD27+/CD24-/CD38-/IgA+	0.05169683257918552	B	D14 Imm1	S045	Protected	D014	IMRAS-033-054	IgA+ B	IgA+ B: CD27+CD24-CD38-
13: Protected-IMRAS-045 D14 Imm1	CD19+CD21+/CD3-/Clean up/IgD-IgM-/CD27+/CD24-/CD38-/IgG+	0.1251131221719457	B	D14 Imm1	S045	Protected	D014	IMRAS-033-054	IgG+ B	IgG+ B: CD27+CD24-CD38-
13: Protected-IMRAS-045 D14 Imm1	CD19+CD21+/CD3-/Clean up/IgD-IgM-/CD27+/CD24-/CD38hi/IgA+	0.035633484162895926	B	D14 Imm1	S045	Protected	D014	IMRAS-033-054	IgA+ B	IgA+ B: CD27+CD24-CD38hi
13: Protected-IMRAS-045 D14 Imm1	CD19+CD21+/CD3-/Clean up/IgD-IgM-/CD27+/CD24-/CD38hi/IgG+	0.025678733031674207	B	D14 Imm1	S045	Protected	D014	IMRAS-033-054	IgG+ B	IgG+ B: CD27+CD24-CD38hi
13: Protected-IMRAS-045 D14 Imm1	CD19+CD21+/CD3-/Clean up/IgD-IgM-/CD27+/CD24-/CD38int/IgA+	0.05350678733031674	B	D14 Imm1	S045	Protected	D014	IMRAS-033-054	IgA+ B	IgA+ B: CD27+CD24-CD38int
13: Protected-IMRAS-045 D14 Imm1	CD19+CD21+/CD3-/Clean up/IgD-IgM-/CD27+/CD24-/CD38int/IgG+	0.06402714932126696	B	D14 Imm1	S045	Protected	D014	IMRAS-033-054	IgG+ B	IgG+ B: CD27+CD24-CD38int
13: Protected-IMRAS-045 D14 Imm1	CD19+CD21+/CD3-/Clean up/IgD-IgM-/CD27+/CD24-/IgA+	0.1427601809954751	B	D14 Imm1	S045	Protected	D014	IMRAS-033-054	IgA+ B	IgA+ B: CD27+CD24-
13: Protected-IMRAS-045 D14 Imm1	CD19+CD21+/CD3-/Clean up/IgD-IgM-/CD27+/CD24-/IgG+	0.2169683257918552	B	D14 Imm1	S045	Protected	D014	IMRAS-033-054	IgG+ B	IgG+ B: CD27+CD24-
13: Protected-IMRAS-045 D14 Imm1	CD19+CD21+/CD3-/Clean up/IgM+IgD+	13.34841628959276	B	D14 Imm1	S045	Protected	D014	IMRAS-033-054	IgM+IgD+ B	IgM+IgD+ B: Total
13: Protected-IMRAS-045 D14 Imm1	CD19+CD21+/CD3-/Clean up/IgM+IgD+/CD27+	0.793552036199095	B	D14 Imm1	S045	Protected	D014	IMRAS-033-054	IgM+IgD+ B	IgM+IgD+ B: CD27+
13: Protected-IMRAS-045 D14 Imm1	CD19+CD21+/CD3-/Clean up/IgM+IgD+/CD27+/CD24+	0.7376696832579186	B	D14 Imm1	S045	Protected	D014	IMRAS-033-054	IgM+IgD+ B	IgM+IgD+ B: CD27+CD24+
13: Protected-IMRAS-045 D14 Imm1	CD19+CD21+/CD3-/Clean up/IgM+IgD+/CD27+/CD24+/CD38-	0.321606334841629	B	D14 Imm1	S045	Protected	D014	IMRAS-033-054	IgM+IgD+ B	IgM+IgD+ B: CD27+CD24+CD38-
13: Protected-IMRAS-045 D14 Imm1	CD19+CD21+/CD3-/Clean up/IgM+IgD+/CD27+/CD24+/CD38-/CD11c+	0.07183257918552036	B	D14 Imm1	S045	Protected	D014	IMRAS-033-054	IgM+IgD+ B	IgM+IgD+ B: CD27+CD24+CD38-CD11c+
13: Protected-IMRAS-045 D14 Imm1	CD19+CD21+/CD3-/Clean up/IgM+IgD+/CD27+/CD24+/CD38-/CD80+	0.057126696832579184	B	D14 Imm1	S045	Protected	D014	IMRAS-033-054	IgM+IgD+ B	IgM+IgD+ B: CD27+CD24+CD38-CD80+
13: Protected-IMRAS-045 D14 Imm1	CD19+CD21+/CD3-/Clean up/IgM+IgD+/CD27+/CD24+/CD38hi	0.032918552036199096	B	D14 Imm1	S045	Protected	D014	IMRAS-033-054	IgM+IgD+ B	IgM+IgD+ B: CD27+CD24+CD38hi
13: Protected-IMRAS-045 D14 Imm1	CD19+CD21+/CD3-/Clean up/IgM+IgD+/CD27+/CD24+/CD38hi/CD11c+	0.005656108597285068	B	D14 Imm1	S045	Protected	D014	IMRAS-033-054	IgM+IgD+ B	IgM+IgD+ B: CD27+CD24+CD38hiCD11c+
13: Protected-IMRAS-045 D14 Imm1	CD19+CD21+/CD3-/Clean up/IgM+IgD+/CD27+/CD24+/CD38hi/CD80+	0.002601809954751131	B	D14 Imm1	S045	Protected	D014	IMRAS-033-054	IgM+IgD+ B	IgM+IgD+ B: CD27+CD24+CD38hiCD80+
13: Protected-IMRAS-045 D14 Imm1	CD19+CD21+/CD3-/Clean up/IgM+IgD+/CD27+/CD24+/CD38int	0.3725113122171946	B	D14 Imm1	S045	Protected	D014	IMRAS-033-054	IgM+IgD+ B	IgM+IgD+ B: CD27+CD24+CD38int
13: Protected-IMRAS-045 D14 Imm1	CD19+CD21+/CD3-/Clean up/IgM+IgD+/CD27+/CD24+/CD38int/CD11c+	0.0752262443438914	B	D14 Imm1	S045	Protected	D014	IMRAS-033-054	IgM+IgD+ B	IgM+IgD+ B: CD27+CD24+CD38intCD11c+
13: Protected-IMRAS-045 D14 Imm1	CD19+CD21+/CD3-/Clean up/IgM+IgD+/CD27+/CD24+/CD38int/CD80+	0.06165158371040724	B	D14 Imm1	S045	Protected	D014	IMRAS-033-054	IgM+IgD+ B	IgM+IgD+ B: CD27+CD24+CD38intCD80+
13: Protected-IMRAS-045 D14 Imm1	CD19+CD21+/CD3-/Clean up/IgM+IgD+/CD27+/CD24+/CD86+Ki67+	0.004977375565610859	B	D14 Imm1	S045	Protected	D014	IMRAS-033-054	IgM+IgD+ B	IgM+IgD+ B: CD27+CD24+CD86+Ki67+
13: Protected-IMRAS-045 D14 Imm1	CD19+CD21+/CD3-/Clean up/IgM+IgD+/CD27+/CD24-	0.053167420814479636	B	D14 Imm1	S045	Protected	D014	IMRAS-033-054	IgM+IgD+ B	IgM+IgD+ B: CD27+CD24-
13: Protected-IMRAS-045 D14 Imm1	CD19+CD21+/CD3-/Clean up/IgM+IgD+/CD27+/CD86+Ki67+	0.013574660633484163	B	D14 Imm1	S045	Protected	D014	IMRAS-033-054	IgM+IgD+ B	IgM+IgD+ B: CD27+CD86+Ki67+
13: Protected-IMRAS-045 D14 Imm1	CD19+CD21+/CD3-/Clean up/IgM+IgD+/CD27-	12.44343891402715	B	D14 Imm1	S045	Protected	D014	IMRAS-033-054	IgM+IgD+ B	IgM+IgD+ B: CD27-
13: Protected-IMRAS-045 D14 Imm1	CD19+CD21+/CD3-/Clean up/IgM+IgD+/CD27-/CD86+Ki67+	0.014479638009049774	B	D14 Imm1	S045	Protected	D014	IMRAS-033-054	IgM+IgD+ B	IgM+IgD+ B: CD27-CD86+Ki67+
14: Protected-IMRAS-039 D14 Imm1	CD19+CD21+/CD3-/Clean up/IgD-IgM-/CD27+/CD24+/CD38-/IgA+	0.13797729618163054	B	D14 Imm1	S039	Protected	D014	IMRAS-033-054	IgA+ B	IgA+ B: CD27+CD24+CD38-
14: Protected-IMRAS-039 D14 Imm1	CD19+CD21+/CD3-/Clean up/IgD-IgM-/CD27+/CD24+/CD38-/IgG+	0.17781217750257997	B	D14 Imm1	S039	Protected	D014	IMRAS-033-054	IgG+ B	IgG+ B: CD27+CD24+CD38-
14: Protected-IMRAS-039 D14 Imm1	CD19+CD21+/CD3-/Clean up/IgD-IgM-/CD27+/CD24+/CD38hi/IgA+	0.0022703818369453044	B	D14 Imm1	S039	Protected	D014	IMRAS-033-054	IgA+ B	IgA+ B: CD27+CD24+CD38hi
14: Protected-IMRAS-039 D14 Imm1	CD19+CD21+/CD3-/Clean up/IgD-IgM-/CD27+/CD24+/CD38hi/IgG+	7.223942208462332e-4	B	D14 Imm1	S039	Protected	D014	IMRAS-033-054	IgG+ B	IgG+ B: CD27+CD24+CD38hi
14: Protected-IMRAS-039 D14 Imm1	CD19+CD21+/CD3-/Clean up/IgD-IgM-/CD27+/CD24+/CD38int/IgA+	0.13560371517027864	B	D14 Imm1	S039	Protected	D014	IMRAS-033-054	IgA+ B	IgA+ B: CD27+CD24+CD38int
14: Protected-IMRAS-039 D14 Imm1	CD19+CD21+/CD3-/Clean up/IgD-IgM-/CD27+/CD24+/CD38int/IgG+	0.07874097007223942	B	D14 Imm1	S039	Protected	D014	IMRAS-033-054	IgG+ B	IgG+ B: CD27+CD24+CD38int
14: Protected-IMRAS-039 D14 Imm1	CD19+CD21+/CD3-/Clean up/IgD-IgM-/CD27+/CD24+/IgA+	0.27688338493292053	B	D14 Imm1	S039	Protected	D014	IMRAS-033-054	IgA+ B	IgA+ B: CD27+CD24+
14: Protected-IMRAS-039 D14 Imm1	CD19+CD21+/CD3-/Clean up/IgD-IgM-/CD27+/CD24+/IgG+	0.2594427244582043	B	D14 Imm1	S039	Protected	D014	IMRAS-033-054	IgG+ B	IgG+ B: CD27+CD24+
14: Protected-IMRAS-039 D14 Imm1	CD19+CD21+/CD3-/Clean up/IgD-IgM-/CD27+/CD24-/CD38-/IgA+	0.0693498452012384	B	D14 Imm1	S039	Protected	D014	IMRAS-033-054	IgA+ B	IgA+ B: CD27+CD24-CD38-
14: Protected-IMRAS-039 D14 Imm1	CD19+CD21+/CD3-/Clean up/IgD-IgM-/CD27+/CD24-/CD38-/IgG+	0.04086687306501548	B	D14 Imm1	S039	Protected	D014	IMRAS-033-054	IgG+ B	IgG+ B: CD27+CD24-CD38-
14: Protected-IMRAS-039 D14 Imm1	CD19+CD21+/CD3-/Clean up/IgD-IgM-/CD27+/CD24-/CD38hi/IgA+	0.0653250773993808	B	D14 Imm1	S039	Protected	D014	IMRAS-033-054	IgA+ B	IgA+ B: CD27+CD24-CD38hi
14: Protected-IMRAS-039 D14 Imm1	CD19+CD21+/CD3-/Clean up/IgD-IgM-/CD27+/CD24-/CD38hi/IgG+	0.013209494324045407	B	D14 Imm1	S039	Protected	D014	IMRAS-033-054	IgG+ B	IgG+ B: CD27+CD24-CD38hi
14: Protected-IMRAS-039 D14 Imm1	CD19+CD21+/CD3-/Clean up/IgD-IgM-/CD27+/CD24-/CD38int/IgA+	0.03457172342621259	B	D14 Imm1	S039	Protected	D014	IMRAS-033-054	IgA+ B	IgA+ B: CD27+CD24-CD38int
14: Protected-IMRAS-039 D14 Imm1	CD19+CD21+/CD3-/Clean up/IgD-IgM-/CD27+/CD24-/CD38int/IgG+	0.017853457172342622	B	D14 Imm1	S039	Protected	D014	IMRAS-033-054	IgG+ B	IgG+ B: CD27+CD24-CD38int
14: Protected-IMRAS-039 D14 Imm1	CD19+CD21+/CD3-/Clean up/IgD-IgM-/CD27+/CD24-/IgA+	0.1716202270381837	B	D14 Imm1	S039	Protected	D014	IMRAS-033-054	IgA+ B	IgA+ B: CD27+CD24-
14: Protected-IMRAS-039 D14 Imm1	CD19+CD21+/CD3-/Clean up/IgD-IgM-/CD27+/CD24-/IgG+	0.07254901960784314	B	D14 Imm1	S039	Protected	D014	IMRAS-033-054	IgG+ B	IgG+ B: CD27+CD24-
14: Protected-IMRAS-039 D14 Imm1	CD19+CD21+/CD3-/Clean up/IgM+IgD+	10.040041279669763	B	D14 Imm1	S039	Protected	D014	IMRAS-033-054	IgM+IgD+ B	IgM+IgD+ B: Total
14: Protected-IMRAS-039 D14 Imm1	CD19+CD21+/CD3-/Clean up/IgM+IgD+/CD27+	0.9085655314757481	B	D14 Imm1	S039	Protected	D014	IMRAS-033-054	IgM+IgD+ B	IgM+IgD+ B: CD27+
14: Protected-IMRAS-039 D14 Imm1	CD19+CD21+/CD3-/Clean up/IgM+IgD+/CD27+/CD24+	0.868421052631579	B	D14 Imm1	S039	Protected	D014	IMRAS-033-054	IgM+IgD+ B	IgM+IgD+ B: CD27+CD24+
14: Protected-IMRAS-039 D14 Imm1	CD19+CD21+/CD3-/Clean up/IgM+IgD+/CD27+/CD24+/CD38-	0.28606811145510835	B	D14 Imm1	S039	Protected	D014	IMRAS-033-054	IgM+IgD+ B	IgM+IgD+ B: CD27+CD24+CD38-
14: Protected-IMRAS-039 D14 Imm1	CD19+CD21+/CD3-/Clean up/IgM+IgD+/CD27+/CD24+/CD38-/CD11c+	0.03168214654282766	B	D14 Imm1	S039	Protected	D014	IMRAS-033-054	IgM+IgD+ B	IgM+IgD+ B: CD27+CD24+CD38-CD11c+
14: Protected-IMRAS-039 D14 Imm1	CD19+CD21+/CD3-/Clean up/IgM+IgD+/CD27+/CD24+/CD38-/CD80+	0.05913312693498452	B	D14 Imm1	S039	Protected	D014	IMRAS-033-054	IgM+IgD+ B	IgM+IgD+ B: CD27+CD24+CD38-CD80+
14: Protected-IMRAS-039 D14 Imm1	CD19+CD21+/CD3-/Clean up/IgM+IgD+/CD27+/CD24+/CD38hi	0.2	B	D14 Imm1	S039	Protected	D014	IMRAS-033-054	IgM+IgD+ B	IgM+IgD+ B: CD27+CD24+CD38hi
14: Protected-IMRAS-039 D14 Imm1	CD19+CD21+/CD3-/Clean up/IgM+IgD+/CD27+/CD24+/CD38hi/CD11c+	0.01929824561403509	B	D14 Imm1	S039	Protected	D014	IMRAS-033-054	IgM+IgD+ B	IgM+IgD+ B: CD27+CD24+CD38hiCD11c+
14: Protected-IMRAS-039 D14 Imm1	CD19+CD21+/CD3-/Clean up/IgM+IgD+/CD27+/CD24+/CD38hi/CD80+	0.006707946336429308	B	D14 Imm1	S039	Protected	D014	IMRAS-033-054	IgM+IgD+ B	IgM+IgD+ B: CD27+CD24+CD38hiCD80+
14: Protected-IMRAS-039 D14 Imm1	CD19+CD21+/CD3-/Clean up/IgM+IgD+/CD27+/CD24+/CD38int	0.37110423116615066	B	D14 Imm1	S039	Protected	D014	IMRAS-033-054	IgM+IgD+ B	IgM+IgD+ B: CD27+CD24+CD38int
14: Protected-IMRAS-039 D14 Imm1	CD19+CD21+/CD3-/Clean up/IgM+IgD+/CD27+/CD24+/CD38int/CD11c+	0.043343653250773995	B	D14 Imm1	S039	Protected	D014	IMRAS-033-054	IgM+IgD+ B	IgM+IgD+ B: CD27+CD24+CD38intCD11c+
14: Protected-IMRAS-039 D14 Imm1	CD19+CD21+/CD3-/Clean up/IgM+IgD+/CD27+/CD24+/CD38int/CD80+	0.06480908152734778	B	D14 Imm1	S039	Protected	D014	IMRAS-033-054	IgM+IgD+ B	IgM+IgD+ B: CD27+CD24+CD38intCD80+
14: Protected-IMRAS-039 D14 Imm1	CD19+CD21+/CD3-/Clean up/IgM+IgD+/CD27+/CD24+/CD86+Ki67+	0.01805985552115583	B	D14 Imm1	S039	Protected	D014	IMRAS-033-054	IgM+IgD+ B	IgM+IgD+ B: CD27+CD24+CD86+Ki67+
14: Protected-IMRAS-039 D14 Imm1	CD19+CD21+/CD3-/Clean up/IgM+IgD+/CD27+/CD24-	0.03859649122807018	B	D14 Imm1	S039	Protected	D014	IMRAS-033-054	IgM+IgD+ B	IgM+IgD+ B: CD27+CD24-
14: Protected-IMRAS-039 D14 Imm1	CD19+CD21+/CD3-/Clean up/IgM+IgD+/CD27+/CD86+Ki67+	0.027450980392156862	B	D14 Imm1	S039	Protected	D014	IMRAS-033-054	IgM+IgD+ B	IgM+IgD+ B: CD27+CD86+Ki67+
14: Protected-IMRAS-039 D14 Imm1	CD19+CD21+/CD3-/Clean up/IgM+IgD+/CD27-	8.979566563467491	B	D14 Imm1	S039	Protected	D014	IMRAS-033-054	IgM+IgD+ B	IgM+IgD+ B: CD27-
14: Protected-IMRAS-039 D14 Imm1	CD19+CD21+/CD3-/Clean up/IgM+IgD+/CD27-/CD86+Ki67+	0.03199174406604747	B	D14 Imm1	S039	Protected	D014	IMRAS-033-054	IgM+IgD+ B	IgM+IgD+ B: CD27-CD86+Ki67+
18: Protected-IMRAS-045 D0 Imm3	CD19+CD21+/CD3-/Clean up/IgD-IgM-/CD27+/CD24+/CD38-/IgA+	0.12667410714285715	B	D0 Imm3	S045	Protected	D056	IMRAS-033-054	IgA+ B	IgA+ B: CD27+CD24+CD38-
18: Protected-IMRAS-045 D0 Imm3	CD19+CD21+/CD3-/Clean up/IgD-IgM-/CD27+/CD24+/CD38-/IgG+	0.25736607142857143	B	D0 Imm3	S045	Protected	D056	IMRAS-033-054	IgG+ B	IgG+ B: CD27+CD24+CD38-
18: Protected-IMRAS-045 D0 Imm3	CD19+CD21+/CD3-/Clean up/IgD-IgM-/CD27+/CD24+/CD38hi/IgA+	0.0011160714285714285	B	D0 Imm3	S045	Protected	D056	IMRAS-033-054	IgA+ B	IgA+ B: CD27+CD24+CD38hi
18: Protected-IMRAS-045 D0 Imm3	CD19+CD21+/CD3-/Clean up/IgD-IgM-/CD27+/CD24+/CD38hi/IgG+	7.8125e-4	B	D0 Imm3	S045	Protected	D056	IMRAS-033-054	IgG+ B	IgG+ B: CD27+CD24+CD38hi
18: Protected-IMRAS-045 D0 Imm3	CD19+CD21+/CD3-/Clean up/IgD-IgM-/CD27+/CD24+/CD38int/IgA+	0.25290178571428573	B	D0 Imm3	S045	Protected	D056	IMRAS-033-054	IgA+ B	IgA+ B: CD27+CD24+CD38int
18: Protected-IMRAS-045 D0 Imm3	CD19+CD21+/CD3-/Clean up/IgD-IgM-/CD27+/CD24+/CD38int/IgG+	0.14720982142857142	B	D0 Imm3	S045	Protected	D056	IMRAS-033-054	IgG+ B	IgG+ B: CD27+CD24+CD38int
18: Protected-IMRAS-045 D0 Imm3	CD19+CD21+/CD3-/Clean up/IgD-IgM-/CD27+/CD24+/IgA+	0.38504464285714285	B	D0 Imm3	S045	Protected	D056	IMRAS-033-054	IgA+ B	IgA+ B: CD27+CD24+
18: Protected-IMRAS-045 D0 Imm3	CD19+CD21+/CD3-/Clean up/IgD-IgM-/CD27+/CD24+/IgG+	0.4080357142857143	B	D0 Imm3	S045	Protected	D056	IMRAS-033-054	IgG+ B	IgG+ B: CD27+CD24+
18: Protected-IMRAS-045 D0 Imm3	CD19+CD21+/CD3-/Clean up/IgD-IgM-/CD27+/CD24-/CD38-/IgA+	0.048660714285714286	B	D0 Imm3	S045	Protected	D056	IMRAS-033-054	IgA+ B	IgA+ B: CD27+CD24-CD38-
18: Protected-IMRAS-045 D0 Imm3	CD19+CD21+/CD3-/Clean up/IgD-IgM-/CD27+/CD24-/CD38-/IgG+	0.10770089285714286	B	D0 Imm3	S045	Protected	D056	IMRAS-033-054	IgG+ B	IgG+ B: CD27+CD24-CD38-
18: Protected-IMRAS-045 D0 Imm3	CD19+CD21+/CD3-/Clean up/IgD-IgM-/CD27+/CD24-/CD38hi/IgA+	0.01953125	B	D0 Imm3	S045	Protected	D056	IMRAS-033-054	IgA+ B	IgA+ B: CD27+CD24-CD38hi
18: Protected-IMRAS-045 D0 Imm3	CD19+CD21+/CD3-/Clean up/IgD-IgM-/CD27+/CD24-/CD38hi/IgG+	0.025	B	D0 Imm3	S045	Protected	D056	IMRAS-033-054	IgG+ B	IgG+ B: CD27+CD24-CD38hi
18: Protected-IMRAS-045 D0 Imm3	CD19+CD21+/CD3-/Clean up/IgD-IgM-/CD27+/CD24-/CD38int/IgA+	0.049441964285714284	B	D0 Imm3	S045	Protected	D056	IMRAS-033-054	IgA+ B	IgA+ B: CD27+CD24-CD38int
18: Protected-IMRAS-045 D0 Imm3	CD19+CD21+/CD3-/Clean up/IgD-IgM-/CD27+/CD24-/CD38int/IgG+	0.06160714285714286	B	D0 Imm3	S045	Protected	D056	IMRAS-033-054	IgG+ B	IgG+ B: CD27+CD24-CD38int
18: Protected-IMRAS-045 D0 Imm3	CD19+CD21+/CD3-/Clean up/IgD-IgM-/CD27+/CD24-/IgA+	0.11897321428571428	B	D0 Imm3	S045	Protected	D056	IMRAS-033-054	IgA+ B	IgA+ B: CD27+CD24-
18: Protected-IMRAS-045 D0 Imm3	CD19+CD21+/CD3-/Clean up/IgD-IgM-/CD27+/CD24-/IgG+	0.19620535714285714	B	D0 Imm3	S045	Protected	D056	IMRAS-033-054	IgG+ B	IgG+ B: CD27+CD24-
18: Protected-IMRAS-045 D0 Imm3	CD19+CD21+/CD3-/Clean up/IgM+IgD+	12.946428571428571	B	D0 Imm3	S045	Protected	D056	IMRAS-033-054	IgM+IgD+ B	IgM+IgD+ B: Total
18: Protected-IMRAS-045 D0 Imm3	CD19+CD21+/CD3-/Clean up/IgM+IgD+/CD27+	0.6371651785714286	B	D0 Imm3	S045	Protected	D056	IMRAS-033-054	IgM+IgD+ B	IgM+IgD+ B: CD27+
18: Protected-IMRAS-045 D0 Imm3	CD19+CD21+/CD3-/Clean up/IgM+IgD+/CD27+/CD24+	0.5838169642857143	B	D0 Imm3	S045	Protected	D056	IMRAS-033-054	IgM+IgD+ B	IgM+IgD+ B: CD27+CD24+
18: Protected-IMRAS-045 D0 Imm3	CD19+CD21+/CD3-/Clean up/IgM+IgD+/CD27+/CD24+/CD38-	0.26127232142857143	B	D0 Imm3	S045	Protected	D056	IMRAS-033-054	IgM+IgD+ B	IgM+IgD+ B: CD27+CD24+CD38-
18: Protected-IMRAS-045 D0 Imm3	CD19+CD21+/CD3-/Clean up/IgM+IgD+/CD27+/CD24+/CD38-/CD11c+	0.05357142857142857	B	D0 Imm3	S045	Protected	D056	IMRAS-033-054	IgM+IgD+ B	IgM+IgD+ B: CD27+CD24+CD38-CD11c+
18: Protected-IMRAS-045 D0 Imm3	CD19+CD21+/CD3-/Clean up/IgM+IgD+/CD27+/CD24+/CD38-/CD80+	0.041629464285714284	B	D0 Imm3	S045	Protected	D056	IMRAS-033-054	IgM+IgD+ B	IgM+IgD+ B: CD27+CD24+CD38-CD80+
18: Protected-IMRAS-045 D0 Imm3	CD19+CD21+/CD3-/Clean up/IgM+IgD+/CD27+/CD24+/CD38hi	0.022321428571428572	B	D0 Imm3	S045	Protected	D056	IMRAS-033-054	IgM+IgD+ B	IgM+IgD+ B: CD27+CD24+CD38hi
18: Protected-IMRAS-045 D0 Imm3	CD19+CD21+/CD3-/Clean up/IgM+IgD+/CD27+/CD24+/CD38hi/CD11c+	0.003794642857142857	B	D0 Imm3	S045	Protected	D056	IMRAS-033-054	IgM+IgD+ B	IgM+IgD+ B: CD27+CD24+CD38hiCD11c+
18: Protected-IMRAS-045 D0 Imm3	CD19+CD21+/CD3-/Clean up/IgM+IgD+/CD27+/CD24+/CD38hi/CD80+	0.0012276785714285714	B	D0 Imm3	S045	Protected	D056	IMRAS-033-054	IgM+IgD+ B	IgM+IgD+ B: CD27+CD24+CD38hiCD80+
18: Protected-IMRAS-045 D0 Imm3	CD19+CD21+/CD3-/Clean up/IgM+IgD+/CD27+/CD24+/CD38int	0.2924107142857143	B	D0 Imm3	S045	Protected	D056	IMRAS-033-054	IgM+IgD+ B	IgM+IgD+ B: CD27+CD24+CD38int
18: Protected-IMRAS-045 D0 Imm3	CD19+CD21+/CD3-/Clean up/IgM+IgD+/CD27+/CD24+/CD38int/CD11c+	0.056919642857142856	B	D0 Imm3	S045	Protected	D056	IMRAS-033-054	IgM+IgD+ B	IgM+IgD+ B: CD27+CD24+CD38intCD11c+
18: Protected-IMRAS-045 D0 Imm3	CD19+CD21+/CD3-/Clean up/IgM+IgD+/CD27+/CD24+/CD38int/CD80+	0.037723214285714284	B	D0 Imm3	S045	Protected	D056	IMRAS-033-054	IgM+IgD+ B	IgM+IgD+ B: CD27+CD24+CD38intCD80+
18: Protected-IMRAS-045 D0 Imm3	CD19+CD21+/CD3-/Clean up/IgM+IgD+/CD27+/CD24+/CD86+Ki67+	0.002232142857142857	B	D0 Imm3	S045	Protected	D056	IMRAS-033-054	IgM+IgD+ B	IgM+IgD+ B: CD27+CD24+CD86+Ki67+
18: Protected-IMRAS-045 D0 Imm3	CD19+CD21+/CD3-/Clean up/IgM+IgD+/CD27+/CD24-	0.05122767857142857	B	D0 Imm3	S045	Protected	D056	IMRAS-033-054	IgM+IgD+ B	IgM+IgD+ B: CD27+CD24-
18: Protected-IMRAS-045 D0 Imm3	CD19+CD21+/CD3-/Clean up/IgM+IgD+/CD27+/CD86+Ki67+	0.00625	B	D0 Imm3	S045	Protected	D056	IMRAS-033-054	IgM+IgD+ B	IgM+IgD+ B: CD27+CD86+Ki67+
18: Protected-IMRAS-045 D0 Imm3	CD19+CD21+/CD3-/Clean up/IgM+IgD+/CD27-	12.165178571428571	B	D0 Imm3	S045	Protected	D056	IMRAS-033-054	IgM+IgD+ B	IgM+IgD+ B: CD27-
18: Protected-IMRAS-045 D0 Imm3	CD19+CD21+/CD3-/Clean up/IgM+IgD+/CD27-/CD86+Ki67+	0.011941964285714285	B	D0 Imm3	S045	Protected	D056	IMRAS-033-054	IgM+IgD+ B	IgM+IgD+ B: CD27-CD86+Ki67+
19: Protected-IMRAS-039 D0 Imm3	CD19+CD21+/CD3-/Clean up/IgD-IgM-/CD27+/CD24+/CD38-/IgA+	0.13939808481532148	B	D0 Imm3	S039	Protected	D056	IMRAS-033-054	IgA+ B	IgA+ B: CD27+CD24+CD38-
19: Protected-IMRAS-039 D0 Imm3	CD19+CD21+/CD3-/Clean up/IgD-IgM-/CD27+/CD24+/CD38-/IgG+	0.1972640218878249	B	D0 Imm3	S039	Protected	D056	IMRAS-033-054	IgG+ B	IgG+ B: CD27+CD24+CD38-
19: Protected-IMRAS-039 D0 Imm3	CD19+CD21+/CD3-/Clean up/IgD-IgM-/CD27+/CD24+/CD38hi/IgA+	0.0012311901504787962	B	D0 Imm3	S039	Protected	D056	IMRAS-033-054	IgA+ B	IgA+ B: CD27+CD24+CD38hi
19: Protected-IMRAS-039 D0 Imm3	CD19+CD21+/CD3-/Clean up/IgD-IgM-/CD27+/CD24+/CD38hi/IgG+	8.207934336525308e-4	B	D0 Imm3	S039	Protected	D056	IMRAS-033-054	IgG+ B	IgG+ B: CD27+CD24+CD38hi
19: Protected-IMRAS-039 D0 Imm3	CD19+CD21+/CD3-/Clean up/IgD-IgM-/CD27+/CD24+/CD38int/IgA+	0.12407660738714091	B	D0 Imm3	S039	Protected	D056	IMRAS-033-054	IgA+ B	IgA+ B: CD27+CD24+CD38int
19: Protected-IMRAS-039 D0 Imm3	CD19+CD21+/CD3-/Clean up/IgD-IgM-/CD27+/CD24+/CD38int/IgG+	0.08276333789329686	B	D0 Imm3	S039	Protected	D056	IMRAS-033-054	IgG+ B	IgG+ B: CD27+CD24+CD38int
19: Protected-IMRAS-039 D0 Imm3	CD19+CD21+/CD3-/Clean up/IgD-IgM-/CD27+/CD24+/IgA+	0.2673050615595075	B	D0 Imm3	S039	Protected	D056	IMRAS-033-054	IgA+ B	IgA+ B: CD27+CD24+
19: Protected-IMRAS-039 D0 Imm3	CD19+CD21+/CD3-/Clean up/IgD-IgM-/CD27+/CD24+/IgG+	0.2833105335157319	B	D0 Imm3	S039	Protected	D056	IMRAS-033-054	IgG+ B	IgG+ B: CD27+CD24+
19: Protected-IMRAS-039 D0 Imm3	CD19+CD21+/CD3-/Clean up/IgD-IgM-/CD27+/CD24-/CD38-/IgA+	0.07688098495212038	B	D0 Imm3	S039	Protected	D056	IMRAS-033-054	IgA+ B	IgA+ B: CD27+CD24-CD38-
19: Protected-IMRAS-039 D0 Imm3	CD19+CD21+/CD3-/Clean up/IgD-IgM-/CD27+/CD24-/CD38-/IgG+	0.04295485636114911	B	D0 Imm3	S039	Protected	D056	IMRAS-033-054	IgG+ B	IgG+ B: CD27+CD24-CD38-
19: Protected-IMRAS-039 D0 Imm3	CD19+CD21+/CD3-/Clean up/IgD-IgM-/CD27+/CD24-/CD38hi/IgA+	0.052120383036935704	B	D0 Imm3	S039	Protected	D056	IMRAS-033-054	IgA+ B	IgA+ B: CD27+CD24-CD38hi
19: Protected-IMRAS-039 D0 Imm3	CD19+CD21+/CD3-/Clean up/IgD-IgM-/CD27+/CD24-/CD38hi/IgG+	0.009575923392612859	B	D0 Imm3	S039	Protected	D056	IMRAS-033-054	IgG+ B	IgG+ B: CD27+CD24-CD38hi
19: Protected-IMRAS-039 D0 Imm3	CD19+CD21+/CD3-/Clean up/IgD-IgM-/CD27+/CD24-/CD38int/IgA+	0.03844049247606019	B	D0 Imm3	S039	Protected	D056	IMRAS-033-054	IgA+ B	IgA+ B: CD27+CD24-CD38int
19: Protected-IMRAS-039 D0 Imm3	CD19+CD21+/CD3-/Clean up/IgD-IgM-/CD27+/CD24-/CD38int/IgG+	0.019288645690834473	B	D0 Imm3	S039	Protected	D056	IMRAS-033-054	IgG+ B	IgG+ B: CD27+CD24-CD38int
19: Protected-IMRAS-039 D0 Imm3	CD19+CD21+/CD3-/Clean up/IgD-IgM-/CD27+/CD24-/IgA+	0.17031463748290013	B	D0 Imm3	S039	Protected	D056	IMRAS-033-054	IgA+ B	IgA+ B: CD27+CD24-
19: Protected-IMRAS-039 D0 Imm3	CD19+CD21+/CD3-/Clean up/IgD-IgM-/CD27+/CD24-/IgG+	0.07236662106703147	B	D0 Imm3	S039	Protected	D056	IMRAS-033-054	IgG+ B	IgG+ B: CD27+CD24-
19: Protected-IMRAS-039 D0 Imm3	CD19+CD21+/CD3-/Clean up/IgM+IgD+	7.585772913816689	B	D0 Imm3	S039	Protected	D056	IMRAS-033-054	IgM+IgD+ B	IgM+IgD+ B: Total
19: Protected-IMRAS-039 D0 Imm3	CD19+CD21+/CD3-/Clean up/IgM+IgD+/CD27+	0.712859097127223	B	D0 Imm3	S039	Protected	D056	IMRAS-033-054	IgM+IgD+ B	IgM+IgD+ B: CD27+
19: Protected-IMRAS-039 D0 Imm3	CD19+CD21+/CD3-/Clean up/IgM+IgD+/CD27+/CD24+	0.6812585499316005	B	D0 Imm3	S039	Protected	D056	IMRAS-033-054	IgM+IgD+ B	IgM+IgD+ B: CD27+CD24+
19: Protected-IMRAS-039 D0 Imm3	CD19+CD21+/CD3-/Clean up/IgM+IgD+/CD27+/CD24+/CD38-	0.26196990424076605	B	D0 Imm3	S039	Protected	D056	IMRAS-033-054	IgM+IgD+ B	IgM+IgD+ B: CD27+CD24+CD38-
19: Protected-IMRAS-039 D0 Imm3	CD19+CD21+/CD3-/Clean up/IgM+IgD+/CD27+/CD24+/CD38-/CD11c+	0.036662106703146374	B	D0 Imm3	S039	Protected	D056	IMRAS-033-054	IgM+IgD+ B	IgM+IgD+ B: CD27+CD24+CD38-CD11c+
19: Protected-IMRAS-039 D0 Imm3	CD19+CD21+/CD3-/Clean up/IgM+IgD+/CD27+/CD24+/CD38-/CD80+	0.07058823529411765	B	D0 Imm3	S039	Protected	D056	IMRAS-033-054	IgM+IgD+ B	IgM+IgD+ B: CD27+CD24+CD38-CD80+
19: Protected-IMRAS-039 D0 Imm3	CD19+CD21+/CD3-/Clean up/IgM+IgD+/CD27+/CD24+/CD38hi	0.10711354309165527	B	D0 Imm3	S039	Protected	D056	IMRAS-033-054	IgM+IgD+ B	IgM+IgD+ B: CD27+CD24+CD38hi
19: Protected-IMRAS-039 D0 Imm3	CD19+CD21+/CD3-/Clean up/IgM+IgD+/CD27+/CD24+/CD38hi/CD11c+	0.04610123119015048	B	D0 Imm3	S039	Protected	D056	IMRAS-033-054	IgM+IgD+ B	IgM+IgD+ B: CD27+CD24+CD38hiCD11c+
19: Protected-IMRAS-039 D0 Imm3	CD19+CD21+/CD3-/Clean up/IgM+IgD+/CD27+/CD24+/CD38hi/CD80+	0.012448700410396717	B	D0 Imm3	S039	Protected	D056	IMRAS-033-054	IgM+IgD+ B	IgM+IgD+ B: CD27+CD24+CD38hiCD80+
19: Protected-IMRAS-039 D0 Imm3	CD19+CD21+/CD3-/Clean up/IgM+IgD+/CD27+/CD24+/CD38int	0.30259917920656637	B	D0 Imm3	S039	Protected	D056	IMRAS-033-054	IgM+IgD+ B	IgM+IgD+ B: CD27+CD24+CD38int
19: Protected-IMRAS-039 D0 Imm3	CD19+CD21+/CD3-/Clean up/IgM+IgD+/CD27+/CD24+/CD38int/CD11c+	0.04514363885088919	B	D0 Imm3	S039	Protected	D056	IMRAS-033-054	IgM+IgD+ B	IgM+IgD+ B: CD27+CD24+CD38intCD11c+
19: Protected-IMRAS-039 D0 Imm3	CD19+CD21+/CD3-/Clean up/IgM+IgD+/CD27+/CD24+/CD38int/CD80+	0.06196990424076607	B	D0 Imm3	S039	Protected	D056	IMRAS-033-054	IgM+IgD+ B	IgM+IgD+ B: CD27+CD24+CD38intCD80+
19: Protected-IMRAS-039 D0 Imm3	CD19+CD21+/CD3-/Clean up/IgM+IgD+/CD27+/CD24+/CD86+Ki67+	0.012722298221614227	B	D0 Imm3	S039	Protected	D056	IMRAS-033-054	IgM+IgD+ B	IgM+IgD+ B: CD27+CD24+CD86+Ki67+
19: Protected-IMRAS-039 D0 Imm3	CD19+CD21+/CD3-/Clean up/IgM+IgD+/CD27+/CD24-	0.030779753761969904	B	D0 Imm3	S039	Protected	D056	IMRAS-033-054	IgM+IgD+ B	IgM+IgD+ B: CD27+CD24-
19: Protected-IMRAS-039 D0 Imm3	CD19+CD21+/CD3-/Clean up/IgM+IgD+/CD27+/CD86+Ki67+	0.018741450068399453	B	D0 Imm3	S039	Protected	D056	IMRAS-033-054	IgM+IgD+ B	IgM+IgD+ B: CD27+CD86+Ki67+
19: Protected-IMRAS-039 D0 Imm3	CD19+CD21+/CD3-/Clean up/IgM+IgD+/CD27-	6.774418604651163	B	D0 Imm3	S039	Protected	D056	IMRAS-033-054	IgM+IgD+ B	IgM+IgD+ B: CD27-
19: Protected-IMRAS-039 D0 Imm3	CD19+CD21+/CD3-/Clean up/IgM+IgD+/CD27-/CD86+Ki67+	0.022845417236662106	B	D0 Imm3	S039	Protected	D056	IMRAS-033-054	IgM+IgD+ B	IgM+IgD+ B: CD27-CD86+Ki67+
21: Protected-IMRAS-045 D3 Imm3	CD19+CD21+/CD3-/Clean up/IgD-IgM-/CD27+/CD24+/CD38-/IgA+	0.10849056603773585	B	D3 Imm3	S045	Protected	D059	IMRAS-033-054	IgA+ B	IgA+ B: CD27+CD24+CD38-
21: Protected-IMRAS-045 D3 Imm3	CD19+CD21+/CD3-/Clean up/IgD-IgM-/CD27+/CD24+/CD38-/IgG+	0.21150943396226415	B	D3 Imm3	S045	Protected	D059	IMRAS-033-054	IgG+ B	IgG+ B: CD27+CD24+CD38-
21: Protected-IMRAS-045 D3 Imm3	CD19+CD21+/CD3-/Clean up/IgD-IgM-/CD27+/CD24+/CD38hi/IgA+	7.547169811320754e-4	B	D3 Imm3	S045	Protected	D059	IMRAS-033-054	IgA+ B	IgA+ B: CD27+CD24+CD38hi
21: Protected-IMRAS-045 D3 Imm3	CD19+CD21+/CD3-/Clean up/IgD-IgM-/CD27+/CD24+/CD38hi/IgG+	1.8867924528301886e-4	B	D3 Imm3	S045	Protected	D059	IMRAS-033-054	IgG+ B	IgG+ B: CD27+CD24+CD38hi
21: Protected-IMRAS-045 D3 Imm3	CD19+CD21+/CD3-/Clean up/IgD-IgM-/CD27+/CD24+/CD38int/IgA+	0.2120754716981132	B	D3 Imm3	S045	Protected	D059	IMRAS-033-054	IgA+ B	IgA+ B: CD27+CD24+CD38int
21: Protected-IMRAS-045 D3 Imm3	CD19+CD21+/CD3-/Clean up/IgD-IgM-/CD27+/CD24+/CD38int/IgG+	0.10566037735849057	B	D3 Imm3	S045	Protected	D059	IMRAS-033-054	IgG+ B	IgG+ B: CD27+CD24+CD38int
21: Protected-IMRAS-045 D3 Imm3	CD19+CD21+/CD3-/Clean up/IgD-IgM-/CD27+/CD24+/IgA+	0.32490566037735846	B	D3 Imm3	S045	Protected	D059	IMRAS-033-054	IgA+ B	IgA+ B: CD27+CD24+
21: Protected-IMRAS-045 D3 Imm3	CD19+CD21+/CD3-/Clean up/IgD-IgM-/CD27+/CD24+/IgG+	0.31886792452830187	B	D3 Imm3	S045	Protected	D059	IMRAS-033-054	IgG+ B	IgG+ B: CD27+CD24+
21: Protected-IMRAS-045 D3 Imm3	CD19+CD21+/CD3-/Clean up/IgD-IgM-/CD27+/CD24-/CD38-/IgA+	0.04509433962264151	B	D3 Imm3	S045	Protected	D059	IMRAS-033-054	IgA+ B	IgA+ B: CD27+CD24-CD38-
21: Protected-IMRAS-045 D3 Imm3	CD19+CD21+/CD3-/Clean up/IgD-IgM-/CD27+/CD24-/CD38-/IgG+	0.09094339622641509	B	D3 Imm3	S045	Protected	D059	IMRAS-033-054	IgG+ B	IgG+ B: CD27+CD24-CD38-
21: Protected-IMRAS-045 D3 Imm3	CD19+CD21+/CD3-/Clean up/IgD-IgM-/CD27+/CD24-/CD38hi/IgA+	0.02132075471698113	B	D3 Imm3	S045	Protected	D059	IMRAS-033-054	IgA+ B	IgA+ B: CD27+CD24-CD38hi
21: Protected-IMRAS-045 D3 Imm3	CD19+CD21+/CD3-/Clean up/IgD-IgM-/CD27+/CD24-/CD38hi/IgG+	0.01830188679245283	B	D3 Imm3	S045	Protected	D059	IMRAS-033-054	IgG+ B	IgG+ B: CD27+CD24-CD38hi
21: Protected-IMRAS-045 D3 Imm3	CD19+CD21+/CD3-/Clean up/IgD-IgM-/CD27+/CD24-/CD38int/IgA+	0.04471698113207547	B	D3 Imm3	S045	Protected	D059	IMRAS-033-054	IgA+ B	IgA+ B: CD27+CD24-CD38int
21: Protected-IMRAS-045 D3 Imm3	CD19+CD21+/CD3-/Clean up/IgD-IgM-/CD27+/CD24-/CD38int/IgG+	0.05471698113207547	B	D3 Imm3	S045	Protected	D059	IMRAS-033-054	IgG+ B	IgG+ B: CD27+CD24-CD38int
21: Protected-IMRAS-045 D3 Imm3	CD19+CD21+/CD3-/Clean up/IgD-IgM-/CD27+/CD24-/IgA+	0.11226415094339623	B	D3 Imm3	S045	Protected	D059	IMRAS-033-054	IgA+ B	IgA+ B: CD27+CD24-
21: Protected-IMRAS-045 D3 Imm3	CD19+CD21+/CD3-/Clean up/IgD-IgM-/CD27+/CD24-/IgG+	0.16566037735849057	B	D3 Imm3	S045	Protected	D059	IMRAS-033-054	IgG+ B	IgG+ B: CD27+CD24-
21: Protected-IMRAS-045 D3 Imm3	CD19+CD21+/CD3-/Clean up/IgM+IgD+	12.612264150943396	B	D3 Imm3	S045	Protected	D059	IMRAS-033-054	IgM+IgD+ B	IgM+IgD+ B: Total
21: Protected-IMRAS-045 D3 Imm3	CD19+CD21+/CD3-/Clean up/IgM+IgD+/CD27+	0.5581132075471699	B	D3 Imm3	S045	Protected	D059	IMRAS-033-054	IgM+IgD+ B	IgM+IgD+ B: CD27+
21: Protected-IMRAS-045 D3 Imm3	CD19+CD21+/CD3-/Clean up/IgM+IgD+/CD27+/CD24+	0.5166037735849056	B	D3 Imm3	S045	Protected	D059	IMRAS-033-054	IgM+IgD+ B	IgM+IgD+ B: CD27+CD24+
21: Protected-IMRAS-045 D3 Imm3	CD19+CD21+/CD3-/Clean up/IgM+IgD+/CD27+/CD24+/CD38-	0.2379245283018868	B	D3 Imm3	S045	Protected	D059	IMRAS-033-054	IgM+IgD+ B	IgM+IgD+ B: CD27+CD24+CD38-
21: Protected-IMRAS-045 D3 Imm3	CD19+CD21+/CD3-/Clean up/IgM+IgD+/CD27+/CD24+/CD38-/CD11c+	0.059056603773584904	B	D3 Imm3	S045	Protected	D059	IMRAS-033-054	IgM+IgD+ B	IgM+IgD+ B: CD27+CD24+CD38-CD11c+
21: Protected-IMRAS-045 D3 Imm3	CD19+CD21+/CD3-/Clean up/IgM+IgD+/CD27+/CD24+/CD38-/CD80+	0.04188679245283019	B	D3 Imm3	S045	Protected	D059	IMRAS-033-054	IgM+IgD+ B	IgM+IgD+ B: CD27+CD24+CD38-CD80+
21: Protected-IMRAS-045 D3 Imm3	CD19+CD21+/CD3-/Clean up/IgM+IgD+/CD27+/CD24+/CD38hi	0.025283018867924528	B	D3 Imm3	S045	Protected	D059	IMRAS-033-054	IgM+IgD+ B	IgM+IgD+ B: CD27+CD24+CD38hi
21: Protected-IMRAS-045 D3 Imm3	CD19+CD21+/CD3-/Clean up/IgM+IgD+/CD27+/CD24+/CD38hi/CD11c+	0.0026415094339622643	B	D3 Imm3	S045	Protected	D059	IMRAS-033-054	IgM+IgD+ B	IgM+IgD+ B: CD27+CD24+CD38hiCD11c+
21: Protected-IMRAS-045 D3 Imm3	CD19+CD21+/CD3-/Clean up/IgM+IgD+/CD27+/CD24+/CD38hi/CD80+	7.547169811320754e-4	B	D3 Imm3	S045	Protected	D059	IMRAS-033-054	IgM+IgD+ B	IgM+IgD+ B: CD27+CD24+CD38hiCD80+
21: Protected-IMRAS-045 D3 Imm3	CD19+CD21+/CD3-/Clean up/IgM+IgD+/CD27+/CD24+/CD38int	0.2449056603773585	B	D3 Imm3	S045	Protected	D059	IMRAS-033-054	IgM+IgD+ B	IgM+IgD+ B: CD27+CD24+CD38int
21: Protected-IMRAS-045 D3 Imm3	CD19+CD21+/CD3-/Clean up/IgM+IgD+/CD27+/CD24+/CD38int/CD11c+	0.05075471698113208	B	D3 Imm3	S045	Protected	D059	IMRAS-033-054	IgM+IgD+ B	IgM+IgD+ B: CD27+CD24+CD38intCD11c+
21: Protected-IMRAS-045 D3 Imm3	CD19+CD21+/CD3-/Clean up/IgM+IgD+/CD27+/CD24+/CD38int/CD80+	0.03528301886792453	B	D3 Imm3	S045	Protected	D059	IMRAS-033-054	IgM+IgD+ B	IgM+IgD+ B: CD27+CD24+CD38intCD80+
21: Protected-IMRAS-045 D3 Imm3	CD19+CD21+/CD3-/Clean up/IgM+IgD+/CD27+/CD24+/CD86+Ki67+	0.0022641509433962265	B	D3 Imm3	S045	Protected	D059	IMRAS-033-054	IgM+IgD+ B	IgM+IgD+ B: CD27+CD24+CD86+Ki67+
21: Protected-IMRAS-045 D3 Imm3	CD19+CD21+/CD3-/Clean up/IgM+IgD+/CD27+/CD24-	0.03962264150943396	B	D3 Imm3	S045	Protected	D059	IMRAS-033-054	IgM+IgD+ B	IgM+IgD+ B: CD27+CD24-
21: Protected-IMRAS-045 D3 Imm3	CD19+CD21+/CD3-/Clean up/IgM+IgD+/CD27+/CD86+Ki67+	0.006603773584905661	B	D3 Imm3	S045	Protected	D059	IMRAS-033-054	IgM+IgD+ B	IgM+IgD+ B: CD27+CD86+Ki67+
21: Protected-IMRAS-045 D3 Imm3	CD19+CD21+/CD3-/Clean up/IgM+IgD+/CD27-	11.959245283018868	B	D3 Imm3	S045	Protected	D059	IMRAS-033-054	IgM+IgD+ B	IgM+IgD+ B: CD27-
21: Protected-IMRAS-045 D3 Imm3	CD19+CD21+/CD3-/Clean up/IgM+IgD+/CD27-/CD86+Ki67+	0.02	B	D3 Imm3	S045	Protected	D059	IMRAS-033-054	IgM+IgD+ B	IgM+IgD+ B: CD27-CD86+Ki67+
24: Protected-IMRAS-039 D3 Imm3	CD19+CD21+/CD3-/Clean up/IgD-IgM-/CD27+/CD24+/CD38-/IgA+	0.07975034674063801	B	D3 Imm3	S039	Protected	D059	IMRAS-033-054	IgA+ B	IgA+ B: CD27+CD24+CD38-
24: Protected-IMRAS-039 D3 Imm3	CD19+CD21+/CD3-/Clean up/IgD-IgM-/CD27+/CD24+/CD38-/IgG+	0.09875173370319001	B	D3 Imm3	S039	Protected	D059	IMRAS-033-054	IgG+ B	IgG+ B: CD27+CD24+CD38-
24: Protected-IMRAS-039 D3 Imm3	CD19+CD21+/CD3-/Clean up/IgD-IgM-/CD27+/CD24+/CD38hi/IgA+	0.002912621359223301	B	D3 Imm3	S039	Protected	D059	IMRAS-033-054	IgA+ B	IgA+ B: CD27+CD24+CD38hi
24: Protected-IMRAS-039 D3 Imm3	CD19+CD21+/CD3-/Clean up/IgD-IgM-/CD27+/CD24+/CD38hi/IgG+	0.001664355062413315	B	D3 Imm3	S039	Protected	D059	IMRAS-033-054	IgG+ B	IgG+ B: CD27+CD24+CD38hi
24: Protected-IMRAS-039 D3 Imm3	CD19+CD21+/CD3-/Clean up/IgD-IgM-/CD27+/CD24+/CD38int/IgA+	0.10069348127600555	B	D3 Imm3	S039	Protected	D059	IMRAS-033-054	IgA+ B	IgA+ B: CD27+CD24+CD38int
24: Protected-IMRAS-039 D3 Imm3	CD19+CD21+/CD3-/Clean up/IgD-IgM-/CD27+/CD24+/CD38int/IgG+	0.056588072122052704	B	D3 Imm3	S039	Protected	D059	IMRAS-033-054	IgG+ B	IgG+ B: CD27+CD24+CD38int
24: Protected-IMRAS-039 D3 Imm3	CD19+CD21+/CD3-/Clean up/IgD-IgM-/CD27+/CD24+/IgA+	0.18515950069348128	B	D3 Imm3	S039	Protected	D059	IMRAS-033-054	IgA+ B	IgA+ B: CD27+CD24+
24: Protected-IMRAS-039 D3 Imm3	CD19+CD21+/CD3-/Clean up/IgD-IgM-/CD27+/CD24+/IgG+	0.1579750346740638	B	D3 Imm3	S039	Protected	D059	IMRAS-033-054	IgG+ B	IgG+ B: CD27+CD24+
24: Protected-IMRAS-039 D3 Imm3	CD19+CD21+/CD3-/Clean up/IgD-IgM-/CD27+/CD24-/CD38-/IgA+	0.052843273231622745	B	D3 Imm3	S039	Protected	D059	IMRAS-033-054	IgA+ B	IgA+ B: CD27+CD24-CD38-
24: Protected-IMRAS-039 D3 Imm3	CD19+CD21+/CD3-/Clean up/IgD-IgM-/CD27+/CD24-/CD38-/IgG+	0.029680998613037447	B	D3 Imm3	S039	Protected	D059	IMRAS-033-054	IgG+ B	IgG+ B: CD27+CD24-CD38-
24: Protected-IMRAS-039 D3 Imm3	CD19+CD21+/CD3-/Clean up/IgD-IgM-/CD27+/CD24-/CD38hi/IgA+	0.0639389736477115	B	D3 Imm3	S039	Protected	D059	IMRAS-033-054	IgA+ B	IgA+ B: CD27+CD24-CD38hi
24: Protected-IMRAS-039 D3 Imm3	CD19+CD21+/CD3-/Clean up/IgD-IgM-/CD27+/CD24-/CD38hi/IgG+	0.013592233009708738	B	D3 Imm3	S039	Protected	D059	IMRAS-033-054	IgG+ B	IgG+ B: CD27+CD24-CD38hi
24: Protected-IMRAS-039 D3 Imm3	CD19+CD21+/CD3-/Clean up/IgD-IgM-/CD27+/CD24-/CD38int/IgA+	0.031206657420249653	B	D3 Imm3	S039	Protected	D059	IMRAS-033-054	IgA+ B	IgA+ B: CD27+CD24-CD38int
24: Protected-IMRAS-039 D3 Imm3	CD19+CD21+/CD3-/Clean up/IgD-IgM-/CD27+/CD24-/CD38int/IgG+	0.01622746185852982	B	D3 Imm3	S039	Protected	D059	IMRAS-033-054	IgG+ B	IgG+ B: CD27+CD24-CD38int
24: Protected-IMRAS-039 D3 Imm3	CD19+CD21+/CD3-/Clean up/IgD-IgM-/CD27+/CD24-/IgA+	0.149375866851595	B	D3 Imm3	S039	Protected	D059	IMRAS-033-054	IgA+ B	IgA+ B: CD27+CD24-
24: Protected-IMRAS-039 D3 Imm3	CD19+CD21+/CD3-/Clean up/IgD-IgM-/CD27+/CD24-/IgG+	0.06019417475728155	B	D3 Imm3	S039	Protected	D059	IMRAS-033-054	IgG+ B	IgG+ B: CD27+CD24-
24: Protected-IMRAS-039 D3 Imm3	CD19+CD21+/CD3-/Clean up/IgM+IgD+	8.538557558945909	B	D3 Imm3	S039	Protected	D059	IMRAS-033-054	IgM+IgD+ B	IgM+IgD+ B: Total
24: Protected-IMRAS-039 D3 Imm3	CD19+CD21+/CD3-/Clean up/IgM+IgD+/CD27+	0.6227461858529819	B	D3 Imm3	S039	Protected	D059	IMRAS-033-054	IgM+IgD+ B	IgM+IgD+ B: CD27+
24: Protected-IMRAS-039 D3 Imm3	CD19+CD21+/CD3-/Clean up/IgM+IgD+/CD27+/CD24+	0.5884882108183079	B	D3 Imm3	S039	Protected	D059	IMRAS-033-054	IgM+IgD+ B	IgM+IgD+ B: CD27+CD24+
24: Protected-IMRAS-039 D3 Imm3	CD19+CD21+/CD3-/Clean up/IgM+IgD+/CD27+/CD24+/CD38-	0.15742024965325938	B	D3 Imm3	S039	Protected	D059	IMRAS-033-054	IgM+IgD+ B	IgM+IgD+ B: CD27+CD24+CD38-
24: Protected-IMRAS-039 D3 Imm3	CD19+CD21+/CD3-/Clean up/IgM+IgD+/CD27+/CD24+/CD38-/CD11c+	0.020665742024965326	B	D3 Imm3	S039	Protected	D059	IMRAS-033-054	IgM+IgD+ B	IgM+IgD+ B: CD27+CD24+CD38-CD11c+
24: Protected-IMRAS-039 D3 Imm3	CD19+CD21+/CD3-/Clean up/IgM+IgD+/CD27+/CD24+/CD38-/CD80+	0.034257975034674065	B	D3 Imm3	S039	Protected	D059	IMRAS-033-054	IgM+IgD+ B	IgM+IgD+ B: CD27+CD24+CD38-CD80+
24: Protected-IMRAS-039 D3 Imm3	CD19+CD21+/CD3-/Clean up/IgM+IgD+/CD27+/CD24+/CD38hi	0.1608876560332871	B	D3 Imm3	S039	Protected	D059	IMRAS-033-054	IgM+IgD+ B	IgM+IgD+ B: CD27+CD24+CD38hi
24: Protected-IMRAS-039 D3 Imm3	CD19+CD21+/CD3-/Clean up/IgM+IgD+/CD27+/CD24+/CD38hi/CD11c+	0.07794729542302357	B	D3 Imm3	S039	Protected	D059	IMRAS-033-054	IgM+IgD+ B	IgM+IgD+ B: CD27+CD24+CD38hiCD11c+
24: Protected-IMRAS-039 D3 Imm3	CD19+CD21+/CD3-/Clean up/IgM+IgD+/CD27+/CD24+/CD38hi/CD80+	0.010679611650485437	B	D3 Imm3	S039	Protected	D059	IMRAS-033-054	IgM+IgD+ B	IgM+IgD+ B: CD27+CD24+CD38hiCD80+
24: Protected-IMRAS-039 D3 Imm3	CD19+CD21+/CD3-/Clean up/IgM+IgD+/CD27+/CD24+/CD38int	0.2625520110957004	B	D3 Imm3	S039	Protected	D059	IMRAS-033-054	IgM+IgD+ B	IgM+IgD+ B: CD27+CD24+CD38int
24: Protected-IMRAS-039 D3 Imm3	CD19+CD21+/CD3-/Clean up/IgM+IgD+/CD27+/CD24+/CD38int/CD11c+	0.03176144244105409	B	D3 Imm3	S039	Protected	D059	IMRAS-033-054	IgM+IgD+ B	IgM+IgD+ B: CD27+CD24+CD38intCD11c+
24: Protected-IMRAS-039 D3 Imm3	CD19+CD21+/CD3-/Clean up/IgM+IgD+/CD27+/CD24+/CD38int/CD80+	0.038834951456310676	B	D3 Imm3	S039	Protected	D059	IMRAS-033-054	IgM+IgD+ B	IgM+IgD+ B: CD27+CD24+CD38intCD80+
24: Protected-IMRAS-039 D3 Imm3	CD19+CD21+/CD3-/Clean up/IgM+IgD+/CD27+/CD24+/CD86+Ki67+	0.02274618585298197	B	D3 Imm3	S039	Protected	D059	IMRAS-033-054	IgM+IgD+ B	IgM+IgD+ B: CD27+CD24+CD86+Ki67+
24: Protected-IMRAS-039 D3 Imm3	CD19+CD21+/CD3-/Clean up/IgM+IgD+/CD27+/CD24-	0.033287101248266296	B	D3 Imm3	S039	Protected	D059	IMRAS-033-054	IgM+IgD+ B	IgM+IgD+ B: CD27+CD24-
24: Protected-IMRAS-039 D3 Imm3	CD19+CD21+/CD3-/Clean up/IgM+IgD+/CD27+/CD86+Ki67+	0.029680998613037447	B	D3 Imm3	S039	Protected	D059	IMRAS-033-054	IgM+IgD+ B	IgM+IgD+ B: CD27+CD86+Ki67+
24: Protected-IMRAS-039 D3 Imm3	CD19+CD21+/CD3-/Clean up/IgM+IgD+/CD27-	7.806380027739251	B	D3 Imm3	S039	Protected	D059	IMRAS-033-054	IgM+IgD+ B	IgM+IgD+ B: CD27-
24: Protected-IMRAS-039 D3 Imm3	CD19+CD21+/CD3-/Clean up/IgM+IgD+/CD27-/CD86+Ki67+	0.047295423023578365	B	D3 Imm3	S039	Protected	D059	IMRAS-033-054	IgM+IgD+ B	IgM+IgD+ B: CD27-CD86+Ki67+
27: Protected-IMRAS-045 D7 Imm3	CD19+CD21+/CD3-/Clean up/IgD-IgM-/CD27+/CD24+/CD38-/IgA+	0.11650485436893204	B	D7 Imm3	S045	Protected	D063	IMRAS-033-054	IgA+ B	IgA+ B: CD27+CD24+CD38-
27: Protected-IMRAS-045 D7 Imm3	CD19+CD21+/CD3-/Clean up/IgD-IgM-/CD27+/CD24+/CD38-/IgG+	0.23592233009708738	B	D7 Imm3	S045	Protected	D063	IMRAS-033-054	IgG+ B	IgG+ B: CD27+CD24+CD38-
27: Protected-IMRAS-045 D7 Imm3	CD19+CD21+/CD3-/Clean up/IgD-IgM-/CD27+/CD24+/CD38hi/IgA+	0.0011326860841423948	B	D7 Imm3	S045	Protected	D063	IMRAS-033-054	IgA+ B	IgA+ B: CD27+CD24+CD38hi
27: Protected-IMRAS-045 D7 Imm3	CD19+CD21+/CD3-/Clean up/IgD-IgM-/CD27+/CD24+/CD38hi/IgG+	1.6181229773462783e-4	B	D7 Imm3	S045	Protected	D063	IMRAS-033-054	IgG+ B	IgG+ B: CD27+CD24+CD38hi
27: Protected-IMRAS-045 D7 Imm3	CD19+CD21+/CD3-/Clean up/IgD-IgM-/CD27+/CD24+/CD38int/IgA+	0.21245954692556634	B	D7 Imm3	S045	Protected	D063	IMRAS-033-054	IgA+ B	IgA+ B: CD27+CD24+CD38int
27: Protected-IMRAS-045 D7 Imm3	CD19+CD21+/CD3-/Clean up/IgD-IgM-/CD27+/CD24+/CD38int/IgG+	0.12022653721682848	B	D7 Imm3	S045	Protected	D063	IMRAS-033-054	IgG+ B	IgG+ B: CD27+CD24+CD38int
27: Protected-IMRAS-045 D7 Imm3	CD19+CD21+/CD3-/Clean up/IgD-IgM-/CD27+/CD24+/IgA+	0.33365695792880257	B	D7 Imm3	S045	Protected	D063	IMRAS-033-054	IgA+ B	IgA+ B: CD27+CD24+
27: Protected-IMRAS-045 D7 Imm3	CD19+CD21+/CD3-/Clean up/IgD-IgM-/CD27+/CD24+/IgG+	0.3592233009708738	B	D7 Imm3	S045	Protected	D063	IMRAS-033-054	IgG+ B	IgG+ B: CD27+CD24+
27: Protected-IMRAS-045 D7 Imm3	CD19+CD21+/CD3-/Clean up/IgD-IgM-/CD27+/CD24-/CD38-/IgA+	0.043042071197411005	B	D7 Imm3	S045	Protected	D063	IMRAS-033-054	IgA+ B	IgA+ B: CD27+CD24-CD38-
27: Protected-IMRAS-045 D7 Imm3	CD19+CD21+/CD3-/Clean up/IgD-IgM-/CD27+/CD24-/CD38-/IgG+	0.10242718446601942	B	D7 Imm3	S045	Protected	D063	IMRAS-033-054	IgG+ B	IgG+ B: CD27+CD24-CD38-
27: Protected-IMRAS-045 D7 Imm3	CD19+CD21+/CD3-/Clean up/IgD-IgM-/CD27+/CD24-/CD38hi/IgA+	0.03608414239482201	B	D7 Imm3	S045	Protected	D063	IMRAS-033-054	IgA+ B	IgA+ B: CD27+CD24-CD38hi
27: Protected-IMRAS-045 D7 Imm3	CD19+CD21+/CD3-/Clean up/IgD-IgM-/CD27+/CD24-/CD38hi/IgG+	0.02394822006472492	B	D7 Imm3	S045	Protected	D063	IMRAS-033-054	IgG+ B	IgG+ B: CD27+CD24-CD38hi
27: Protected-IMRAS-045 D7 Imm3	CD19+CD21+/CD3-/Clean up/IgD-IgM-/CD27+/CD24-/CD38int/IgA+	0.04773462783171521	B	D7 Imm3	S045	Protected	D063	IMRAS-033-054	IgA+ B	IgA+ B: CD27+CD24-CD38int
27: Protected-IMRAS-045 D7 Imm3	CD19+CD21+/CD3-/Clean up/IgD-IgM-/CD27+/CD24-/CD38int/IgG+	0.053559870550161814	B	D7 Imm3	S045	Protected	D063	IMRAS-033-054	IgG+ B	IgG+ B: CD27+CD24-CD38int
27: Protected-IMRAS-045 D7 Imm3	CD19+CD21+/CD3-/Clean up/IgD-IgM-/CD27+/CD24-/IgA+	0.1284789644012945	B	D7 Imm3	S045	Protected	D063	IMRAS-033-054	IgA+ B	IgA+ B: CD27+CD24-
27: Protected-IMRAS-045 D7 Imm3	CD19+CD21+/CD3-/Clean up/IgD-IgM-/CD27+/CD24-/IgG+	0.1818770226537217	B	D7 Imm3	S045	Protected	D063	IMRAS-033-054	IgG+ B	IgG+ B: CD27+CD24-
27: Protected-IMRAS-045 D7 Imm3	CD19+CD21+/CD3-/Clean up/IgM+IgD+	11.345307443365696	B	D7 Imm3	S045	Protected	D063	IMRAS-033-054	IgM+IgD+ B	IgM+IgD+ B: Total
27: Protected-IMRAS-045 D7 Imm3	CD19+CD21+/CD3-/Clean up/IgM+IgD+/CD27+	0.6378640776699029	B	D7 Imm3	S045	Protected	D063	IMRAS-033-054	IgM+IgD+ B	IgM+IgD+ B: CD27+
27: Protected-IMRAS-045 D7 Imm3	CD19+CD21+/CD3-/Clean up/IgM+IgD+/CD27+/CD24+	0.5935275080906149	B	D7 Imm3	S045	Protected	D063	IMRAS-033-054	IgM+IgD+ B	IgM+IgD+ B: CD27+CD24+
27: Protected-IMRAS-045 D7 Imm3	CD19+CD21+/CD3-/Clean up/IgM+IgD+/CD27+/CD24+/CD38-	0.29142394822006473	B	D7 Imm3	S045	Protected	D063	IMRAS-033-054	IgM+IgD+ B	IgM+IgD+ B: CD27+CD24+CD38-
27: Protected-IMRAS-045 D7 Imm3	CD19+CD21+/CD3-/Clean up/IgM+IgD+/CD27+/CD24+/CD38-/CD11c+	0.06893203883495146	B	D7 Imm3	S045	Protected	D063	IMRAS-033-054	IgM+IgD+ B	IgM+IgD+ B: CD27+CD24+CD38-CD11c+
27: Protected-IMRAS-045 D7 Imm3	CD19+CD21+/CD3-/Clean up/IgM+IgD+/CD27+/CD24+/CD38-/CD80+	0.055501618122977346	B	D7 Imm3	S045	Protected	D063	IMRAS-033-054	IgM+IgD+ B	IgM+IgD+ B: CD27+CD24+CD38-CD80+
27: Protected-IMRAS-045 D7 Imm3	CD19+CD21+/CD3-/Clean up/IgM+IgD+/CD27+/CD24+/CD38hi	0.027831715210355986	B	D7 Imm3	S045	Protected	D063	IMRAS-033-054	IgM+IgD+ B	IgM+IgD+ B: CD27+CD24+CD38hi
27: Protected-IMRAS-045 D7 Imm3	CD19+CD21+/CD3-/Clean up/IgM+IgD+/CD27+/CD24+/CD38hi/CD11c+	0.003883495145631068	B	D7 Imm3	S045	Protected	D063	IMRAS-033-054	IgM+IgD+ B	IgM+IgD+ B: CD27+CD24+CD38hiCD11c+
27: Protected-IMRAS-045 D7 Imm3	CD19+CD21+/CD3-/Clean up/IgM+IgD+/CD27+/CD24+/CD38hi/CD80+	6.472491909385113e-4	B	D7 Imm3	S045	Protected	D063	IMRAS-033-054	IgM+IgD+ B	IgM+IgD+ B: CD27+CD24+CD38hiCD80+
27: Protected-IMRAS-045 D7 Imm3	CD19+CD21+/CD3-/Clean up/IgM+IgD+/CD27+/CD24+/CD38int	0.26553398058252425	B	D7 Imm3	S045	Protected	D063	IMRAS-033-054	IgM+IgD+ B	IgM+IgD+ B: CD27+CD24+CD38int
27: Protected-IMRAS-045 D7 Imm3	CD19+CD21+/CD3-/Clean up/IgM+IgD+/CD27+/CD24+/CD38int/CD11c+	0.05145631067961165	B	D7 Imm3	S045	Protected	D063	IMRAS-033-054	IgM+IgD+ B	IgM+IgD+ B: CD27+CD24+CD38intCD11c+
27: Protected-IMRAS-045 D7 Imm3	CD19+CD21+/CD3-/Clean up/IgM+IgD+/CD27+/CD24+/CD38int/CD80+	0.039482200647249194	B	D7 Imm3	S045	Protected	D063	IMRAS-033-054	IgM+IgD+ B	IgM+IgD+ B: CD27+CD24+CD38intCD80+
27: Protected-IMRAS-045 D7 Imm3	CD19+CD21+/CD3-/Clean up/IgM+IgD+/CD27+/CD24+/CD86+Ki67+	0.002912621359223301	B	D7 Imm3	S045	Protected	D063	IMRAS-033-054	IgM+IgD+ B	IgM+IgD+ B: CD27+CD24+CD86+Ki67+
27: Protected-IMRAS-045 D7 Imm3	CD19+CD21+/CD3-/Clean up/IgM+IgD+/CD27+/CD24-	0.04255663430420712	B	D7 Imm3	S045	Protected	D063	IMRAS-033-054	IgM+IgD+ B	IgM+IgD+ B: CD27+CD24-
27: Protected-IMRAS-045 D7 Imm3	CD19+CD21+/CD3-/Clean up/IgM+IgD+/CD27+/CD86+Ki67+	0.01423948220064725	B	D7 Imm3	S045	Protected	D063	IMRAS-033-054	IgM+IgD+ B	IgM+IgD+ B: CD27+CD86+Ki67+
27: Protected-IMRAS-045 D7 Imm3	CD19+CD21+/CD3-/Clean up/IgM+IgD+/CD27-	10.60906148867314	B	D7 Imm3	S045	Protected	D063	IMRAS-033-054	IgM+IgD+ B	IgM+IgD+ B: CD27-
27: Protected-IMRAS-045 D7 Imm3	CD19+CD21+/CD3-/Clean up/IgM+IgD+/CD27-/CD86+Ki67+	0.016828478964401296	B	D7 Imm3	S045	Protected	D063	IMRAS-033-054	IgM+IgD+ B	IgM+IgD+ B: CD27-CD86+Ki67+
28: Not Protected-IMRAS-033 D7 Imm3	CD19+CD21+/CD3-/Clean up/IgD-IgM-/CD27+/CD24+/CD38-/IgA+	0.3356718192627824	B	D7 Imm3	S033	Not-Protected	D063	IMRAS-033-054	IgA+ B	IgA+ B: CD27+CD24+CD38-
28: Not Protected-IMRAS-033 D7 Imm3	CD19+CD21+/CD3-/Clean up/IgD-IgM-/CD27+/CD24+/CD38-/IgG+	1.0942925089179547	B	D7 Imm3	S033	Not-Protected	D063	IMRAS-033-054	IgG+ B	IgG+ B: CD27+CD24+CD38-
28: Not Protected-IMRAS-033 D7 Imm3	CD19+CD21+/CD3-/Clean up/IgD-IgM-/CD27+/CD24+/CD38hi/IgA+	0.005826397146254459	B	D7 Imm3	S033	Not-Protected	D063	IMRAS-033-054	IgA+ B	IgA+ B: CD27+CD24+CD38hi
28: Not Protected-IMRAS-033 D7 Imm3	CD19+CD21+/CD3-/Clean up/IgD-IgM-/CD27+/CD24+/CD38hi/IgG+	0.017479191438763378	B	D7 Imm3	S033	Not-Protected	D063	IMRAS-033-054	IgG+ B	IgG+ B: CD27+CD24+CD38hi
28: Not Protected-IMRAS-033 D7 Imm3	CD19+CD21+/CD3-/Clean up/IgD-IgM-/CD27+/CD24+/CD38int/IgA+	0.5110582639714626	B	D7 Imm3	S033	Not-Protected	D063	IMRAS-033-054	IgA+ B	IgA+ B: CD27+CD24+CD38int
28: Not Protected-IMRAS-033 D7 Imm3	CD19+CD21+/CD3-/Clean up/IgD-IgM-/CD27+/CD24+/CD38int/IgG+	1.2055885850178358	B	D7 Imm3	S033	Not-Protected	D063	IMRAS-033-054	IgG+ B	IgG+ B: CD27+CD24+CD38int
28: Not Protected-IMRAS-033 D7 Imm3	CD19+CD21+/CD3-/Clean up/IgD-IgM-/CD27+/CD24+/IgA+	0.8585017835909632	B	D7 Imm3	S033	Not-Protected	D063	IMRAS-033-054	IgA+ B	IgA+ B: CD27+CD24+
28: Not Protected-IMRAS-033 D7 Imm3	CD19+CD21+/CD3-/Clean up/IgD-IgM-/CD27+/CD24+/IgG+	2.3395957193816885	B	D7 Imm3	S033	Not-Protected	D063	IMRAS-033-054	IgG+ B	IgG+ B: CD27+CD24+
28: Not Protected-IMRAS-033 D7 Imm3	CD19+CD21+/CD3-/Clean up/IgD-IgM-/CD27+/CD24-/CD38-/IgA+	0.06444708680142687	B	D7 Imm3	S033	Not-Protected	D063	IMRAS-033-054	IgA+ B	IgA+ B: CD27+CD24-CD38-
28: Not Protected-IMRAS-033 D7 Imm3	CD19+CD21+/CD3-/Clean up/IgD-IgM-/CD27+/CD24-/CD38-/IgG+	0.31950059453032104	B	D7 Imm3	S033	Not-Protected	D063	IMRAS-033-054	IgG+ B	IgG+ B: CD27+CD24-CD38-
28: Not Protected-IMRAS-033 D7 Imm3	CD19+CD21+/CD3-/Clean up/IgD-IgM-/CD27+/CD24-/CD38hi/IgA+	0.07871581450653983	B	D7 Imm3	S033	Not-Protected	D063	IMRAS-033-054	IgA+ B	IgA+ B: CD27+CD24-CD38hi
28: Not Protected-IMRAS-033 D7 Imm3	CD19+CD21+/CD3-/Clean up/IgD-IgM-/CD27+/CD24-/CD38hi/IgG+	0.2417360285374554	B	D7 Imm3	S033	Not-Protected	D063	IMRAS-033-054	IgG+ B	IgG+ B: CD27+CD24-CD38hi
28: Not Protected-IMRAS-033 D7 Imm3	CD19+CD21+/CD3-/Clean up/IgD-IgM-/CD27+/CD24-/CD38int/IgA+	0.11236623067776456	B	D7 Imm3	S033	Not-Protected	D063	IMRAS-033-054	IgA+ B	IgA+ B: CD27+CD24-CD38int
28: Not Protected-IMRAS-033 D7 Imm3	CD19+CD21+/CD3-/Clean up/IgD-IgM-/CD27+/CD24-/CD38int/IgG+	0.6815695600475624	B	D7 Imm3	S033	Not-Protected	D063	IMRAS-033-054	IgG+ B	IgG+ B: CD27+CD24-CD38int
28: Not Protected-IMRAS-033 D7 Imm3	CD19+CD21+/CD3-/Clean up/IgD-IgM-/CD27+/CD24-/IgA+	0.25921521997621877	B	D7 Imm3	S033	Not-Protected	D063	IMRAS-033-054	IgA+ B	IgA+ B: CD27+CD24-
28: Not Protected-IMRAS-033 D7 Imm3	CD19+CD21+/CD3-/Clean up/IgD-IgM-/CD27+/CD24-/IgG+	1.2668252080856124	B	D7 Imm3	S033	Not-Protected	D063	IMRAS-033-054	IgG+ B	IgG+ B: CD27+CD24-
28: Not Protected-IMRAS-033 D7 Imm3	CD19+CD21+/CD3-/Clean up/IgM+IgD+	13.079667063020214	B	D7 Imm3	S033	Not-Protected	D063	IMRAS-033-054	IgM+IgD+ B	IgM+IgD+ B: Total
28: Not Protected-IMRAS-033 D7 Imm3	CD19+CD21+/CD3-/Clean up/IgM+IgD+/CD27+	4.606302021403091	B	D7 Imm3	S033	Not-Protected	D063	IMRAS-033-054	IgM+IgD+ B	IgM+IgD+ B: CD27+
28: Not Protected-IMRAS-033 D7 Imm3	CD19+CD21+/CD3-/Clean up/IgM+IgD+/CD27+/CD24+	4.445541022592153	B	D7 Imm3	S033	Not-Protected	D063	IMRAS-033-054	IgM+IgD+ B	IgM+IgD+ B: CD27+CD24+
28: Not Protected-IMRAS-033 D7 Imm3	CD19+CD21+/CD3-/Clean up/IgM+IgD+/CD27+/CD24+/CD38-	2.4882282996432816	B	D7 Imm3	S033	Not-Protected	D063	IMRAS-033-054	IgM+IgD+ B	IgM+IgD+ B: CD27+CD24+CD38-
28: Not Protected-IMRAS-033 D7 Imm3	CD19+CD21+/CD3-/Clean up/IgM+IgD+/CD27+/CD24+/CD38-/CD11c+	0.3313912009512485	B	D7 Imm3	S033	Not-Protected	D063	IMRAS-033-054	IgM+IgD+ B	IgM+IgD+ B: CD27+CD24+CD38-CD11c+
28: Not Protected-IMRAS-033 D7 Imm3	CD19+CD21+/CD3-/Clean up/IgM+IgD+/CD27+/CD24+/CD38-/CD80+	0.48287752675386447	B	D7 Imm3	S033	Not-Protected	D063	IMRAS-033-054	IgM+IgD+ B	IgM+IgD+ B: CD27+CD24+CD38-CD80+
28: Not Protected-IMRAS-033 D7 Imm3	CD19+CD21+/CD3-/Clean up/IgM+IgD+/CD27+/CD24+/CD38hi	0.030915576694411414	B	D7 Imm3	S033	Not-Protected	D063	IMRAS-033-054	IgM+IgD+ B	IgM+IgD+ B: CD27+CD24+CD38hi
28: Not Protected-IMRAS-033 D7 Imm3	CD19+CD21+/CD3-/Clean up/IgM+IgD+/CD27+/CD24+/CD38hi/CD11c+	0.013317479191438763	B	D7 Imm3	S033	Not-Protected	D063	IMRAS-033-054	IgM+IgD+ B	IgM+IgD+ B: CD27+CD24+CD38hiCD11c+
28: Not Protected-IMRAS-033 D7 Imm3	CD19+CD21+/CD3-/Clean up/IgM+IgD+/CD27+/CD24+/CD38hi/CD80+	0.011296076099881093	B	D7 Imm3	S033	Not-Protected	D063	IMRAS-033-054	IgM+IgD+ B	IgM+IgD+ B: CD27+CD24+CD38hiCD80+
28: Not Protected-IMRAS-033 D7 Imm3	CD19+CD21+/CD3-/Clean up/IgM+IgD+/CD27+/CD24+/CD38int	1.8668252080856125	B	D7 Imm3	S033	Not-Protected	D063	IMRAS-033-054	IgM+IgD+ B	IgM+IgD+ B: CD27+CD24+CD38int
28: Not Protected-IMRAS-033 D7 Imm3	CD19+CD21+/CD3-/Clean up/IgM+IgD+/CD27+/CD24+/CD38int/CD11c+	0.3165279429250892	B	D7 Imm3	S033	Not-Protected	D063	IMRAS-033-054	IgM+IgD+ B	IgM+IgD+ B: CD27+CD24+CD38intCD11c+
28: Not Protected-IMRAS-033 D7 Imm3	CD19+CD21+/CD3-/Clean up/IgM+IgD+/CD27+/CD24+/CD38int/CD80+	0.44494649227110583	B	D7 Imm3	S033	Not-Protected	D063	IMRAS-033-054	IgM+IgD+ B	IgM+IgD+ B: CD27+CD24+CD38intCD80+
28: Not Protected-IMRAS-033 D7 Imm3	CD19+CD21+/CD3-/Clean up/IgM+IgD+/CD27+/CD24+/CD86+Ki67+	0.017003567181926277	B	D7 Imm3	S033	Not-Protected	D063	IMRAS-033-054	IgM+IgD+ B	IgM+IgD+ B: CD27+CD24+CD86+Ki67+
28: Not Protected-IMRAS-033 D7 Imm3	CD19+CD21+/CD3-/Clean up/IgM+IgD+/CD27+/CD24-	0.15624256837098693	B	D7 Imm3	S033	Not-Protected	D063	IMRAS-033-054	IgM+IgD+ B	IgM+IgD+ B: CD27+CD24-
28: Not Protected-IMRAS-033 D7 Imm3	CD19+CD21+/CD3-/Clean up/IgM+IgD+/CD27+/CD86+Ki67+	0.04185493460166469	B	D7 Imm3	S033	Not-Protected	D063	IMRAS-033-054	IgM+IgD+ B	IgM+IgD+ B: CD27+CD86+Ki67+
28: Not Protected-IMRAS-033 D7 Imm3	CD19+CD21+/CD3-/Clean up/IgM+IgD+/CD27-	8.239476813317479	B	D7 Imm3	S033	Not-Protected	D063	IMRAS-033-054	IgM+IgD+ B	IgM+IgD+ B: CD27-
28: Not Protected-IMRAS-033 D7 Imm3	CD19+CD21+/CD3-/Clean up/IgM+IgD+/CD27-/CD86+Ki67+	0.026872770511296076	B	D7 Imm3	S033	Not-Protected	D063	IMRAS-033-054	IgM+IgD+ B	IgM+IgD+ B: CD27-CD86+Ki67+
29: Protected-IMRAS-039 D7 Imm3	CD19+CD21+/CD3-/Clean up/IgD-IgM-/CD27+/CD24+/CD38-/IgA+	0.11106612685560054	B	D7 Imm3	S039	Protected	D063	IMRAS-033-054	IgA+ B	IgA+ B: CD27+CD24+CD38-
29: Protected-IMRAS-039 D7 Imm3	CD19+CD21+/CD3-/Clean up/IgD-IgM-/CD27+/CD24+/CD38-/IgG+	0.14885290148448044	B	D7 Imm3	S039	Protected	D063	IMRAS-033-054	IgG+ B	IgG+ B: CD27+CD24+CD38-
29: Protected-IMRAS-039 D7 Imm3	CD19+CD21+/CD3-/Clean up/IgD-IgM-/CD27+/CD24+/CD38hi/IgA+	0.003778677462887989	B	D7 Imm3	S039	Protected	D063	IMRAS-033-054	IgA+ B	IgA+ B: CD27+CD24+CD38hi
29: Protected-IMRAS-039 D7 Imm3	CD19+CD21+/CD3-/Clean up/IgD-IgM-/CD27+/CD24+/CD38hi/IgG+	0.001349527665317139	B	D7 Imm3	S039	Protected	D063	IMRAS-033-054	IgG+ B	IgG+ B: CD27+CD24+CD38hi
29: Protected-IMRAS-039 D7 Imm3	CD19+CD21+/CD3-/Clean up/IgD-IgM-/CD27+/CD24+/CD38int/IgA+	0.12658569500674763	B	D7 Imm3	S039	Protected	D063	IMRAS-033-054	IgA+ B	IgA+ B: CD27+CD24+CD38int
29: Protected-IMRAS-039 D7 Imm3	CD19+CD21+/CD3-/Clean up/IgD-IgM-/CD27+/CD24+/CD38int/IgG+	0.07854251012145749	B	D7 Imm3	S039	Protected	D063	IMRAS-033-054	IgG+ B	IgG+ B: CD27+CD24+CD38int
29: Protected-IMRAS-039 D7 Imm3	CD19+CD21+/CD3-/Clean up/IgD-IgM-/CD27+/CD24+/IgA+	0.24345479082321186	B	D7 Imm3	S039	Protected	D063	IMRAS-033-054	IgA+ B	IgA+ B: CD27+CD24+
29: Protected-IMRAS-039 D7 Imm3	CD19+CD21+/CD3-/Clean up/IgD-IgM-/CD27+/CD24+/IgG+	0.22995951417004049	B	D7 Imm3	S039	Protected	D063	IMRAS-033-054	IgG+ B	IgG+ B: CD27+CD24+
29: Protected-IMRAS-039 D7 Imm3	CD19+CD21+/CD3-/Clean up/IgD-IgM-/CD27+/CD24-/CD38-/IgA+	0.0747638326585695	B	D7 Imm3	S039	Protected	D063	IMRAS-033-054	IgA+ B	IgA+ B: CD27+CD24-CD38-
29: Protected-IMRAS-039 D7 Imm3	CD19+CD21+/CD3-/Clean up/IgD-IgM-/CD27+/CD24-/CD38-/IgG+	0.041700404858299595	B	D7 Imm3	S039	Protected	D063	IMRAS-033-054	IgG+ B	IgG+ B: CD27+CD24-CD38-
29: Protected-IMRAS-039 D7 Imm3	CD19+CD21+/CD3-/Clean up/IgD-IgM-/CD27+/CD24-/CD38hi/IgA+	0.11632928475033738	B	D7 Imm3	S039	Protected	D063	IMRAS-033-054	IgA+ B	IgA+ B: CD27+CD24-CD38hi
29: Protected-IMRAS-039 D7 Imm3	CD19+CD21+/CD3-/Clean up/IgD-IgM-/CD27+/CD24-/CD38hi/IgG+	0.08488529014844805	B	D7 Imm3	S039	Protected	D063	IMRAS-033-054	IgG+ B	IgG+ B: CD27+CD24-CD38hi
29: Protected-IMRAS-039 D7 Imm3	CD19+CD21+/CD3-/Clean up/IgD-IgM-/CD27+/CD24-/CD38int/IgA+	0.04264507422402159	B	D7 Imm3	S039	Protected	D063	IMRAS-033-054	IgA+ B	IgA+ B: CD27+CD24-CD38int
29: Protected-IMRAS-039 D7 Imm3	CD19+CD21+/CD3-/Clean up/IgD-IgM-/CD27+/CD24-/CD38int/IgG+	0.020917678812415654	B	D7 Imm3	S039	Protected	D063	IMRAS-033-054	IgG+ B	IgG+ B: CD27+CD24-CD38int
29: Protected-IMRAS-039 D7 Imm3	CD19+CD21+/CD3-/Clean up/IgD-IgM-/CD27+/CD24-/IgA+	0.23562753036437248	B	D7 Imm3	S039	Protected	D063	IMRAS-033-054	IgA+ B	IgA+ B: CD27+CD24-
29: Protected-IMRAS-039 D7 Imm3	CD19+CD21+/CD3-/Clean up/IgD-IgM-/CD27+/CD24-/IgG+	0.14831309041835358	B	D7 Imm3	S039	Protected	D063	IMRAS-033-054	IgG+ B	IgG+ B: CD27+CD24-
29: Protected-IMRAS-039 D7 Imm3	CD19+CD21+/CD3-/Clean up/IgM+IgD+	8.83549257759784	B	D7 Imm3	S039	Protected	D063	IMRAS-033-054	IgM+IgD+ B	IgM+IgD+ B: Total
29: Protected-IMRAS-039 D7 Imm3	CD19+CD21+/CD3-/Clean up/IgM+IgD+/CD27+	0.8426450742240216	B	D7 Imm3	S039	Protected	D063	IMRAS-033-054	IgM+IgD+ B	IgM+IgD+ B: CD27+
29: Protected-IMRAS-039 D7 Imm3	CD19+CD21+/CD3-/Clean up/IgM+IgD+/CD27+/CD24+	0.7910931174089069	B	D7 Imm3	S039	Protected	D063	IMRAS-033-054	IgM+IgD+ B	IgM+IgD+ B: CD27+CD24+
29: Protected-IMRAS-039 D7 Imm3	CD19+CD21+/CD3-/Clean up/IgM+IgD+/CD27+/CD24+/CD38-	0.2300944669365722	B	D7 Imm3	S039	Protected	D063	IMRAS-033-054	IgM+IgD+ B	IgM+IgD+ B: CD27+CD24+CD38-
29: Protected-IMRAS-039 D7 Imm3	CD19+CD21+/CD3-/Clean up/IgM+IgD+/CD27+/CD24+/CD38-/CD11c+	0.033063427800269905	B	D7 Imm3	S039	Protected	D063	IMRAS-033-054	IgM+IgD+ B	IgM+IgD+ B: CD27+CD24+CD38-CD11c+
29: Protected-IMRAS-039 D7 Imm3	CD19+CD21+/CD3-/Clean up/IgM+IgD+/CD27+/CD24+/CD38-/CD80+	0.052901484480431846	B	D7 Imm3	S039	Protected	D063	IMRAS-033-054	IgM+IgD+ B	IgM+IgD+ B: CD27+CD24+CD38-CD80+
29: Protected-IMRAS-039 D7 Imm3	CD19+CD21+/CD3-/Clean up/IgM+IgD+/CD27+/CD24+/CD38hi	0.20431848852901485	B	D7 Imm3	S039	Protected	D063	IMRAS-033-054	IgM+IgD+ B	IgM+IgD+ B: CD27+CD24+CD38hi
29: Protected-IMRAS-039 D7 Imm3	CD19+CD21+/CD3-/Clean up/IgM+IgD+/CD27+/CD24+/CD38hi/CD11c+	0.021727395411605937	B	D7 Imm3	S039	Protected	D063	IMRAS-033-054	IgM+IgD+ B	IgM+IgD+ B: CD27+CD24+CD38hiCD11c+
29: Protected-IMRAS-039 D7 Imm3	CD19+CD21+/CD3-/Clean up/IgM+IgD+/CD27+/CD24+/CD38hi/CD80+	0.01039136302294197	B	D7 Imm3	S039	Protected	D063	IMRAS-033-054	IgM+IgD+ B	IgM+IgD+ B: CD27+CD24+CD38hiCD80+
29: Protected-IMRAS-039 D7 Imm3	CD19+CD21+/CD3-/Clean up/IgM+IgD+/CD27+/CD24+/CD38int	0.345748987854251	B	D7 Imm3	S039	Protected	D063	IMRAS-033-054	IgM+IgD+ B	IgM+IgD+ B: CD27+CD24+CD38int
29: Protected-IMRAS-039 D7 Imm3	CD19+CD21+/CD3-/Clean up/IgM+IgD+/CD27+/CD24+/CD38int/CD11c+	0.04804318488529015	B	D7 Imm3	S039	Protected	D063	IMRAS-033-054	IgM+IgD+ B	IgM+IgD+ B: CD27+CD24+CD38intCD11c+
29: Protected-IMRAS-039 D7 Imm3	CD19+CD21+/CD3-/Clean up/IgM+IgD+/CD27+/CD24+/CD38int/CD80+	0.06896086369770581	B	D7 Imm3	S039	Protected	D063	IMRAS-033-054	IgM+IgD+ B	IgM+IgD+ B: CD27+CD24+CD38intCD80+
29: Protected-IMRAS-039 D7 Imm3	CD19+CD21+/CD3-/Clean up/IgM+IgD+/CD27+/CD24+/CD86+Ki67+	0.025506072874493926	B	D7 Imm3	S039	Protected	D063	IMRAS-033-054	IgM+IgD+ B	IgM+IgD+ B: CD27+CD24+CD86+Ki67+
29: Protected-IMRAS-039 D7 Imm3	CD19+CD21+/CD3-/Clean up/IgM+IgD+/CD27+/CD24-	0.049662618083670715	B	D7 Imm3	S039	Protected	D063	IMRAS-033-054	IgM+IgD+ B	IgM+IgD+ B: CD27+CD24-
29: Protected-IMRAS-039 D7 Imm3	CD19+CD21+/CD3-/Clean up/IgM+IgD+/CD27+/CD86+Ki67+	0.03873144399460189	B	D7 Imm3	S039	Protected	D063	IMRAS-033-054	IgM+IgD+ B	IgM+IgD+ B: CD27+CD86+Ki67+
29: Protected-IMRAS-039 D7 Imm3	CD19+CD21+/CD3-/Clean up/IgM+IgD+/CD27-	7.869230769230769	B	D7 Imm3	S039	Protected	D063	IMRAS-033-054	IgM+IgD+ B	IgM+IgD+ B: CD27-
29: Protected-IMRAS-039 D7 Imm3	CD19+CD21+/CD3-/Clean up/IgM+IgD+/CD27-/CD86+Ki67+	0.04304993252361673	B	D7 Imm3	S039	Protected	D063	IMRAS-033-054	IgM+IgD+ B	IgM+IgD+ B: CD27-CD86+Ki67+
32: Protected-IMRAS-045 D14 Imm3	CD19+CD21+/CD3-/Clean up/IgD-IgM-/CD27+/CD24+/CD38-/IgA+	0.1574468085106383	B	D14 Imm3	S045	Protected	D070	IMRAS-033-054	IgA+ B	IgA+ B: CD27+CD24+CD38-
32: Protected-IMRAS-045 D14 Imm3	CD19+CD21+/CD3-/Clean up/IgD-IgM-/CD27+/CD24+/CD38-/IgG+	0.3257253384912959	B	D14 Imm3	S045	Protected	D070	IMRAS-033-054	IgG+ B	IgG+ B: CD27+CD24+CD38-
32: Protected-IMRAS-045 D14 Imm3	CD19+CD21+/CD3-/Clean up/IgD-IgM-/CD27+/CD24+/CD38hi/IgA+	0.002127659574468085	B	D14 Imm3	S045	Protected	D070	IMRAS-033-054	IgA+ B	IgA+ B: CD27+CD24+CD38hi
32: Protected-IMRAS-045 D14 Imm3	CD19+CD21+/CD3-/Clean up/IgD-IgM-/CD27+/CD24+/CD38hi/IgG+	0.0011605415860735009	B	D14 Imm3	S045	Protected	D070	IMRAS-033-054	IgG+ B	IgG+ B: CD27+CD24+CD38hi
32: Protected-IMRAS-045 D14 Imm3	CD19+CD21+/CD3-/Clean up/IgD-IgM-/CD27+/CD24+/CD38int/IgA+	0.3276595744680851	B	D14 Imm3	S045	Protected	D070	IMRAS-033-054	IgA+ B	IgA+ B: CD27+CD24+CD38int
32: Protected-IMRAS-045 D14 Imm3	CD19+CD21+/CD3-/Clean up/IgD-IgM-/CD27+/CD24+/CD38int/IgG+	0.17466150870406189	B	D14 Imm3	S045	Protected	D070	IMRAS-033-054	IgG+ B	IgG+ B: CD27+CD24+CD38int
32: Protected-IMRAS-045 D14 Imm3	CD19+CD21+/CD3-/Clean up/IgD-IgM-/CD27+/CD24+/IgA+	0.4912959381044487	B	D14 Imm3	S045	Protected	D070	IMRAS-033-054	IgA+ B	IgA+ B: CD27+CD24+
32: Protected-IMRAS-045 D14 Imm3	CD19+CD21+/CD3-/Clean up/IgD-IgM-/CD27+/CD24+/IgG+	0.506963249516441	B	D14 Imm3	S045	Protected	D070	IMRAS-033-054	IgG+ B	IgG+ B: CD27+CD24+
32: Protected-IMRAS-045 D14 Imm3	CD19+CD21+/CD3-/Clean up/IgD-IgM-/CD27+/CD24-/CD38-/IgA+	0.05551257253384913	B	D14 Imm3	S045	Protected	D070	IMRAS-033-054	IgA+ B	IgA+ B: CD27+CD24-CD38-
32: Protected-IMRAS-045 D14 Imm3	CD19+CD21+/CD3-/Clean up/IgD-IgM-/CD27+/CD24-/CD38-/IgG+	0.13926499032882012	B	D14 Imm3	S045	Protected	D070	IMRAS-033-054	IgG+ B	IgG+ B: CD27+CD24-CD38-
32: Protected-IMRAS-045 D14 Imm3	CD19+CD21+/CD3-/Clean up/IgD-IgM-/CD27+/CD24-/CD38hi/IgA+	0.04294003868471954	B	D14 Imm3	S045	Protected	D070	IMRAS-033-054	IgA+ B	IgA+ B: CD27+CD24-CD38hi
32: Protected-IMRAS-045 D14 Imm3	CD19+CD21+/CD3-/Clean up/IgD-IgM-/CD27+/CD24-/CD38hi/IgG+	0.07156673114119923	B	D14 Imm3	S045	Protected	D070	IMRAS-033-054	IgG+ B	IgG+ B: CD27+CD24-CD38hi
32: Protected-IMRAS-045 D14 Imm3	CD19+CD21+/CD3-/Clean up/IgD-IgM-/CD27+/CD24-/CD38int/IgA+	0.06402321083172147	B	D14 Imm3	S045	Protected	D070	IMRAS-033-054	IgA+ B	IgA+ B: CD27+CD24-CD38int
32: Protected-IMRAS-045 D14 Imm3	CD19+CD21+/CD3-/Clean up/IgD-IgM-/CD27+/CD24-/CD38int/IgG+	0.0735009671179884	B	D14 Imm3	S045	Protected	D070	IMRAS-033-054	IgG+ B	IgG+ B: CD27+CD24-CD38int
32: Protected-IMRAS-045 D14 Imm3	CD19+CD21+/CD3-/Clean up/IgD-IgM-/CD27+/CD24-/IgA+	0.1632495164410058	B	D14 Imm3	S045	Protected	D070	IMRAS-033-054	IgA+ B	IgA+ B: CD27+CD24-
32: Protected-IMRAS-045 D14 Imm3	CD19+CD21+/CD3-/Clean up/IgD-IgM-/CD27+/CD24-/IgG+	0.28684719535783365	B	D14 Imm3	S045	Protected	D070	IMRAS-033-054	IgG+ B	IgG+ B: CD27+CD24-
32: Protected-IMRAS-045 D14 Imm3	CD19+CD21+/CD3-/Clean up/IgM+IgD+	14.79651837524178	B	D14 Imm3	S045	Protected	D070	IMRAS-033-054	IgM+IgD+ B	IgM+IgD+ B: Total
32: Protected-IMRAS-045 D14 Imm3	CD19+CD21+/CD3-/Clean up/IgM+IgD+/CD27+	0.8361702127659575	B	D14 Imm3	S045	Protected	D070	IMRAS-033-054	IgM+IgD+ B	IgM+IgD+ B: CD27+
32: Protected-IMRAS-045 D14 Imm3	CD19+CD21+/CD3-/Clean up/IgM+IgD+/CD27+/CD24+	0.7849129593810444	B	D14 Imm3	S045	Protected	D070	IMRAS-033-054	IgM+IgD+ B	IgM+IgD+ B: CD27+CD24+
32: Protected-IMRAS-045 D14 Imm3	CD19+CD21+/CD3-/Clean up/IgM+IgD+/CD27+/CD24+/CD38-	0.3446808510638298	B	D14 Imm3	S045	Protected	D070	IMRAS-033-054	IgM+IgD+ B	IgM+IgD+ B: CD27+CD24+CD38-
32: Protected-IMRAS-045 D14 Imm3	CD19+CD21+/CD3-/Clean up/IgM+IgD+/CD27+/CD24+/CD38-/CD11c+	0.06808510638297872	B	D14 Imm3	S045	Protected	D070	IMRAS-033-054	IgM+IgD+ B	IgM+IgD+ B: CD27+CD24+CD38-CD11c+
32: Protected-IMRAS-045 D14 Imm3	CD19+CD21+/CD3-/Clean up/IgM+IgD+/CD27+/CD24+/CD38-/CD80+	0.05145067698259188	B	D14 Imm3	S045	Protected	D070	IMRAS-033-054	IgM+IgD+ B	IgM+IgD+ B: CD27+CD24+CD38-CD80+
32: Protected-IMRAS-045 D14 Imm3	CD19+CD21+/CD3-/Clean up/IgM+IgD+/CD27+/CD24+/CD38hi	0.03868471953578337	B	D14 Imm3	S045	Protected	D070	IMRAS-033-054	IgM+IgD+ B	IgM+IgD+ B: CD27+CD24+CD38hi
32: Protected-IMRAS-045 D14 Imm3	CD19+CD21+/CD3-/Clean up/IgM+IgD+/CD27+/CD24+/CD38hi/CD11c+	0.006382978723404255	B	D14 Imm3	S045	Protected	D070	IMRAS-033-054	IgM+IgD+ B	IgM+IgD+ B: CD27+CD24+CD38hiCD11c+
32: Protected-IMRAS-045 D14 Imm3	CD19+CD21+/CD3-/Clean up/IgM+IgD+/CD27+/CD24+/CD38hi/CD80+	0.0029013539651837525	B	D14 Imm3	S045	Protected	D070	IMRAS-033-054	IgM+IgD+ B	IgM+IgD+ B: CD27+CD24+CD38hiCD80+
32: Protected-IMRAS-045 D14 Imm3	CD19+CD21+/CD3-/Clean up/IgM+IgD+/CD27+/CD24+/CD38int	0.3916827852998066	B	D14 Imm3	S045	Protected	D070	IMRAS-033-054	IgM+IgD+ B	IgM+IgD+ B: CD27+CD24+CD38int
32: Protected-IMRAS-045 D14 Imm3	CD19+CD21+/CD3-/Clean up/IgM+IgD+/CD27+/CD24+/CD38int/CD11c+	0.06866537717601548	B	D14 Imm3	S045	Protected	D070	IMRAS-033-054	IgM+IgD+ B	IgM+IgD+ B: CD27+CD24+CD38intCD11c+
32: Protected-IMRAS-045 D14 Imm3	CD19+CD21+/CD3-/Clean up/IgM+IgD+/CD27+/CD24+/CD38int/CD80+	0.049709864603481625	B	D14 Imm3	S045	Protected	D070	IMRAS-033-054	IgM+IgD+ B	IgM+IgD+ B: CD27+CD24+CD38intCD80+
32: Protected-IMRAS-045 D14 Imm3	CD19+CD21+/CD3-/Clean up/IgM+IgD+/CD27+/CD24+/CD86+Ki67+	0.006963249516441006	B	D14 Imm3	S045	Protected	D070	IMRAS-033-054	IgM+IgD+ B	IgM+IgD+ B: CD27+CD24+CD86+Ki67+
32: Protected-IMRAS-045 D14 Imm3	CD19+CD21+/CD3-/Clean up/IgM+IgD+/CD27+/CD24-	0.05029013539651837	B	D14 Imm3	S045	Protected	D070	IMRAS-033-054	IgM+IgD+ B	IgM+IgD+ B: CD27+CD24-
32: Protected-IMRAS-045 D14 Imm3	CD19+CD21+/CD3-/Clean up/IgM+IgD+/CD27+/CD86+Ki67+	0.012959381044487427	B	D14 Imm3	S045	Protected	D070	IMRAS-033-054	IgM+IgD+ B	IgM+IgD+ B: CD27+CD86+Ki67+
32: Protected-IMRAS-045 D14 Imm3	CD19+CD21+/CD3-/Clean up/IgM+IgD+/CD27-	13.833462282398452	B	D14 Imm3	S045	Protected	D070	IMRAS-033-054	IgM+IgD+ B	IgM+IgD+ B: CD27-
32: Protected-IMRAS-045 D14 Imm3	CD19+CD21+/CD3-/Clean up/IgM+IgD+/CD27-/CD86+Ki67+	0.02011605415860735	B	D14 Imm3	S045	Protected	D070	IMRAS-033-054	IgM+IgD+ B	IgM+IgD+ B: CD27-CD86+Ki67+
33: Not Protected-IMRAS-033 D14 Imm3	CD19+CD21+/CD3-/Clean up/IgD-IgM-/CD27+/CD24+/CD38-/IgA+	0.22239789196310936	B	D14 Imm3	S033	Not-Protected	D070	IMRAS-033-054	IgA+ B	IgA+ B: CD27+CD24+CD38-
33: Not Protected-IMRAS-033 D14 Imm3	CD19+CD21+/CD3-/Clean up/IgD-IgM-/CD27+/CD24+/CD38-/IgG+	0.8812911725955204	B	D14 Imm3	S033	Not-Protected	D070	IMRAS-033-054	IgG+ B	IgG+ B: CD27+CD24+CD38-
33: Not Protected-IMRAS-033 D14 Imm3	CD19+CD21+/CD3-/Clean up/IgD-IgM-/CD27+/CD24+/CD38hi/IgA+	0.0035573122529644267	B	D14 Imm3	S033	Not-Protected	D070	IMRAS-033-054	IgA+ B	IgA+ B: CD27+CD24+CD38hi
33: Not Protected-IMRAS-033 D14 Imm3	CD19+CD21+/CD3-/Clean up/IgD-IgM-/CD27+/CD24+/CD38hi/IgG+	0.022002635046113307	B	D14 Imm3	S033	Not-Protected	D070	IMRAS-033-054	IgG+ B	IgG+ B: CD27+CD24+CD38hi
33: Not Protected-IMRAS-033 D14 Imm3	CD19+CD21+/CD3-/Clean up/IgD-IgM-/CD27+/CD24+/CD38int/IgA+	0.3297760210803689	B	D14 Imm3	S033	Not-Protected	D070	IMRAS-033-054	IgA+ B	IgA+ B: CD27+CD24+CD38int
33: Not Protected-IMRAS-033 D14 Imm3	CD19+CD21+/CD3-/Clean up/IgD-IgM-/CD27+/CD24+/CD38int/IgG+	0.991304347826087	B	D14 Imm3	S033	Not-Protected	D070	IMRAS-033-054	IgG+ B	IgG+ B: CD27+CD24+CD38int
33: Not Protected-IMRAS-033 D14 Imm3	CD19+CD21+/CD3-/Clean up/IgD-IgM-/CD27+/CD24+/IgA+	0.561133069828722	B	D14 Imm3	S033	Not-Protected	D070	IMRAS-033-054	IgA+ B	IgA+ B: CD27+CD24+
33: Not Protected-IMRAS-033 D14 Imm3	CD19+CD21+/CD3-/Clean up/IgD-IgM-/CD27+/CD24+/IgG+	1.9119894598155467	B	D14 Imm3	S033	Not-Protected	D070	IMRAS-033-054	IgG+ B	IgG+ B: CD27+CD24+
33: Not Protected-IMRAS-033 D14 Imm3	CD19+CD21+/CD3-/Clean up/IgD-IgM-/CD27+/CD24-/CD38-/IgA+	0.04492753623188406	B	D14 Imm3	S033	Not-Protected	D070	IMRAS-033-054	IgA+ B	IgA+ B: CD27+CD24-CD38-
33: Not Protected-IMRAS-033 D14 Imm3	CD19+CD21+/CD3-/Clean up/IgD-IgM-/CD27+/CD24-/CD38-/IgG+	0.24466403162055336	B	D14 Imm3	S033	Not-Protected	D070	IMRAS-033-054	IgG+ B	IgG+ B: CD27+CD24-CD38-
33: Not Protected-IMRAS-033 D14 Imm3	CD19+CD21+/CD3-/Clean up/IgD-IgM-/CD27+/CD24-/CD38hi/IgA+	0.07483530961791832	B	D14 Imm3	S033	Not-Protected	D070	IMRAS-033-054	IgA+ B	IgA+ B: CD27+CD24-CD38hi
33: Not Protected-IMRAS-033 D14 Imm3	CD19+CD21+/CD3-/Clean up/IgD-IgM-/CD27+/CD24-/CD38hi/IgG+	0.2565217391304348	B	D14 Imm3	S033	Not-Protected	D070	IMRAS-033-054	IgG+ B	IgG+ B: CD27+CD24-CD38hi
33: Not Protected-IMRAS-033 D14 Imm3	CD19+CD21+/CD3-/Clean up/IgD-IgM-/CD27+/CD24-/CD38int/IgA+	0.08260869565217391	B	D14 Imm3	S033	Not-Protected	D070	IMRAS-033-054	IgA+ B	IgA+ B: CD27+CD24-CD38int
33: Not Protected-IMRAS-033 D14 Imm3	CD19+CD21+/CD3-/Clean up/IgD-IgM-/CD27+/CD24-/CD38int/IgG+	0.5761528326745718	B	D14 Imm3	S033	Not-Protected	D070	IMRAS-033-054	IgG+ B	IgG+ B: CD27+CD24-CD38int
33: Not Protected-IMRAS-033 D14 Imm3	CD19+CD21+/CD3-/Clean up/IgD-IgM-/CD27+/CD24-/IgA+	0.20434782608695654	B	D14 Imm3	S033	Not-Protected	D070	IMRAS-033-054	IgA+ B	IgA+ B: CD27+CD24-
33: Not Protected-IMRAS-033 D14 Imm3	CD19+CD21+/CD3-/Clean up/IgD-IgM-/CD27+/CD24-/IgG+	1.1005270092226613	B	D14 Imm3	S033	Not-Protected	D070	IMRAS-033-054	IgG+ B	IgG+ B: CD27+CD24-
33: Not Protected-IMRAS-033 D14 Imm3	CD19+CD21+/CD3-/Clean up/IgM+IgD+	10.645981554677206	B	D14 Imm3	S033	Not-Protected	D070	IMRAS-033-054	IgM+IgD+ B	IgM+IgD+ B: Total
33: Not Protected-IMRAS-033 D14 Imm3	CD19+CD21+/CD3-/Clean up/IgM+IgD+/CD27+	3.3982872200263503	B	D14 Imm3	S033	Not-Protected	D070	IMRAS-033-054	IgM+IgD+ B	IgM+IgD+ B: CD27+
33: Not Protected-IMRAS-033 D14 Imm3	CD19+CD21+/CD3-/Clean up/IgM+IgD+/CD27+/CD24+	3.25467720685112	B	D14 Imm3	S033	Not-Protected	D070	IMRAS-033-054	IgM+IgD+ B	IgM+IgD+ B: CD27+CD24+
33: Not Protected-IMRAS-033 D14 Imm3	CD19+CD21+/CD3-/Clean up/IgM+IgD+/CD27+/CD24+/CD38-	1.7386034255599474	B	D14 Imm3	S033	Not-Protected	D070	IMRAS-033-054	IgM+IgD+ B	IgM+IgD+ B: CD27+CD24+CD38-
33: Not Protected-IMRAS-033 D14 Imm3	CD19+CD21+/CD3-/Clean up/IgM+IgD+/CD27+/CD24+/CD38-/CD11c+	0.2785243741765481	B	D14 Imm3	S033	Not-Protected	D070	IMRAS-033-054	IgM+IgD+ B	IgM+IgD+ B: CD27+CD24+CD38-CD11c+
33: Not Protected-IMRAS-033 D14 Imm3	CD19+CD21+/CD3-/Clean up/IgM+IgD+/CD27+/CD24+/CD38-/CD80+	0.4119894598155468	B	D14 Imm3	S033	Not-Protected	D070	IMRAS-033-054	IgM+IgD+ B	IgM+IgD+ B: CD27+CD24+CD38-CD80+
33: Not Protected-IMRAS-033 D14 Imm3	CD19+CD21+/CD3-/Clean up/IgM+IgD+/CD27+/CD24+/CD38hi	0.030039525691699605	B	D14 Imm3	S033	Not-Protected	D070	IMRAS-033-054	IgM+IgD+ B	IgM+IgD+ B: CD27+CD24+CD38hi
33: Not Protected-IMRAS-033 D14 Imm3	CD19+CD21+/CD3-/Clean up/IgM+IgD+/CD27+/CD24+/CD38hi/CD11c+	0.015151515151515152	B	D14 Imm3	S033	Not-Protected	D070	IMRAS-033-054	IgM+IgD+ B	IgM+IgD+ B: CD27+CD24+CD38hiCD11c+
33: Not Protected-IMRAS-033 D14 Imm3	CD19+CD21+/CD3-/Clean up/IgM+IgD+/CD27+/CD24+/CD38hi/CD80+	0.012911725955204217	B	D14 Imm3	S033	Not-Protected	D070	IMRAS-033-054	IgM+IgD+ B	IgM+IgD+ B: CD27+CD24+CD38hiCD80+
33: Not Protected-IMRAS-033 D14 Imm3	CD19+CD21+/CD3-/Clean up/IgM+IgD+/CD27+/CD24+/CD38int	1.443741765480896	B	D14 Imm3	S033	Not-Protected	D070	IMRAS-033-054	IgM+IgD+ B	IgM+IgD+ B: CD27+CD24+CD38int
33: Not Protected-IMRAS-033 D14 Imm3	CD19+CD21+/CD3-/Clean up/IgM+IgD+/CD27+/CD24+/CD38int/CD11c+	0.26324110671936757	B	D14 Imm3	S033	Not-Protected	D070	IMRAS-033-054	IgM+IgD+ B	IgM+IgD+ B: CD27+CD24+CD38intCD11c+
33: Not Protected-IMRAS-033 D14 Imm3	CD19+CD21+/CD3-/Clean up/IgM+IgD+/CD27+/CD24+/CD38int/CD80+	0.38642951251646906	B	D14 Imm3	S033	Not-Protected	D070	IMRAS-033-054	IgM+IgD+ B	IgM+IgD+ B: CD27+CD24+CD38intCD80+
33: Not Protected-IMRAS-033 D14 Imm3	CD19+CD21+/CD3-/Clean up/IgM+IgD+/CD27+/CD24+/CD86+Ki67+	0.013438735177865613	B	D14 Imm3	S033	Not-Protected	D070	IMRAS-033-054	IgM+IgD+ B	IgM+IgD+ B: CD27+CD24+CD86+Ki67+
33: Not Protected-IMRAS-033 D14 Imm3	CD19+CD21+/CD3-/Clean up/IgM+IgD+/CD27+/CD24-	0.1393939393939394	B	D14 Imm3	S033	Not-Protected	D070	IMRAS-033-054	IgM+IgD+ B	IgM+IgD+ B: CD27+CD24-
33: Not Protected-IMRAS-033 D14 Imm3	CD19+CD21+/CD3-/Clean up/IgM+IgD+/CD27+/CD86+Ki67+	0.04057971014492753	B	D14 Imm3	S033	Not-Protected	D070	IMRAS-033-054	IgM+IgD+ B	IgM+IgD+ B: CD27+CD86+Ki67+
33: Not Protected-IMRAS-033 D14 Imm3	CD19+CD21+/CD3-/Clean up/IgM+IgD+/CD27-	7.061133069828722	B	D14 Imm3	S033	Not-Protected	D070	IMRAS-033-054	IgM+IgD+ B	IgM+IgD+ B: CD27-
33: Not Protected-IMRAS-033 D14 Imm3	CD19+CD21+/CD3-/Clean up/IgM+IgD+/CD27-/CD86+Ki67+	0.022397891963109356	B	D14 Imm3	S033	Not-Protected	D070	IMRAS-033-054	IgM+IgD+ B	IgM+IgD+ B: CD27-CD86+Ki67+
34: Protected-IMRAS-039 D14 Imm3	CD19+CD21+/CD3-/Clean up/IgD-IgM-/CD27+/CD24+/CD38-/IgA+	0.12946611909650924	B	D14 Imm3	S039	Protected	D070	IMRAS-033-054	IgA+ B	IgA+ B: CD27+CD24+CD38-
34: Protected-IMRAS-039 D14 Imm3	CD19+CD21+/CD3-/Clean up/IgD-IgM-/CD27+/CD24+/CD38-/IgG+	0.17792607802874744	B	D14 Imm3	S039	Protected	D070	IMRAS-033-054	IgG+ B	IgG+ B: CD27+CD24+CD38-
34: Protected-IMRAS-039 D14 Imm3	CD19+CD21+/CD3-/Clean up/IgD-IgM-/CD27+/CD24+/CD38hi/IgA+	0.003490759753593429	B	D14 Imm3	S039	Protected	D070	IMRAS-033-054	IgA+ B	IgA+ B: CD27+CD24+CD38hi
34: Protected-IMRAS-039 D14 Imm3	CD19+CD21+/CD3-/Clean up/IgD-IgM-/CD27+/CD24+/CD38hi/IgG+	0.001540041067761807	B	D14 Imm3	S039	Protected	D070	IMRAS-033-054	IgG+ B	IgG+ B: CD27+CD24+CD38hi
34: Protected-IMRAS-039 D14 Imm3	CD19+CD21+/CD3-/Clean up/IgD-IgM-/CD27+/CD24+/CD38int/IgA+	0.12012320328542095	B	D14 Imm3	S039	Protected	D070	IMRAS-033-054	IgA+ B	IgA+ B: CD27+CD24+CD38int
34: Protected-IMRAS-039 D14 Imm3	CD19+CD21+/CD3-/Clean up/IgD-IgM-/CD27+/CD24+/CD38int/IgG+	0.088911704312115	B	D14 Imm3	S039	Protected	D070	IMRAS-033-054	IgG+ B	IgG+ B: CD27+CD24+CD38int
34: Protected-IMRAS-039 D14 Imm3	CD19+CD21+/CD3-/Clean up/IgD-IgM-/CD27+/CD24+/IgA+	0.2547227926078029	B	D14 Imm3	S039	Protected	D070	IMRAS-033-054	IgA+ B	IgA+ B: CD27+CD24+
34: Protected-IMRAS-039 D14 Imm3	CD19+CD21+/CD3-/Clean up/IgD-IgM-/CD27+/CD24+/IgG+	0.26991786447638605	B	D14 Imm3	S039	Protected	D070	IMRAS-033-054	IgG+ B	IgG+ B: CD27+CD24+
34: Protected-IMRAS-039 D14 Imm3	CD19+CD21+/CD3-/Clean up/IgD-IgM-/CD27+/CD24-/CD38-/IgA+	0.06714579055441479	B	D14 Imm3	S039	Protected	D070	IMRAS-033-054	IgA+ B	IgA+ B: CD27+CD24-CD38-
34: Protected-IMRAS-039 D14 Imm3	CD19+CD21+/CD3-/Clean up/IgD-IgM-/CD27+/CD24-/CD38-/IgG+	0.036139630390143736	B	D14 Imm3	S039	Protected	D070	IMRAS-033-054	IgG+ B	IgG+ B: CD27+CD24-CD38-
34: Protected-IMRAS-039 D14 Imm3	CD19+CD21+/CD3-/Clean up/IgD-IgM-/CD27+/CD24-/CD38hi/IgA+	0.060061601642710474	B	D14 Imm3	S039	Protected	D070	IMRAS-033-054	IgA+ B	IgA+ B: CD27+CD24-CD38hi
34: Protected-IMRAS-039 D14 Imm3	CD19+CD21+/CD3-/Clean up/IgD-IgM-/CD27+/CD24-/CD38hi/IgG+	0.016016427104722793	B	D14 Imm3	S039	Protected	D070	IMRAS-033-054	IgG+ B	IgG+ B: CD27+CD24-CD38hi
34: Protected-IMRAS-039 D14 Imm3	CD19+CD21+/CD3-/Clean up/IgD-IgM-/CD27+/CD24-/CD38int/IgA+	0.033572895277207394	B	D14 Imm3	S039	Protected	D070	IMRAS-033-054	IgA+ B	IgA+ B: CD27+CD24-CD38int
34: Protected-IMRAS-039 D14 Imm3	CD19+CD21+/CD3-/Clean up/IgD-IgM-/CD27+/CD24-/CD38int/IgG+	0.018480492813141684	B	D14 Imm3	S039	Protected	D070	IMRAS-033-054	IgG+ B	IgG+ B: CD27+CD24-CD38int
34: Protected-IMRAS-039 D14 Imm3	CD19+CD21+/CD3-/Clean up/IgD-IgM-/CD27+/CD24-/IgA+	0.16252566735112936	B	D14 Imm3	S039	Protected	D070	IMRAS-033-054	IgA+ B	IgA+ B: CD27+CD24-
34: Protected-IMRAS-039 D14 Imm3	CD19+CD21+/CD3-/Clean up/IgD-IgM-/CD27+/CD24-/IgG+	0.07114989733059549	B	D14 Imm3	S039	Protected	D070	IMRAS-033-054	IgG+ B	IgG+ B: CD27+CD24-
34: Protected-IMRAS-039 D14 Imm3	CD19+CD21+/CD3-/Clean up/IgM+IgD+	8.978028747433266	B	D14 Imm3	S039	Protected	D070	IMRAS-033-054	IgM+IgD+ B	IgM+IgD+ B: Total
34: Protected-IMRAS-039 D14 Imm3	CD19+CD21+/CD3-/Clean up/IgM+IgD+/CD27+	0.8447638603696098	B	D14 Imm3	S039	Protected	D070	IMRAS-033-054	IgM+IgD+ B	IgM+IgD+ B: CD27+
34: Protected-IMRAS-039 D14 Imm3	CD19+CD21+/CD3-/Clean up/IgM+IgD+/CD27+/CD24+	0.8146817248459959	B	D14 Imm3	S039	Protected	D070	IMRAS-033-054	IgM+IgD+ B	IgM+IgD+ B: CD27+CD24+
34: Protected-IMRAS-039 D14 Imm3	CD19+CD21+/CD3-/Clean up/IgM+IgD+/CD27+/CD24+/CD38-	0.2669404517453799	B	D14 Imm3	S039	Protected	D070	IMRAS-033-054	IgM+IgD+ B	IgM+IgD+ B: CD27+CD24+CD38-
34: Protected-IMRAS-039 D14 Imm3	CD19+CD21+/CD3-/Clean up/IgM+IgD+/CD27+/CD24+/CD38-/CD11c+	0.03049281314168378	B	D14 Imm3	S039	Protected	D070	IMRAS-033-054	IgM+IgD+ B	IgM+IgD+ B: CD27+CD24+CD38-CD11c+
34: Protected-IMRAS-039 D14 Imm3	CD19+CD21+/CD3-/Clean up/IgM+IgD+/CD27+/CD24+/CD38-/CD80+	0.058213552361396304	B	D14 Imm3	S039	Protected	D070	IMRAS-033-054	IgM+IgD+ B	IgM+IgD+ B: CD27+CD24+CD38-CD80+
34: Protected-IMRAS-039 D14 Imm3	CD19+CD21+/CD3-/Clean up/IgM+IgD+/CD27+/CD24+/CD38hi	0.1893223819301848	B	D14 Imm3	S039	Protected	D070	IMRAS-033-054	IgM+IgD+ B	IgM+IgD+ B: CD27+CD24+CD38hi
34: Protected-IMRAS-039 D14 Imm3	CD19+CD21+/CD3-/Clean up/IgM+IgD+/CD27+/CD24+/CD38hi/CD11c+	0.009034907597535934	B	D14 Imm3	S039	Protected	D070	IMRAS-033-054	IgM+IgD+ B	IgM+IgD+ B: CD27+CD24+CD38hiCD11c+
34: Protected-IMRAS-039 D14 Imm3	CD19+CD21+/CD3-/Clean up/IgM+IgD+/CD27+/CD24+/CD38hi/CD80+	0.006468172484599589	B	D14 Imm3	S039	Protected	D070	IMRAS-033-054	IgM+IgD+ B	IgM+IgD+ B: CD27+CD24+CD38hiCD80+
34: Protected-IMRAS-039 D14 Imm3	CD19+CD21+/CD3-/Clean up/IgM+IgD+/CD27+/CD24+/CD38int	0.3459958932238193	B	D14 Imm3	S039	Protected	D070	IMRAS-033-054	IgM+IgD+ B	IgM+IgD+ B: CD27+CD24+CD38int
34: Protected-IMRAS-039 D14 Imm3	CD19+CD21+/CD3-/Clean up/IgM+IgD+/CD27+/CD24+/CD38int/CD11c+	0.029260780287474333	B	D14 Imm3	S039	Protected	D070	IMRAS-033-054	IgM+IgD+ B	IgM+IgD+ B: CD27+CD24+CD38intCD11c+
34: Protected-IMRAS-039 D14 Imm3	CD19+CD21+/CD3-/Clean up/IgM+IgD+/CD27+/CD24+/CD38int/CD80+	0.05051334702258727	B	D14 Imm3	S039	Protected	D070	IMRAS-033-054	IgM+IgD+ B	IgM+IgD+ B: CD27+CD24+CD38intCD80+
34: Protected-IMRAS-039 D14 Imm3	CD19+CD21+/CD3-/Clean up/IgM+IgD+/CD27+/CD24+/CD86+Ki67+	0.010780287474332649	B	D14 Imm3	S039	Protected	D070	IMRAS-033-054	IgM+IgD+ B	IgM+IgD+ B: CD27+CD24+CD86+Ki67+
34: Protected-IMRAS-039 D14 Imm3	CD19+CD21+/CD3-/Clean up/IgM+IgD+/CD27+/CD24-	0.029055441478439425	B	D14 Imm3	S039	Protected	D070	IMRAS-033-054	IgM+IgD+ B	IgM+IgD+ B: CD27+CD24-
34: Protected-IMRAS-039 D14 Imm3	CD19+CD21+/CD3-/Clean up/IgM+IgD+/CD27+/CD86+Ki67+	0.017145790554414786	B	D14 Imm3	S039	Protected	D070	IMRAS-033-054	IgM+IgD+ B	IgM+IgD+ B: CD27+CD86+Ki67+
34: Protected-IMRAS-039 D14 Imm3	CD19+CD21+/CD3-/Clean up/IgM+IgD+/CD27-	7.976078028747433	B	D14 Imm3	S039	Protected	D070	IMRAS-033-054	IgM+IgD+ B	IgM+IgD+ B: CD27-
34: Protected-IMRAS-039 D14 Imm3	CD19+CD21+/CD3-/Clean up/IgM+IgD+/CD27-/CD86+Ki67+	0.02433264887063655	B	D14 Imm3	S039	Protected	D070	IMRAS-033-054	IgM+IgD+ B	IgM+IgD+ B: CD27-CD86+Ki67+
35: Protected-IMRAS-045 D0 Imm5	CD19+CD21+/CD3-/Clean up/IgD-IgM-/CD27+/CD24+/CD38-/IgA+	0.09919447640966628	B	D0 Imm5	S045	Protected	D119	IMRAS-033-054	IgA+ B	IgA+ B: CD27+CD24+CD38-
35: Protected-IMRAS-045 D0 Imm5	CD19+CD21+/CD3-/Clean up/IgD-IgM-/CD27+/CD24+/CD38-/IgG+	0.22163406214039125	B	D0 Imm5	S045	Protected	D119	IMRAS-033-054	IgG+ B	IgG+ B: CD27+CD24+CD38-
35: Protected-IMRAS-045 D0 Imm5	CD19+CD21+/CD3-/Clean up/IgD-IgM-/CD27+/CD24+/CD38hi/IgA+	0.0017261219792865361	B	D0 Imm5	S045	Protected	D119	IMRAS-033-054	IgA+ B	IgA+ B: CD27+CD24+CD38hi
35: Protected-IMRAS-045 D0 Imm5	CD19+CD21+/CD3-/Clean up/IgD-IgM-/CD27+/CD24+/CD38hi/IgG+	0.001380897583429229	B	D0 Imm5	S045	Protected	D119	IMRAS-033-054	IgG+ B	IgG+ B: CD27+CD24+CD38hi
35: Protected-IMRAS-045 D0 Imm5	CD19+CD21+/CD3-/Clean up/IgD-IgM-/CD27+/CD24+/CD38int/IgA+	0.26340621403912545	B	D0 Imm5	S045	Protected	D119	IMRAS-033-054	IgA+ B	IgA+ B: CD27+CD24+CD38int
35: Protected-IMRAS-045 D0 Imm5	CD19+CD21+/CD3-/Clean up/IgD-IgM-/CD27+/CD24+/CD38int/IgG+	0.1373993095512083	B	D0 Imm5	S045	Protected	D119	IMRAS-033-054	IgG+ B	IgG+ B: CD27+CD24+CD38int
35: Protected-IMRAS-045 D0 Imm5	CD19+CD21+/CD3-/Clean up/IgD-IgM-/CD27+/CD24+/IgA+	0.36800920598388953	B	D0 Imm5	S045	Protected	D119	IMRAS-033-054	IgA+ B	IgA+ B: CD27+CD24+
35: Protected-IMRAS-045 D0 Imm5	CD19+CD21+/CD3-/Clean up/IgD-IgM-/CD27+/CD24+/IgG+	0.3632911392405063	B	D0 Imm5	S045	Protected	D119	IMRAS-033-054	IgG+ B	IgG+ B: CD27+CD24+
35: Protected-IMRAS-045 D0 Imm5	CD19+CD21+/CD3-/Clean up/IgD-IgM-/CD27+/CD24-/CD38-/IgA+	0.04257767548906789	B	D0 Imm5	S045	Protected	D119	IMRAS-033-054	IgA+ B	IgA+ B: CD27+CD24-CD38-
35: Protected-IMRAS-045 D0 Imm5	CD19+CD21+/CD3-/Clean up/IgD-IgM-/CD27+/CD24-/CD38-/IgG+	0.09332566168009206	B	D0 Imm5	S045	Protected	D119	IMRAS-033-054	IgG+ B	IgG+ B: CD27+CD24-CD38-
35: Protected-IMRAS-045 D0 Imm5	CD19+CD21+/CD3-/Clean up/IgD-IgM-/CD27+/CD24-/CD38hi/IgA+	0.020598388952819333	B	D0 Imm5	S045	Protected	D119	IMRAS-033-054	IgA+ B	IgA+ B: CD27+CD24-CD38hi
35: Protected-IMRAS-045 D0 Imm5	CD19+CD21+/CD3-/Clean up/IgD-IgM-/CD27+/CD24-/CD38hi/IgG+	0.020713463751438434	B	D0 Imm5	S045	Protected	D119	IMRAS-033-054	IgG+ B	IgG+ B: CD27+CD24-CD38hi
35: Protected-IMRAS-045 D0 Imm5	CD19+CD21+/CD3-/Clean up/IgD-IgM-/CD27+/CD24-/CD38int/IgA+	0.04591484464902187	B	D0 Imm5	S045	Protected	D119	IMRAS-033-054	IgA+ B	IgA+ B: CD27+CD24-CD38int
35: Protected-IMRAS-045 D0 Imm5	CD19+CD21+/CD3-/Clean up/IgD-IgM-/CD27+/CD24-/CD38int/IgG+	0.0521288837744534	B	D0 Imm5	S045	Protected	D119	IMRAS-033-054	IgG+ B	IgG+ B: CD27+CD24-CD38int
35: Protected-IMRAS-045 D0 Imm5	CD19+CD21+/CD3-/Clean up/IgD-IgM-/CD27+/CD24-/IgA+	0.11047180667433831	B	D0 Imm5	S045	Protected	D119	IMRAS-033-054	IgA+ B	IgA+ B: CD27+CD24-
35: Protected-IMRAS-045 D0 Imm5	CD19+CD21+/CD3-/Clean up/IgD-IgM-/CD27+/CD24-/IgG+	0.16766398158803222	B	D0 Imm5	S045	Protected	D119	IMRAS-033-054	IgG+ B	IgG+ B: CD27+CD24-
35: Protected-IMRAS-045 D0 Imm5	CD19+CD21+/CD3-/Clean up/IgM+IgD+	12.428078250863061	B	D0 Imm5	S045	Protected	D119	IMRAS-033-054	IgM+IgD+ B	IgM+IgD+ B: Total
35: Protected-IMRAS-045 D0 Imm5	CD19+CD21+/CD3-/Clean up/IgM+IgD+/CD27+	0.6040276179516686	B	D0 Imm5	S045	Protected	D119	IMRAS-033-054	IgM+IgD+ B	IgM+IgD+ B: CD27+
35: Protected-IMRAS-045 D0 Imm5	CD19+CD21+/CD3-/Clean up/IgM+IgD+/CD27+/CD24+	0.5548906789413118	B	D0 Imm5	S045	Protected	D119	IMRAS-033-054	IgM+IgD+ B	IgM+IgD+ B: CD27+CD24+
35: Protected-IMRAS-045 D0 Imm5	CD19+CD21+/CD3-/Clean up/IgM+IgD+/CD27+/CD24+/CD38-	0.2237054085155351	B	D0 Imm5	S045	Protected	D119	IMRAS-033-054	IgM+IgD+ B	IgM+IgD+ B: CD27+CD24+CD38-
35: Protected-IMRAS-045 D0 Imm5	CD19+CD21+/CD3-/Clean up/IgM+IgD+/CD27+/CD24+/CD38-/CD11c+	0.047180667433831994	B	D0 Imm5	S045	Protected	D119	IMRAS-033-054	IgM+IgD+ B	IgM+IgD+ B: CD27+CD24+CD38-CD11c+
35: Protected-IMRAS-045 D0 Imm5	CD19+CD21+/CD3-/Clean up/IgM+IgD+/CD27+/CD24+/CD38-/CD80+	0.03567318757192175	B	D0 Imm5	S045	Protected	D119	IMRAS-033-054	IgM+IgD+ B	IgM+IgD+ B: CD27+CD24+CD38-CD80+
35: Protected-IMRAS-045 D0 Imm5	CD19+CD21+/CD3-/Clean up/IgM+IgD+/CD27+/CD24+/CD38hi	0.023475258918296892	B	D0 Imm5	S045	Protected	D119	IMRAS-033-054	IgM+IgD+ B	IgM+IgD+ B: CD27+CD24+CD38hi
35: Protected-IMRAS-045 D0 Imm5	CD19+CD21+/CD3-/Clean up/IgM+IgD+/CD27+/CD24+/CD38hi/CD11c+	0.003222094361334868	B	D0 Imm5	S045	Protected	D119	IMRAS-033-054	IgM+IgD+ B	IgM+IgD+ B: CD27+CD24+CD38hiCD11c+
35: Protected-IMRAS-045 D0 Imm5	CD19+CD21+/CD3-/Clean up/IgM+IgD+/CD27+/CD24+/CD38hi/CD80+	8.05523590333717e-4	B	D0 Imm5	S045	Protected	D119	IMRAS-033-054	IgM+IgD+ B	IgM+IgD+ B: CD27+CD24+CD38hiCD80+
35: Protected-IMRAS-045 D0 Imm5	CD19+CD21+/CD3-/Clean up/IgM+IgD+/CD27+/CD24+/CD38int	0.30069044879171464	B	D0 Imm5	S045	Protected	D119	IMRAS-033-054	IgM+IgD+ B	IgM+IgD+ B: CD27+CD24+CD38int
35: Protected-IMRAS-045 D0 Imm5	CD19+CD21+/CD3-/Clean up/IgM+IgD+/CD27+/CD24+/CD38int/CD11c+	0.05028768699654776	B	D0 Imm5	S045	Protected	D119	IMRAS-033-054	IgM+IgD+ B	IgM+IgD+ B: CD27+CD24+CD38intCD11c+
35: Protected-IMRAS-045 D0 Imm5	CD19+CD21+/CD3-/Clean up/IgM+IgD+/CD27+/CD24+/CD38int/CD80+	0.03751438434982739	B	D0 Imm5	S045	Protected	D119	IMRAS-033-054	IgM+IgD+ B	IgM+IgD+ B: CD27+CD24+CD38intCD80+
35: Protected-IMRAS-045 D0 Imm5	CD19+CD21+/CD3-/Clean up/IgM+IgD+/CD27+/CD24+/CD86+Ki67+	0.0037974683544303796	B	D0 Imm5	S045	Protected	D119	IMRAS-033-054	IgM+IgD+ B	IgM+IgD+ B: CD27+CD24+CD86+Ki67+
35: Protected-IMRAS-045 D0 Imm5	CD19+CD21+/CD3-/Clean up/IgM+IgD+/CD27+/CD24-	0.04683544303797468	B	D0 Imm5	S045	Protected	D119	IMRAS-033-054	IgM+IgD+ B	IgM+IgD+ B: CD27+CD24-
35: Protected-IMRAS-045 D0 Imm5	CD19+CD21+/CD3-/Clean up/IgM+IgD+/CD27+/CD86+Ki67+	0.008170310701956271	B	D0 Imm5	S045	Protected	D119	IMRAS-033-054	IgM+IgD+ B	IgM+IgD+ B: CD27+CD86+Ki67+
35: Protected-IMRAS-045 D0 Imm5	CD19+CD21+/CD3-/Clean up/IgM+IgD+/CD27-	11.737629459148447	B	D0 Imm5	S045	Protected	D119	IMRAS-033-054	IgM+IgD+ B	IgM+IgD+ B: CD27-
35: Protected-IMRAS-045 D0 Imm5	CD19+CD21+/CD3-/Clean up/IgM+IgD+/CD27-/CD86+Ki67+	0.01611047180667434	B	D0 Imm5	S045	Protected	D119	IMRAS-033-054	IgM+IgD+ B	IgM+IgD+ B: CD27-CD86+Ki67+
38: Not Protected-IMRAS-033 D0 Imm5	CD19+CD21+/CD3-/Clean up/IgD-IgM-/CD27+/CD24+/CD38-/IgA+	0.24027027027027026	B	D0 Imm5	S033	Not-Protected	D119	IMRAS-033-054	IgA+ B	IgA+ B: CD27+CD24+CD38-
38: Not Protected-IMRAS-033 D0 Imm5	CD19+CD21+/CD3-/Clean up/IgD-IgM-/CD27+/CD24+/CD38-/IgG+	0.79	B	D0 Imm5	S033	Not-Protected	D119	IMRAS-033-054	IgG+ B	IgG+ B: CD27+CD24+CD38-
38: Not Protected-IMRAS-033 D0 Imm5	CD19+CD21+/CD3-/Clean up/IgD-IgM-/CD27+/CD24+/CD38hi/IgA+	0.00527027027027027	B	D0 Imm5	S033	Not-Protected	D119	IMRAS-033-054	IgA+ B	IgA+ B: CD27+CD24+CD38hi
38: Not Protected-IMRAS-033 D0 Imm5	CD19+CD21+/CD3-/Clean up/IgD-IgM-/CD27+/CD24+/CD38hi/IgG+	0.012702702702702703	B	D0 Imm5	S033	Not-Protected	D119	IMRAS-033-054	IgG+ B	IgG+ B: CD27+CD24+CD38hi
38: Not Protected-IMRAS-033 D0 Imm5	CD19+CD21+/CD3-/Clean up/IgD-IgM-/CD27+/CD24+/CD38int/IgA+	0.3966216216216216	B	D0 Imm5	S033	Not-Protected	D119	IMRAS-033-054	IgA+ B	IgA+ B: CD27+CD24+CD38int
38: Not Protected-IMRAS-033 D0 Imm5	CD19+CD21+/CD3-/Clean up/IgD-IgM-/CD27+/CD24+/CD38int/IgG+	0.9917567567567568	B	D0 Imm5	S033	Not-Protected	D119	IMRAS-033-054	IgG+ B	IgG+ B: CD27+CD24+CD38int
38: Not Protected-IMRAS-033 D0 Imm5	CD19+CD21+/CD3-/Clean up/IgD-IgM-/CD27+/CD24+/IgA+	0.65	B	D0 Imm5	S033	Not-Protected	D119	IMRAS-033-054	IgA+ B	IgA+ B: CD27+CD24+
38: Not Protected-IMRAS-033 D0 Imm5	CD19+CD21+/CD3-/Clean up/IgD-IgM-/CD27+/CD24+/IgG+	1.809054054054054	B	D0 Imm5	S033	Not-Protected	D119	IMRAS-033-054	IgG+ B	IgG+ B: CD27+CD24+
38: Not Protected-IMRAS-033 D0 Imm5	CD19+CD21+/CD3-/Clean up/IgD-IgM-/CD27+/CD24-/CD38-/IgA+	0.04635135135135135	B	D0 Imm5	S033	Not-Protected	D119	IMRAS-033-054	IgA+ B	IgA+ B: CD27+CD24-CD38-
38: Not Protected-IMRAS-033 D0 Imm5	CD19+CD21+/CD3-/Clean up/IgD-IgM-/CD27+/CD24-/CD38-/IgG+	0.23837837837837839	B	D0 Imm5	S033	Not-Protected	D119	IMRAS-033-054	IgG+ B	IgG+ B: CD27+CD24-CD38-
38: Not Protected-IMRAS-033 D0 Imm5	CD19+CD21+/CD3-/Clean up/IgD-IgM-/CD27+/CD24-/CD38hi/IgA+	0.06635135135135135	B	D0 Imm5	S033	Not-Protected	D119	IMRAS-033-054	IgA+ B	IgA+ B: CD27+CD24-CD38hi
38: Not Protected-IMRAS-033 D0 Imm5	CD19+CD21+/CD3-/Clean up/IgD-IgM-/CD27+/CD24-/CD38hi/IgG+	0.16905405405405405	B	D0 Imm5	S033	Not-Protected	D119	IMRAS-033-054	IgG+ B	IgG+ B: CD27+CD24-CD38hi
38: Not Protected-IMRAS-033 D0 Imm5	CD19+CD21+/CD3-/Clean up/IgD-IgM-/CD27+/CD24-/CD38int/IgA+	0.09418918918918918	B	D0 Imm5	S033	Not-Protected	D119	IMRAS-033-054	IgA+ B	IgA+ B: CD27+CD24-CD38int
38: Not Protected-IMRAS-033 D0 Imm5	CD19+CD21+/CD3-/Clean up/IgD-IgM-/CD27+/CD24-/CD38int/IgG+	0.6008108108108108	B	D0 Imm5	S033	Not-Protected	D119	IMRAS-033-054	IgG+ B	IgG+ B: CD27+CD24-CD38int
38: Not Protected-IMRAS-033 D0 Imm5	CD19+CD21+/CD3-/Clean up/IgD-IgM-/CD27+/CD24-/IgA+	0.2104054054054054	B	D0 Imm5	S033	Not-Protected	D119	IMRAS-033-054	IgA+ B	IgA+ B: CD27+CD24-
38: Not Protected-IMRAS-033 D0 Imm5	CD19+CD21+/CD3-/Clean up/IgD-IgM-/CD27+/CD24-/IgG+	1.0240540540540541	B	D0 Imm5	S033	Not-Protected	D119	IMRAS-033-054	IgG+ B	IgG+ B: CD27+CD24-
38: Not Protected-IMRAS-033 D0 Imm5	CD19+CD21+/CD3-/Clean up/IgM+IgD+	9.993648648648648	B	D0 Imm5	S033	Not-Protected	D119	IMRAS-033-054	IgM+IgD+ B	IgM+IgD+ B: Total
38: Not Protected-IMRAS-033 D0 Imm5	CD19+CD21+/CD3-/Clean up/IgM+IgD+/CD27+	3.1214864864864866	B	D0 Imm5	S033	Not-Protected	D119	IMRAS-033-054	IgM+IgD+ B	IgM+IgD+ B: CD27+
38: Not Protected-IMRAS-033 D0 Imm5	CD19+CD21+/CD3-/Clean up/IgM+IgD+/CD27+/CD24+	3.026351351351351	B	D0 Imm5	S033	Not-Protected	D119	IMRAS-033-054	IgM+IgD+ B	IgM+IgD+ B: CD27+CD24+
38: Not Protected-IMRAS-033 D0 Imm5	CD19+CD21+/CD3-/Clean up/IgM+IgD+/CD27+/CD24+/CD38-	1.6501351351351352	B	D0 Imm5	S033	Not-Protected	D119	IMRAS-033-054	IgM+IgD+ B	IgM+IgD+ B: CD27+CD24+CD38-
38: Not Protected-IMRAS-033 D0 Imm5	CD19+CD21+/CD3-/Clean up/IgM+IgD+/CD27+/CD24+/CD38-/CD11c+	0.2541891891891892	B	D0 Imm5	S033	Not-Protected	D119	IMRAS-033-054	IgM+IgD+ B	IgM+IgD+ B: CD27+CD24+CD38-CD11c+
38: Not Protected-IMRAS-033 D0 Imm5	CD19+CD21+/CD3-/Clean up/IgM+IgD+/CD27+/CD24+/CD38-/CD80+	0.3677027027027027	B	D0 Imm5	S033	Not-Protected	D119	IMRAS-033-054	IgM+IgD+ B	IgM+IgD+ B: CD27+CD24+CD38-CD80+
38: Not Protected-IMRAS-033 D0 Imm5	CD19+CD21+/CD3-/Clean up/IgM+IgD+/CD27+/CD24+/CD38hi	0.021486486486486486	B	D0 Imm5	S033	Not-Protected	D119	IMRAS-033-054	IgM+IgD+ B	IgM+IgD+ B: CD27+CD24+CD38hi
38: Not Protected-IMRAS-033 D0 Imm5	CD19+CD21+/CD3-/Clean up/IgM+IgD+/CD27+/CD24+/CD38hi/CD11c+	0.011216216216216216	B	D0 Imm5	S033	Not-Protected	D119	IMRAS-033-054	IgM+IgD+ B	IgM+IgD+ B: CD27+CD24+CD38hiCD11c+
38: Not Protected-IMRAS-033 D0 Imm5	CD19+CD21+/CD3-/Clean up/IgM+IgD+/CD27+/CD24+/CD38hi/CD80+	0.008783783783783784	B	D0 Imm5	S033	Not-Protected	D119	IMRAS-033-054	IgM+IgD+ B	IgM+IgD+ B: CD27+CD24+CD38hiCD80+
38: Not Protected-IMRAS-033 D0 Imm5	CD19+CD21+/CD3-/Clean up/IgM+IgD+/CD27+/CD24+/CD38int	1.3121621621621622	B	D0 Imm5	S033	Not-Protected	D119	IMRAS-033-054	IgM+IgD+ B	IgM+IgD+ B: CD27+CD24+CD38int
38: Not Protected-IMRAS-033 D0 Imm5	CD19+CD21+/CD3-/Clean up/IgM+IgD+/CD27+/CD24+/CD38int/CD11c+	0.20905405405405406	B	D0 Imm5	S033	Not-Protected	D119	IMRAS-033-054	IgM+IgD+ B	IgM+IgD+ B: CD27+CD24+CD38intCD11c+
38: Not Protected-IMRAS-033 D0 Imm5	CD19+CD21+/CD3-/Clean up/IgM+IgD+/CD27+/CD24+/CD38int/CD80+	0.2893243243243243	B	D0 Imm5	S033	Not-Protected	D119	IMRAS-033-054	IgM+IgD+ B	IgM+IgD+ B: CD27+CD24+CD38intCD80+
38: Not Protected-IMRAS-033 D0 Imm5	CD19+CD21+/CD3-/Clean up/IgM+IgD+/CD27+/CD24+/CD86+Ki67+	0.013918918918918919	B	D0 Imm5	S033	Not-Protected	D119	IMRAS-033-054	IgM+IgD+ B	IgM+IgD+ B: CD27+CD24+CD86+Ki67+
38: Not Protected-IMRAS-033 D0 Imm5	CD19+CD21+/CD3-/Clean up/IgM+IgD+/CD27+/CD24-	0.09162162162162162	B	D0 Imm5	S033	Not-Protected	D119	IMRAS-033-054	IgM+IgD+ B	IgM+IgD+ B: CD27+CD24-
38: Not Protected-IMRAS-033 D0 Imm5	CD19+CD21+/CD3-/Clean up/IgM+IgD+/CD27+/CD86+Ki67+	0.02689189189189189	B	D0 Imm5	S033	Not-Protected	D119	IMRAS-033-054	IgM+IgD+ B	IgM+IgD+ B: CD27+CD86+Ki67+
38: Not Protected-IMRAS-033 D0 Imm5	CD19+CD21+/CD3-/Clean up/IgM+IgD+/CD27-	6.699189189189189	B	D0 Imm5	S033	Not-Protected	D119	IMRAS-033-054	IgM+IgD+ B	IgM+IgD+ B: CD27-
38: Not Protected-IMRAS-033 D0 Imm5	CD19+CD21+/CD3-/Clean up/IgM+IgD+/CD27-/CD86+Ki67+	0.012837837837837839	B	D0 Imm5	S033	Not-Protected	D119	IMRAS-033-054	IgM+IgD+ B	IgM+IgD+ B: CD27-CD86+Ki67+
39: Protected-IMRAS-039 D0 Imm5	CD19+CD21+/CD3-/Clean up/IgD-IgM-/CD27+/CD24+/CD38-/IgA+	0.14939467312348667	B	D0 Imm5	S039	Protected	D119	IMRAS-033-054	IgA+ B	IgA+ B: CD27+CD24+CD38-
39: Protected-IMRAS-039 D0 Imm5	CD19+CD21+/CD3-/Clean up/IgD-IgM-/CD27+/CD24+/CD38-/IgG+	0.19128329297820823	B	D0 Imm5	S039	Protected	D119	IMRAS-033-054	IgG+ B	IgG+ B: CD27+CD24+CD38-
39: Protected-IMRAS-039 D0 Imm5	CD19+CD21+/CD3-/Clean up/IgD-IgM-/CD27+/CD24+/CD38hi/IgA+	0.0021791767554479417	B	D0 Imm5	S039	Protected	D119	IMRAS-033-054	IgA+ B	IgA+ B: CD27+CD24+CD38hi
39: Protected-IMRAS-039 D0 Imm5	CD19+CD21+/CD3-/Clean up/IgD-IgM-/CD27+/CD24+/CD38hi/IgG+	6.053268765133172e-4	B	D0 Imm5	S039	Protected	D119	IMRAS-033-054	IgG+ B	IgG+ B: CD27+CD24+CD38hi
39: Protected-IMRAS-039 D0 Imm5	CD19+CD21+/CD3-/Clean up/IgD-IgM-/CD27+/CD24+/CD38int/IgA+	0.13329297820823244	B	D0 Imm5	S039	Protected	D119	IMRAS-033-054	IgA+ B	IgA+ B: CD27+CD24+CD38int
39: Protected-IMRAS-039 D0 Imm5	CD19+CD21+/CD3-/Clean up/IgD-IgM-/CD27+/CD24+/CD38int/IgG+	0.08075060532687652	B	D0 Imm5	S039	Protected	D119	IMRAS-033-054	IgG+ B	IgG+ B: CD27+CD24+CD38int
39: Protected-IMRAS-039 D0 Imm5	CD19+CD21+/CD3-/Clean up/IgD-IgM-/CD27+/CD24+/IgA+	0.28728813559322036	B	D0 Imm5	S039	Protected	D119	IMRAS-033-054	IgA+ B	IgA+ B: CD27+CD24+
39: Protected-IMRAS-039 D0 Imm5	CD19+CD21+/CD3-/Clean up/IgD-IgM-/CD27+/CD24+/IgG+	0.2745762711864407	B	D0 Imm5	S039	Protected	D119	IMRAS-033-054	IgG+ B	IgG+ B: CD27+CD24+
39: Protected-IMRAS-039 D0 Imm5	CD19+CD21+/CD3-/Clean up/IgD-IgM-/CD27+/CD24-/CD38-/IgA+	0.08462469733656175	B	D0 Imm5	S039	Protected	D119	IMRAS-033-054	IgA+ B	IgA+ B: CD27+CD24-CD38-
39: Protected-IMRAS-039 D0 Imm5	CD19+CD21+/CD3-/Clean up/IgD-IgM-/CD27+/CD24-/CD38-/IgG+	0.04297820823244552	B	D0 Imm5	S039	Protected	D119	IMRAS-033-054	IgG+ B	IgG+ B: CD27+CD24-CD38-
39: Protected-IMRAS-039 D0 Imm5	CD19+CD21+/CD3-/Clean up/IgD-IgM-/CD27+/CD24-/CD38hi/IgA+	0.039951573849878935	B	D0 Imm5	S039	Protected	D119	IMRAS-033-054	IgA+ B	IgA+ B: CD27+CD24-CD38hi
39: Protected-IMRAS-039 D0 Imm5	CD19+CD21+/CD3-/Clean up/IgD-IgM-/CD27+/CD24-/CD38hi/IgG+	0.010290556900726392	B	D0 Imm5	S039	Protected	D119	IMRAS-033-054	IgG+ B	IgG+ B: CD27+CD24-CD38hi
39: Protected-IMRAS-039 D0 Imm5	CD19+CD21+/CD3-/Clean up/IgD-IgM-/CD27+/CD24-/CD38int/IgA+	0.031840193704600485	B	D0 Imm5	S039	Protected	D119	IMRAS-033-054	IgA+ B	IgA+ B: CD27+CD24-CD38int
39: Protected-IMRAS-039 D0 Imm5	CD19+CD21+/CD3-/Clean up/IgD-IgM-/CD27+/CD24-/CD38int/IgG+	0.02046004842615012	B	D0 Imm5	S039	Protected	D119	IMRAS-033-054	IgG+ B	IgG+ B: CD27+CD24-CD38int
39: Protected-IMRAS-039 D0 Imm5	CD19+CD21+/CD3-/Clean up/IgD-IgM-/CD27+/CD24-/IgA+	0.15786924939467312	B	D0 Imm5	S039	Protected	D119	IMRAS-033-054	IgA+ B	IgA+ B: CD27+CD24-
39: Protected-IMRAS-039 D0 Imm5	CD19+CD21+/CD3-/Clean up/IgD-IgM-/CD27+/CD24-/IgG+	0.07445520581113801	B	D0 Imm5	S039	Protected	D119	IMRAS-033-054	IgG+ B	IgG+ B: CD27+CD24-
39: Protected-IMRAS-039 D0 Imm5	CD19+CD21+/CD3-/Clean up/IgM+IgD+	8.992130750605327	B	D0 Imm5	S039	Protected	D119	IMRAS-033-054	IgM+IgD+ B	IgM+IgD+ B: Total
39: Protected-IMRAS-039 D0 Imm5	CD19+CD21+/CD3-/Clean up/IgM+IgD+/CD27+	0.8075060532687651	B	D0 Imm5	S039	Protected	D119	IMRAS-033-054	IgM+IgD+ B	IgM+IgD+ B: CD27+
39: Protected-IMRAS-039 D0 Imm5	CD19+CD21+/CD3-/Clean up/IgM+IgD+/CD27+/CD24+	0.7717917675544794	B	D0 Imm5	S039	Protected	D119	IMRAS-033-054	IgM+IgD+ B	IgM+IgD+ B: CD27+CD24+
39: Protected-IMRAS-039 D0 Imm5	CD19+CD21+/CD3-/Clean up/IgM+IgD+/CD27+/CD24+/CD38-	0.27106537530266345	B	D0 Imm5	S039	Protected	D119	IMRAS-033-054	IgM+IgD+ B	IgM+IgD+ B: CD27+CD24+CD38-
39: Protected-IMRAS-039 D0 Imm5	CD19+CD21+/CD3-/Clean up/IgM+IgD+/CD27+/CD24+/CD38-/CD11c+	0.0274818401937046	B	D0 Imm5	S039	Protected	D119	IMRAS-033-054	IgM+IgD+ B	IgM+IgD+ B: CD27+CD24+CD38-CD11c+
39: Protected-IMRAS-039 D0 Imm5	CD19+CD21+/CD3-/Clean up/IgM+IgD+/CD27+/CD24+/CD38-/CD80+	0.05254237288135593	B	D0 Imm5	S039	Protected	D119	IMRAS-033-054	IgM+IgD+ B	IgM+IgD+ B: CD27+CD24+CD38-CD80+
39: Protected-IMRAS-039 D0 Imm5	CD19+CD21+/CD3-/Clean up/IgM+IgD+/CD27+/CD24+/CD38hi	0.14685230024213075	B	D0 Imm5	S039	Protected	D119	IMRAS-033-054	IgM+IgD+ B	IgM+IgD+ B: CD27+CD24+CD38hi
39: Protected-IMRAS-039 D0 Imm5	CD19+CD21+/CD3-/Clean up/IgM+IgD+/CD27+/CD24+/CD38hi/CD11c+	0.01549636803874092	B	D0 Imm5	S039	Protected	D119	IMRAS-033-054	IgM+IgD+ B	IgM+IgD+ B: CD27+CD24+CD38hiCD11c+
39: Protected-IMRAS-039 D0 Imm5	CD19+CD21+/CD3-/Clean up/IgM+IgD+/CD27+/CD24+/CD38hi/CD80+	0.005932203389830509	B	D0 Imm5	S039	Protected	D119	IMRAS-033-054	IgM+IgD+ B	IgM+IgD+ B: CD27+CD24+CD38hiCD80+
39: Protected-IMRAS-039 D0 Imm5	CD19+CD21+/CD3-/Clean up/IgM+IgD+/CD27+/CD24+/CD38int	0.34334140435835353	B	D0 Imm5	S039	Protected	D119	IMRAS-033-054	IgM+IgD+ B	IgM+IgD+ B: CD27+CD24+CD38int
39: Protected-IMRAS-039 D0 Imm5	CD19+CD21+/CD3-/Clean up/IgM+IgD+/CD27+/CD24+/CD38int/CD11c+	0.036440677966101696	B	D0 Imm5	S039	Protected	D119	IMRAS-033-054	IgM+IgD+ B	IgM+IgD+ B: CD27+CD24+CD38intCD11c+
39: Protected-IMRAS-039 D0 Imm5	CD19+CD21+/CD3-/Clean up/IgM+IgD+/CD27+/CD24+/CD38int/CD80+	0.05750605326876514	B	D0 Imm5	S039	Protected	D119	IMRAS-033-054	IgM+IgD+ B	IgM+IgD+ B: CD27+CD24+CD38intCD80+
39: Protected-IMRAS-039 D0 Imm5	CD19+CD21+/CD3-/Clean up/IgM+IgD+/CD27+/CD24+/CD86+Ki67+	0.0162227602905569	B	D0 Imm5	S039	Protected	D119	IMRAS-033-054	IgM+IgD+ B	IgM+IgD+ B: CD27+CD24+CD86+Ki67+
39: Protected-IMRAS-039 D0 Imm5	CD19+CD21+/CD3-/Clean up/IgM+IgD+/CD27+/CD24-	0.03438256658595642	B	D0 Imm5	S039	Protected	D119	IMRAS-033-054	IgM+IgD+ B	IgM+IgD+ B: CD27+CD24-
39: Protected-IMRAS-039 D0 Imm5	CD19+CD21+/CD3-/Clean up/IgM+IgD+/CD27+/CD86+Ki67+	0.020944309927360776	B	D0 Imm5	S039	Protected	D119	IMRAS-033-054	IgM+IgD+ B	IgM+IgD+ B: CD27+CD86+Ki67+
39: Protected-IMRAS-039 D0 Imm5	CD19+CD21+/CD3-/Clean up/IgM+IgD+/CD27-	8.0544794188862	B	D0 Imm5	S039	Protected	D119	IMRAS-033-054	IgM+IgD+ B	IgM+IgD+ B: CD27-
39: Protected-IMRAS-039 D0 Imm5	CD19+CD21+/CD3-/Clean up/IgM+IgD+/CD27-/CD86+Ki67+	0.027966101694915254	B	D0 Imm5	S039	Protected	D119	IMRAS-033-054	IgM+IgD+ B	IgM+IgD+ B: CD27-CD86+Ki67+
40: Not Protected-IMRAS-033 D7 Imm5	CD19+CD21+/CD3-/Clean up/IgD-IgM-/CD27+/CD24+/CD38-/IgA+	0.2522248243559719	B	D7 Imm5	S033	Not-Protected	D126	IMRAS-033-054	IgA+ B	IgA+ B: CD27+CD24+CD38-
40: Not Protected-IMRAS-033 D7 Imm5	CD19+CD21+/CD3-/Clean up/IgD-IgM-/CD27+/CD24+/CD38-/IgG+	0.7709601873536299	B	D7 Imm5	S033	Not-Protected	D126	IMRAS-033-054	IgG+ B	IgG+ B: CD27+CD24+CD38-
40: Not Protected-IMRAS-033 D7 Imm5	CD19+CD21+/CD3-/Clean up/IgD-IgM-/CD27+/CD24+/CD38hi/IgA+	0.00468384074941452	B	D7 Imm5	S033	Not-Protected	D126	IMRAS-033-054	IgA+ B	IgA+ B: CD27+CD24+CD38hi
40: Not Protected-IMRAS-033 D7 Imm5	CD19+CD21+/CD3-/Clean up/IgD-IgM-/CD27+/CD24+/CD38hi/IgG+	0.012177985948477752	B	D7 Imm5	S033	Not-Protected	D126	IMRAS-033-054	IgG+ B	IgG+ B: CD27+CD24+CD38hi
40: Not Protected-IMRAS-033 D7 Imm5	CD19+CD21+/CD3-/Clean up/IgD-IgM-/CD27+/CD24+/CD38int/IgA+	0.401288056206089	B	D7 Imm5	S033	Not-Protected	D126	IMRAS-033-054	IgA+ B	IgA+ B: CD27+CD24+CD38int
40: Not Protected-IMRAS-033 D7 Imm5	CD19+CD21+/CD3-/Clean up/IgD-IgM-/CD27+/CD24+/CD38int/IgG+	0.9334894613583138	B	D7 Imm5	S033	Not-Protected	D126	IMRAS-033-054	IgG+ B	IgG+ B: CD27+CD24+CD38int
40: Not Protected-IMRAS-033 D7 Imm5	CD19+CD21+/CD3-/Clean up/IgD-IgM-/CD27+/CD24+/IgA+	0.6642857142857143	B	D7 Imm5	S033	Not-Protected	D126	IMRAS-033-054	IgA+ B	IgA+ B: CD27+CD24+
40: Not Protected-IMRAS-033 D7 Imm5	CD19+CD21+/CD3-/Clean up/IgD-IgM-/CD27+/CD24+/IgG+	1.7314988290398126	B	D7 Imm5	S033	Not-Protected	D126	IMRAS-033-054	IgG+ B	IgG+ B: CD27+CD24+
40: Not Protected-IMRAS-033 D7 Imm5	CD19+CD21+/CD3-/Clean up/IgD-IgM-/CD27+/CD24-/CD38-/IgA+	0.051639344262295085	B	D7 Imm5	S033	Not-Protected	D126	IMRAS-033-054	IgA+ B	IgA+ B: CD27+CD24-CD38-
40: Not Protected-IMRAS-033 D7 Imm5	CD19+CD21+/CD3-/Clean up/IgD-IgM-/CD27+/CD24-/CD38-/IgG+	0.2546838407494145	B	D7 Imm5	S033	Not-Protected	D126	IMRAS-033-054	IgG+ B	IgG+ B: CD27+CD24-CD38-
40: Not Protected-IMRAS-033 D7 Imm5	CD19+CD21+/CD3-/Clean up/IgD-IgM-/CD27+/CD24-/CD38hi/IgA+	0.08056206088992975	B	D7 Imm5	S033	Not-Protected	D126	IMRAS-033-054	IgA+ B	IgA+ B: CD27+CD24-CD38hi
40: Not Protected-IMRAS-033 D7 Imm5	CD19+CD21+/CD3-/Clean up/IgD-IgM-/CD27+/CD24-/CD38hi/IgG+	0.19754098360655736	B	D7 Imm5	S033	Not-Protected	D126	IMRAS-033-054	IgG+ B	IgG+ B: CD27+CD24-CD38hi
40: Not Protected-IMRAS-033 D7 Imm5	CD19+CD21+/CD3-/Clean up/IgD-IgM-/CD27+/CD24-/CD38int/IgA+	0.10339578454332553	B	D7 Imm5	S033	Not-Protected	D126	IMRAS-033-054	IgA+ B	IgA+ B: CD27+CD24-CD38int
40: Not Protected-IMRAS-033 D7 Imm5	CD19+CD21+/CD3-/Clean up/IgD-IgM-/CD27+/CD24-/CD38int/IgG+	0.6502341920374707	B	D7 Imm5	S033	Not-Protected	D126	IMRAS-033-054	IgG+ B	IgG+ B: CD27+CD24-CD38int
40: Not Protected-IMRAS-033 D7 Imm5	CD19+CD21+/CD3-/Clean up/IgD-IgM-/CD27+/CD24-/IgA+	0.2386416861826698	B	D7 Imm5	S033	Not-Protected	D126	IMRAS-033-054	IgA+ B	IgA+ B: CD27+CD24-
40: Not Protected-IMRAS-033 D7 Imm5	CD19+CD21+/CD3-/Clean up/IgD-IgM-/CD27+/CD24-/IgG+	1.1214285714285714	B	D7 Imm5	S033	Not-Protected	D126	IMRAS-033-054	IgG+ B	IgG+ B: CD27+CD24-
40: Not Protected-IMRAS-033 D7 Imm5	CD19+CD21+/CD3-/Clean up/IgM+IgD+	9.834543325526932	B	D7 Imm5	S033	Not-Protected	D126	IMRAS-033-054	IgM+IgD+ B	IgM+IgD+ B: Total
40: Not Protected-IMRAS-033 D7 Imm5	CD19+CD21+/CD3-/Clean up/IgM+IgD+/CD27+	2.9947306791569086	B	D7 Imm5	S033	Not-Protected	D126	IMRAS-033-054	IgM+IgD+ B	IgM+IgD+ B: CD27+
40: Not Protected-IMRAS-033 D7 Imm5	CD19+CD21+/CD3-/Clean up/IgM+IgD+/CD27+/CD24+	2.8858313817330212	B	D7 Imm5	S033	Not-Protected	D126	IMRAS-033-054	IgM+IgD+ B	IgM+IgD+ B: CD27+CD24+
40: Not Protected-IMRAS-033 D7 Imm5	CD19+CD21+/CD3-/Clean up/IgM+IgD+/CD27+/CD24+/CD38-	1.624473067915691	B	D7 Imm5	S033	Not-Protected	D126	IMRAS-033-054	IgM+IgD+ B	IgM+IgD+ B: CD27+CD24+CD38-
40: Not Protected-IMRAS-033 D7 Imm5	CD19+CD21+/CD3-/Clean up/IgM+IgD+/CD27+/CD24+/CD38-/CD11c+	0.22857142857142856	B	D7 Imm5	S033	Not-Protected	D126	IMRAS-033-054	IgM+IgD+ B	IgM+IgD+ B: CD27+CD24+CD38-CD11c+
40: Not Protected-IMRAS-033 D7 Imm5	CD19+CD21+/CD3-/Clean up/IgM+IgD+/CD27+/CD24+/CD38-/CD80+	0.31756440281030446	B	D7 Imm5	S033	Not-Protected	D126	IMRAS-033-054	IgM+IgD+ B	IgM+IgD+ B: CD27+CD24+CD38-CD80+
40: Not Protected-IMRAS-033 D7 Imm5	CD19+CD21+/CD3-/Clean up/IgM+IgD+/CD27+/CD24+/CD38hi	0.02224824355971897	B	D7 Imm5	S033	Not-Protected	D126	IMRAS-033-054	IgM+IgD+ B	IgM+IgD+ B: CD27+CD24+CD38hi
40: Not Protected-IMRAS-033 D7 Imm5	CD19+CD21+/CD3-/Clean up/IgM+IgD+/CD27+/CD24+/CD38hi/CD11c+	0.010421545667447307	B	D7 Imm5	S033	Not-Protected	D126	IMRAS-033-054	IgM+IgD+ B	IgM+IgD+ B: CD27+CD24+CD38hiCD11c+
40: Not Protected-IMRAS-033 D7 Imm5	CD19+CD21+/CD3-/Clean up/IgM+IgD+/CD27+/CD24+/CD38hi/CD80+	0.007611241217798595	B	D7 Imm5	S033	Not-Protected	D126	IMRAS-033-054	IgM+IgD+ B	IgM+IgD+ B: CD27+CD24+CD38hiCD80+
40: Not Protected-IMRAS-033 D7 Imm5	CD19+CD21+/CD3-/Clean up/IgM+IgD+/CD27+/CD24+/CD38int	1.2039812646370023	B	D7 Imm5	S033	Not-Protected	D126	IMRAS-033-054	IgM+IgD+ B	IgM+IgD+ B: CD27+CD24+CD38int
40: Not Protected-IMRAS-033 D7 Imm5	CD19+CD21+/CD3-/Clean up/IgM+IgD+/CD27+/CD24+/CD38int/CD11c+	0.1758782201405152	B	D7 Imm5	S033	Not-Protected	D126	IMRAS-033-054	IgM+IgD+ B	IgM+IgD+ B: CD27+CD24+CD38intCD11c+
40: Not Protected-IMRAS-033 D7 Imm5	CD19+CD21+/CD3-/Clean up/IgM+IgD+/CD27+/CD24+/CD38int/CD80+	0.24906323185011708	B	D7 Imm5	S033	Not-Protected	D126	IMRAS-033-054	IgM+IgD+ B	IgM+IgD+ B: CD27+CD24+CD38intCD80+
40: Not Protected-IMRAS-033 D7 Imm5	CD19+CD21+/CD3-/Clean up/IgM+IgD+/CD27+/CD24+/CD86+Ki67+	0.014871194379391101	B	D7 Imm5	S033	Not-Protected	D126	IMRAS-033-054	IgM+IgD+ B	IgM+IgD+ B: CD27+CD24+CD86+Ki67+
40: Not Protected-IMRAS-033 D7 Imm5	CD19+CD21+/CD3-/Clean up/IgM+IgD+/CD27+/CD24-	0.10573770491803279	B	D7 Imm5	S033	Not-Protected	D126	IMRAS-033-054	IgM+IgD+ B	IgM+IgD+ B: CD27+CD24-
40: Not Protected-IMRAS-033 D7 Imm5	CD19+CD21+/CD3-/Clean up/IgM+IgD+/CD27+/CD86+Ki67+	0.03641686182669789	B	D7 Imm5	S033	Not-Protected	D126	IMRAS-033-054	IgM+IgD+ B	IgM+IgD+ B: CD27+CD86+Ki67+
40: Not Protected-IMRAS-033 D7 Imm5	CD19+CD21+/CD3-/Clean up/IgM+IgD+/CD27-	6.661943793911007	B	D7 Imm5	S033	Not-Protected	D126	IMRAS-033-054	IgM+IgD+ B	IgM+IgD+ B: CD27-
40: Not Protected-IMRAS-033 D7 Imm5	CD19+CD21+/CD3-/Clean up/IgM+IgD+/CD27-/CD86+Ki67+	0.022131147540983605	B	D7 Imm5	S033	Not-Protected	D126	IMRAS-033-054	IgM+IgD+ B	IgM+IgD+ B: CD27-CD86+Ki67+
41: Protected-IMRAS-039 D7 Imm5	CD19+CD21+/CD3-/Clean up/IgD-IgM-/CD27+/CD24+/CD38-/IgA+	0.13570701932858595	B	D7 Imm5	S039	Protected	D126	IMRAS-033-054	IgA+ B	IgA+ B: CD27+CD24+CD38-
41: Protected-IMRAS-039 D7 Imm5	CD19+CD21+/CD3-/Clean up/IgD-IgM-/CD27+/CD24+/CD38-/IgG+	0.1752797558494405	B	D7 Imm5	S039	Protected	D126	IMRAS-033-054	IgG+ B	IgG+ B: CD27+CD24+CD38-
41: Protected-IMRAS-039 D7 Imm5	CD19+CD21+/CD3-/Clean up/IgD-IgM-/CD27+/CD24+/CD38hi/IgA+	0.0012207527975584944	B	D7 Imm5	S039	Protected	D126	IMRAS-033-054	IgA+ B	IgA+ B: CD27+CD24+CD38hi
41: Protected-IMRAS-039 D7 Imm5	CD19+CD21+/CD3-/Clean up/IgD-IgM-/CD27+/CD24+/CD38hi/IgG+	0.0011190233977619532	B	D7 Imm5	S039	Protected	D126	IMRAS-033-054	IgG+ B	IgG+ B: CD27+CD24+CD38hi
41: Protected-IMRAS-039 D7 Imm5	CD19+CD21+/CD3-/Clean up/IgD-IgM-/CD27+/CD24+/CD38int/IgA+	0.12380467955239063	B	D7 Imm5	S039	Protected	D126	IMRAS-033-054	IgA+ B	IgA+ B: CD27+CD24+CD38int
41: Protected-IMRAS-039 D7 Imm5	CD19+CD21+/CD3-/Clean up/IgD-IgM-/CD27+/CD24+/CD38int/IgG+	0.074059003051882	B	D7 Imm5	S039	Protected	D126	IMRAS-033-054	IgG+ B	IgG+ B: CD27+CD24+CD38int
41: Protected-IMRAS-039 D7 Imm5	CD19+CD21+/CD3-/Clean up/IgD-IgM-/CD27+/CD24+/IgA+	0.26337741607324516	B	D7 Imm5	S039	Protected	D126	IMRAS-033-054	IgA+ B	IgA+ B: CD27+CD24+
41: Protected-IMRAS-039 D7 Imm5	CD19+CD21+/CD3-/Clean up/IgD-IgM-/CD27+/CD24+/IgG+	0.25167853509664295	B	D7 Imm5	S039	Protected	D126	IMRAS-033-054	IgG+ B	IgG+ B: CD27+CD24+
41: Protected-IMRAS-039 D7 Imm5	CD19+CD21+/CD3-/Clean up/IgD-IgM-/CD27+/CD24-/CD38-/IgA+	0.08280773143438454	B	D7 Imm5	S039	Protected	D126	IMRAS-033-054	IgA+ B	IgA+ B: CD27+CD24-CD38-
41: Protected-IMRAS-039 D7 Imm5	CD19+CD21+/CD3-/Clean up/IgD-IgM-/CD27+/CD24-/CD38-/IgG+	0.0409969481180061	B	D7 Imm5	S039	Protected	D126	IMRAS-033-054	IgG+ B	IgG+ B: CD27+CD24-CD38-
41: Protected-IMRAS-039 D7 Imm5	CD19+CD21+/CD3-/Clean up/IgD-IgM-/CD27+/CD24-/CD38hi/IgA+	0.047609359104781285	B	D7 Imm5	S039	Protected	D126	IMRAS-033-054	IgA+ B	IgA+ B: CD27+CD24-CD38hi
41: Protected-IMRAS-039 D7 Imm5	CD19+CD21+/CD3-/Clean up/IgD-IgM-/CD27+/CD24-/CD38hi/IgG+	0.01281790437436419	B	D7 Imm5	S039	Protected	D126	IMRAS-033-054	IgG+ B	IgG+ B: CD27+CD24-CD38hi
41: Protected-IMRAS-039 D7 Imm5	CD19+CD21+/CD3-/Clean up/IgD-IgM-/CD27+/CD24-/CD38int/IgA+	0.03621566632756867	B	D7 Imm5	S039	Protected	D126	IMRAS-033-054	IgA+ B	IgA+ B: CD27+CD24-CD38int
41: Protected-IMRAS-039 D7 Imm5	CD19+CD21+/CD3-/Clean up/IgD-IgM-/CD27+/CD24-/CD38int/IgG+	0.024415055951169887	B	D7 Imm5	S039	Protected	D126	IMRAS-033-054	IgG+ B	IgG+ B: CD27+CD24-CD38int
41: Protected-IMRAS-039 D7 Imm5	CD19+CD21+/CD3-/Clean up/IgD-IgM-/CD27+/CD24-/IgA+	0.16795523906408952	B	D7 Imm5	S039	Protected	D126	IMRAS-033-054	IgA+ B	IgA+ B: CD27+CD24-
41: Protected-IMRAS-039 D7 Imm5	CD19+CD21+/CD3-/Clean up/IgD-IgM-/CD27+/CD24-/IgG+	0.07904374364191251	B	D7 Imm5	S039	Protected	D126	IMRAS-033-054	IgG+ B	IgG+ B: CD27+CD24-
41: Protected-IMRAS-039 D7 Imm5	CD19+CD21+/CD3-/Clean up/IgM+IgD+	8.935910478128179	B	D7 Imm5	S039	Protected	D126	IMRAS-033-054	IgM+IgD+ B	IgM+IgD+ B: Total
41: Protected-IMRAS-039 D7 Imm5	CD19+CD21+/CD3-/Clean up/IgM+IgD+/CD27+	0.7849440488301119	B	D7 Imm5	S039	Protected	D126	IMRAS-033-054	IgM+IgD+ B	IgM+IgD+ B: CD27+
41: Protected-IMRAS-039 D7 Imm5	CD19+CD21+/CD3-/Clean up/IgM+IgD+/CD27+/CD24+	0.7511698880976603	B	D7 Imm5	S039	Protected	D126	IMRAS-033-054	IgM+IgD+ B	IgM+IgD+ B: CD27+CD24+
41: Protected-IMRAS-039 D7 Imm5	CD19+CD21+/CD3-/Clean up/IgM+IgD+/CD27+/CD24+/CD38-	0.25127161749745675	B	D7 Imm5	S039	Protected	D126	IMRAS-033-054	IgM+IgD+ B	IgM+IgD+ B: CD27+CD24+CD38-
41: Protected-IMRAS-039 D7 Imm5	CD19+CD21+/CD3-/Clean up/IgM+IgD+/CD27+/CD24+/CD38-/CD11c+	0.023499491353001018	B	D7 Imm5	S039	Protected	D126	IMRAS-033-054	IgM+IgD+ B	IgM+IgD+ B: CD27+CD24+CD38-CD11c+
41: Protected-IMRAS-039 D7 Imm5	CD19+CD21+/CD3-/Clean up/IgM+IgD+/CD27+/CD24+/CD38-/CD80+	0.0491353001017294	B	D7 Imm5	S039	Protected	D126	IMRAS-033-054	IgM+IgD+ B	IgM+IgD+ B: CD27+CD24+CD38-CD80+
41: Protected-IMRAS-039 D7 Imm5	CD19+CD21+/CD3-/Clean up/IgM+IgD+/CD27+/CD24+/CD38hi	0.1814852492370295	B	D7 Imm5	S039	Protected	D126	IMRAS-033-054	IgM+IgD+ B	IgM+IgD+ B: CD27+CD24+CD38hi
41: Protected-IMRAS-039 D7 Imm5	CD19+CD21+/CD3-/Clean up/IgM+IgD+/CD27+/CD24+/CD38hi/CD11c+	0.02126144455747711	B	D7 Imm5	S039	Protected	D126	IMRAS-033-054	IgM+IgD+ B	IgM+IgD+ B: CD27+CD24+CD38hiCD11c+
41: Protected-IMRAS-039 D7 Imm5	CD19+CD21+/CD3-/Clean up/IgM+IgD+/CD27+/CD24+/CD38hi/CD80+	0.007426246185147508	B	D7 Imm5	S039	Protected	D126	IMRAS-033-054	IgM+IgD+ B	IgM+IgD+ B: CD27+CD24+CD38hiCD80+
41: Protected-IMRAS-039 D7 Imm5	CD19+CD21+/CD3-/Clean up/IgM+IgD+/CD27+/CD24+/CD38int	0.3071210579857579	B	D7 Imm5	S039	Protected	D126	IMRAS-033-054	IgM+IgD+ B	IgM+IgD+ B: CD27+CD24+CD38int
41: Protected-IMRAS-039 D7 Imm5	CD19+CD21+/CD3-/Clean up/IgM+IgD+/CD27+/CD24+/CD38int/CD11c+	0.03255340793489318	B	D7 Imm5	S039	Protected	D126	IMRAS-033-054	IgM+IgD+ B	IgM+IgD+ B: CD27+CD24+CD38intCD11c+
41: Protected-IMRAS-039 D7 Imm5	CD19+CD21+/CD3-/Clean up/IgM+IgD+/CD27+/CD24+/CD38int/CD80+	0.048524923702950154	B	D7 Imm5	S039	Protected	D126	IMRAS-033-054	IgM+IgD+ B	IgM+IgD+ B: CD27+CD24+CD38intCD80+
41: Protected-IMRAS-039 D7 Imm5	CD19+CD21+/CD3-/Clean up/IgM+IgD+/CD27+/CD24+/CD86+Ki67+	0.017192268565615464	B	D7 Imm5	S039	Protected	D126	IMRAS-033-054	IgM+IgD+ B	IgM+IgD+ B: CD27+CD24+CD86+Ki67+
41: Protected-IMRAS-039 D7 Imm5	CD19+CD21+/CD3-/Clean up/IgM+IgD+/CD27+/CD24-	0.03224821973550356	B	D7 Imm5	S039	Protected	D126	IMRAS-033-054	IgM+IgD+ B	IgM+IgD+ B: CD27+CD24-
41: Protected-IMRAS-039 D7 Imm5	CD19+CD21+/CD3-/Clean up/IgM+IgD+/CD27+/CD86+Ki67+	0.0219735503560529	B	D7 Imm5	S039	Protected	D126	IMRAS-033-054	IgM+IgD+ B	IgM+IgD+ B: CD27+CD86+Ki67+
41: Protected-IMRAS-039 D7 Imm5	CD19+CD21+/CD3-/Clean up/IgM+IgD+/CD27-	8.009359104781282	B	D7 Imm5	S039	Protected	D126	IMRAS-033-054	IgM+IgD+ B	IgM+IgD+ B: CD27-
41: Protected-IMRAS-039 D7 Imm5	CD19+CD21+/CD3-/Clean up/IgM+IgD+/CD27-/CD86+Ki67+	0.0318413021363174	B	D7 Imm5	S039	Protected	D126	IMRAS-033-054	IgM+IgD+ B	IgM+IgD+ B: CD27-CD86+Ki67+
43: Protected-IMRAS-045 D7 Imm5	CD19+CD21+/CD3-/Clean up/IgD-IgM-/CD27+/CD24+/CD38-/IgA+	0.11236559139784946	B	D7 Imm5	S045	Protected	D126	IMRAS-033-054	IgA+ B	IgA+ B: CD27+CD24+CD38-
43: Protected-IMRAS-045 D7 Imm5	CD19+CD21+/CD3-/Clean up/IgD-IgM-/CD27+/CD24+/CD38-/IgG+	0.2321236559139785	B	D7 Imm5	S045	Protected	D126	IMRAS-033-054	IgG+ B	IgG+ B: CD27+CD24+CD38-
43: Protected-IMRAS-045 D7 Imm5	CD19+CD21+/CD3-/Clean up/IgD-IgM-/CD27+/CD24+/CD38hi/IgA+	5.376344086021505e-4	B	D7 Imm5	S045	Protected	D126	IMRAS-033-054	IgA+ B	IgA+ B: CD27+CD24+CD38hi
43: Protected-IMRAS-045 D7 Imm5	CD19+CD21+/CD3-/Clean up/IgD-IgM-/CD27+/CD24+/CD38hi/IgG+	0.001881720430107527	B	D7 Imm5	S045	Protected	D126	IMRAS-033-054	IgG+ B	IgG+ B: CD27+CD24+CD38hi
43: Protected-IMRAS-045 D7 Imm5	CD19+CD21+/CD3-/Clean up/IgD-IgM-/CD27+/CD24+/CD38int/IgA+	0.22822580645161292	B	D7 Imm5	S045	Protected	D126	IMRAS-033-054	IgA+ B	IgA+ B: CD27+CD24+CD38int
43: Protected-IMRAS-045 D7 Imm5	CD19+CD21+/CD3-/Clean up/IgD-IgM-/CD27+/CD24+/CD38int/IgG+	0.11814516129032258	B	D7 Imm5	S045	Protected	D126	IMRAS-033-054	IgG+ B	IgG+ B: CD27+CD24+CD38int
43: Protected-IMRAS-045 D7 Imm5	CD19+CD21+/CD3-/Clean up/IgD-IgM-/CD27+/CD24+/IgA+	0.3446236559139785	B	D7 Imm5	S045	Protected	D126	IMRAS-033-054	IgA+ B	IgA+ B: CD27+CD24+
43: Protected-IMRAS-045 D7 Imm5	CD19+CD21+/CD3-/Clean up/IgD-IgM-/CD27+/CD24+/IgG+	0.3548387096774194	B	D7 Imm5	S045	Protected	D126	IMRAS-033-054	IgG+ B	IgG+ B: CD27+CD24+
43: Protected-IMRAS-045 D7 Imm5	CD19+CD21+/CD3-/Clean up/IgD-IgM-/CD27+/CD24-/CD38-/IgA+	0.044758064516129036	B	D7 Imm5	S045	Protected	D126	IMRAS-033-054	IgA+ B	IgA+ B: CD27+CD24-CD38-
43: Protected-IMRAS-045 D7 Imm5	CD19+CD21+/CD3-/Clean up/IgD-IgM-/CD27+/CD24-/CD38-/IgG+	0.1010752688172043	B	D7 Imm5	S045	Protected	D126	IMRAS-033-054	IgG+ B	IgG+ B: CD27+CD24-CD38-
43: Protected-IMRAS-045 D7 Imm5	CD19+CD21+/CD3-/Clean up/IgD-IgM-/CD27+/CD24-/CD38hi/IgA+	0.029166666666666667	B	D7 Imm5	S045	Protected	D126	IMRAS-033-054	IgA+ B	IgA+ B: CD27+CD24-CD38hi
43: Protected-IMRAS-045 D7 Imm5	CD19+CD21+/CD3-/Clean up/IgD-IgM-/CD27+/CD24-/CD38hi/IgG+	0.02849462365591398	B	D7 Imm5	S045	Protected	D126	IMRAS-033-054	IgG+ B	IgG+ B: CD27+CD24-CD38hi
43: Protected-IMRAS-045 D7 Imm5	CD19+CD21+/CD3-/Clean up/IgD-IgM-/CD27+/CD24-/CD38int/IgA+	0.050806451612903224	B	D7 Imm5	S045	Protected	D126	IMRAS-033-054	IgA+ B	IgA+ B: CD27+CD24-CD38int
43: Protected-IMRAS-045 D7 Imm5	CD19+CD21+/CD3-/Clean up/IgD-IgM-/CD27+/CD24-/CD38int/IgG+	0.05994623655913978	B	D7 Imm5	S045	Protected	D126	IMRAS-033-054	IgG+ B	IgG+ B: CD27+CD24-CD38int
43: Protected-IMRAS-045 D7 Imm5	CD19+CD21+/CD3-/Clean up/IgD-IgM-/CD27+/CD24-/IgA+	0.12580645161290321	B	D7 Imm5	S045	Protected	D126	IMRAS-033-054	IgA+ B	IgA+ B: CD27+CD24-
43: Protected-IMRAS-045 D7 Imm5	CD19+CD21+/CD3-/Clean up/IgD-IgM-/CD27+/CD24-/IgG+	0.19059139784946236	B	D7 Imm5	S045	Protected	D126	IMRAS-033-054	IgG+ B	IgG+ B: CD27+CD24-
43: Protected-IMRAS-045 D7 Imm5	CD19+CD21+/CD3-/Clean up/IgM+IgD+	11.82284946236559	B	D7 Imm5	S045	Protected	D126	IMRAS-033-054	IgM+IgD+ B	IgM+IgD+ B: Total
43: Protected-IMRAS-045 D7 Imm5	CD19+CD21+/CD3-/Clean up/IgM+IgD+/CD27+	0.6759408602150537	B	D7 Imm5	S045	Protected	D126	IMRAS-033-054	IgM+IgD+ B	IgM+IgD+ B: CD27+
43: Protected-IMRAS-045 D7 Imm5	CD19+CD21+/CD3-/Clean up/IgM+IgD+/CD27+/CD24+	0.6200268817204301	B	D7 Imm5	S045	Protected	D126	IMRAS-033-054	IgM+IgD+ B	IgM+IgD+ B: CD27+CD24+
43: Protected-IMRAS-045 D7 Imm5	CD19+CD21+/CD3-/Clean up/IgM+IgD+/CD27+/CD24+/CD38-	0.2668010752688172	B	D7 Imm5	S045	Protected	D126	IMRAS-033-054	IgM+IgD+ B	IgM+IgD+ B: CD27+CD24+CD38-
43: Protected-IMRAS-045 D7 Imm5	CD19+CD21+/CD3-/Clean up/IgM+IgD+/CD27+/CD24+/CD38-/CD11c+	0.05510752688172043	B	D7 Imm5	S045	Protected	D126	IMRAS-033-054	IgM+IgD+ B	IgM+IgD+ B: CD27+CD24+CD38-CD11c+
43: Protected-IMRAS-045 D7 Imm5	CD19+CD21+/CD3-/Clean up/IgM+IgD+/CD27+/CD24+/CD38-/CD80+	0.04422043010752688	B	D7 Imm5	S045	Protected	D126	IMRAS-033-054	IgM+IgD+ B	IgM+IgD+ B: CD27+CD24+CD38-CD80+
43: Protected-IMRAS-045 D7 Imm5	CD19+CD21+/CD3-/Clean up/IgM+IgD+/CD27+/CD24+/CD38hi	0.053629032258064514	B	D7 Imm5	S045	Protected	D126	IMRAS-033-054	IgM+IgD+ B	IgM+IgD+ B: CD27+CD24+CD38hi
43: Protected-IMRAS-045 D7 Imm5	CD19+CD21+/CD3-/Clean up/IgM+IgD+/CD27+/CD24+/CD38hi/CD11c+	0.004166666666666667	B	D7 Imm5	S045	Protected	D126	IMRAS-033-054	IgM+IgD+ B	IgM+IgD+ B: CD27+CD24+CD38hiCD11c+
43: Protected-IMRAS-045 D7 Imm5	CD19+CD21+/CD3-/Clean up/IgM+IgD+/CD27+/CD24+/CD38hi/CD80+	5.376344086021505e-4	B	D7 Imm5	S045	Protected	D126	IMRAS-033-054	IgM+IgD+ B	IgM+IgD+ B: CD27+CD24+CD38hiCD80+
43: Protected-IMRAS-045 D7 Imm5	CD19+CD21+/CD3-/Clean up/IgM+IgD+/CD27+/CD24+/CD38int	0.2884408602150538	B	D7 Imm5	S045	Protected	D126	IMRAS-033-054	IgM+IgD+ B	IgM+IgD+ B: CD27+CD24+CD38int
43: Protected-IMRAS-045 D7 Imm5	CD19+CD21+/CD3-/Clean up/IgM+IgD+/CD27+/CD24+/CD38int/CD11c+	0.05	B	D7 Imm5	S045	Protected	D126	IMRAS-033-054	IgM+IgD+ B	IgM+IgD+ B: CD27+CD24+CD38intCD11c+
43: Protected-IMRAS-045 D7 Imm5	CD19+CD21+/CD3-/Clean up/IgM+IgD+/CD27+/CD24+/CD38int/CD80+	0.034543010752688175	B	D7 Imm5	S045	Protected	D126	IMRAS-033-054	IgM+IgD+ B	IgM+IgD+ B: CD27+CD24+CD38intCD80+
43: Protected-IMRAS-045 D7 Imm5	CD19+CD21+/CD3-/Clean up/IgM+IgD+/CD27+/CD24+/CD86+Ki67+	0.008736559139784945	B	D7 Imm5	S045	Protected	D126	IMRAS-033-054	IgM+IgD+ B	IgM+IgD+ B: CD27+CD24+CD86+Ki67+
43: Protected-IMRAS-045 D7 Imm5	CD19+CD21+/CD3-/Clean up/IgM+IgD+/CD27+/CD24-	0.05295698924731183	B	D7 Imm5	S045	Protected	D126	IMRAS-033-054	IgM+IgD+ B	IgM+IgD+ B: CD27+CD24-
43: Protected-IMRAS-045 D7 Imm5	CD19+CD21+/CD3-/Clean up/IgM+IgD+/CD27+/CD86+Ki67+	0.015188172043010753	B	D7 Imm5	S045	Protected	D126	IMRAS-033-054	IgM+IgD+ B	IgM+IgD+ B: CD27+CD86+Ki67+
43: Protected-IMRAS-045 D7 Imm5	CD19+CD21+/CD3-/Clean up/IgM+IgD+/CD27-	11.02728494623656	B	D7 Imm5	S045	Protected	D126	IMRAS-033-054	IgM+IgD+ B	IgM+IgD+ B: CD27-
43: Protected-IMRAS-045 D7 Imm5	CD19+CD21+/CD3-/Clean up/IgM+IgD+/CD27-/CD86+Ki67+	0.020967741935483872	B	D7 Imm5	S045	Protected	D126	IMRAS-033-054	IgM+IgD+ B	IgM+IgD+ B: CD27-CD86+Ki67+
46: Protected-IMRAS-039 D14 Imm5	CD19+CD21+/CD3-/Clean up/IgD-IgM-/CD27+/CD24+/CD38-/IgA+	0.11983372921615201	B	D14 Imm5	S039	Protected	D133	IMRAS-033-054	IgA+ B	IgA+ B: CD27+CD24+CD38-
46: Protected-IMRAS-039 D14 Imm5	CD19+CD21+/CD3-/Clean up/IgD-IgM-/CD27+/CD24+/CD38-/IgG+	0.1661520190023753	B	D14 Imm5	S039	Protected	D133	IMRAS-033-054	IgG+ B	IgG+ B: CD27+CD24+CD38-
46: Protected-IMRAS-039 D14 Imm5	CD19+CD21+/CD3-/Clean up/IgD-IgM-/CD27+/CD24+/CD38hi/IgA+	0.0024940617577197148	B	D14 Imm5	S039	Protected	D133	IMRAS-033-054	IgA+ B	IgA+ B: CD27+CD24+CD38hi
46: Protected-IMRAS-039 D14 Imm5	CD19+CD21+/CD3-/Clean up/IgD-IgM-/CD27+/CD24+/CD38hi/IgG+	0.00166270783847981	B	D14 Imm5	S039	Protected	D133	IMRAS-033-054	IgG+ B	IgG+ B: CD27+CD24+CD38hi
46: Protected-IMRAS-039 D14 Imm5	CD19+CD21+/CD3-/Clean up/IgD-IgM-/CD27+/CD24+/CD38int/IgA+	0.12458432304038004	B	D14 Imm5	S039	Protected	D133	IMRAS-033-054	IgA+ B	IgA+ B: CD27+CD24+CD38int
46: Protected-IMRAS-039 D14 Imm5	CD19+CD21+/CD3-/Clean up/IgD-IgM-/CD27+/CD24+/CD38int/IgG+	0.07612826603325416	B	D14 Imm5	S039	Protected	D133	IMRAS-033-054	IgG+ B	IgG+ B: CD27+CD24+CD38int
46: Protected-IMRAS-039 D14 Imm5	CD19+CD21+/CD3-/Clean up/IgD-IgM-/CD27+/CD24+/IgA+	0.2489311163895487	B	D14 Imm5	S039	Protected	D133	IMRAS-033-054	IgA+ B	IgA+ B: CD27+CD24+
46: Protected-IMRAS-039 D14 Imm5	CD19+CD21+/CD3-/Clean up/IgD-IgM-/CD27+/CD24+/IgG+	0.24513064133016627	B	D14 Imm5	S039	Protected	D133	IMRAS-033-054	IgG+ B	IgG+ B: CD27+CD24+
46: Protected-IMRAS-039 D14 Imm5	CD19+CD21+/CD3-/Clean up/IgD-IgM-/CD27+/CD24-/CD38-/IgA+	0.08087885985748218	B	D14 Imm5	S039	Protected	D133	IMRAS-033-054	IgA+ B	IgA+ B: CD27+CD24-CD38-
46: Protected-IMRAS-039 D14 Imm5	CD19+CD21+/CD3-/Clean up/IgD-IgM-/CD27+/CD24-/CD38-/IgG+	0.04323040380047506	B	D14 Imm5	S039	Protected	D133	IMRAS-033-054	IgG+ B	IgG+ B: CD27+CD24-CD38-
46: Protected-IMRAS-039 D14 Imm5	CD19+CD21+/CD3-/Clean up/IgD-IgM-/CD27+/CD24-/CD38hi/IgA+	0.06425178147268408	B	D14 Imm5	S039	Protected	D133	IMRAS-033-054	IgA+ B	IgA+ B: CD27+CD24-CD38hi
46: Protected-IMRAS-039 D14 Imm5	CD19+CD21+/CD3-/Clean up/IgD-IgM-/CD27+/CD24-/CD38hi/IgG+	0.015439429928741092	B	D14 Imm5	S039	Protected	D133	IMRAS-033-054	IgG+ B	IgG+ B: CD27+CD24-CD38hi
46: Protected-IMRAS-039 D14 Imm5	CD19+CD21+/CD3-/Clean up/IgD-IgM-/CD27+/CD24-/CD38int/IgA+	0.04026128266033254	B	D14 Imm5	S039	Protected	D133	IMRAS-033-054	IgA+ B	IgA+ B: CD27+CD24-CD38int
46: Protected-IMRAS-039 D14 Imm5	CD19+CD21+/CD3-/Clean up/IgD-IgM-/CD27+/CD24-/CD38int/IgG+	0.02363420427553444	B	D14 Imm5	S039	Protected	D133	IMRAS-033-054	IgG+ B	IgG+ B: CD27+CD24-CD38int
46: Protected-IMRAS-039 D14 Imm5	CD19+CD21+/CD3-/Clean up/IgD-IgM-/CD27+/CD24-/IgA+	0.18681710213776723	B	D14 Imm5	S039	Protected	D133	IMRAS-033-054	IgA+ B	IgA+ B: CD27+CD24-
46: Protected-IMRAS-039 D14 Imm5	CD19+CD21+/CD3-/Clean up/IgD-IgM-/CD27+/CD24-/IgG+	0.0826603325415677	B	D14 Imm5	S039	Protected	D133	IMRAS-033-054	IgG+ B	IgG+ B: CD27+CD24-
46: Protected-IMRAS-039 D14 Imm5	CD19+CD21+/CD3-/Clean up/IgM+IgD+	8.597268408551068	B	D14 Imm5	S039	Protected	D133	IMRAS-033-054	IgM+IgD+ B	IgM+IgD+ B: Total
46: Protected-IMRAS-039 D14 Imm5	CD19+CD21+/CD3-/Clean up/IgM+IgD+/CD27+	0.7937054631828978	B	D14 Imm5	S039	Protected	D133	IMRAS-033-054	IgM+IgD+ B	IgM+IgD+ B: CD27+
46: Protected-IMRAS-039 D14 Imm5	CD19+CD21+/CD3-/Clean up/IgM+IgD+/CD27+/CD24+	0.7552256532066508	B	D14 Imm5	S039	Protected	D133	IMRAS-033-054	IgM+IgD+ B	IgM+IgD+ B: CD27+CD24+
46: Protected-IMRAS-039 D14 Imm5	CD19+CD21+/CD3-/Clean up/IgM+IgD+/CD27+/CD24+/CD38-	0.2552256532066508	B	D14 Imm5	S039	Protected	D133	IMRAS-033-054	IgM+IgD+ B	IgM+IgD+ B: CD27+CD24+CD38-
46: Protected-IMRAS-039 D14 Imm5	CD19+CD21+/CD3-/Clean up/IgM+IgD+/CD27+/CD24+/CD38-/CD11c+	0.029453681710213776	B	D14 Imm5	S039	Protected	D133	IMRAS-033-054	IgM+IgD+ B	IgM+IgD+ B: CD27+CD24+CD38-CD11c+
46: Protected-IMRAS-039 D14 Imm5	CD19+CD21+/CD3-/Clean up/IgM+IgD+/CD27+/CD24+/CD38-/CD80+	0.05570071258907364	B	D14 Imm5	S039	Protected	D133	IMRAS-033-054	IgM+IgD+ B	IgM+IgD+ B: CD27+CD24+CD38-CD80+
46: Protected-IMRAS-039 D14 Imm5	CD19+CD21+/CD3-/Clean up/IgM+IgD+/CD27+/CD24+/CD38hi	0.16389548693586697	B	D14 Imm5	S039	Protected	D133	IMRAS-033-054	IgM+IgD+ B	IgM+IgD+ B: CD27+CD24+CD38hi
46: Protected-IMRAS-039 D14 Imm5	CD19+CD21+/CD3-/Clean up/IgM+IgD+/CD27+/CD24+/CD38hi/CD11c+	0.0163895486935867	B	D14 Imm5	S039	Protected	D133	IMRAS-033-054	IgM+IgD+ B	IgM+IgD+ B: CD27+CD24+CD38hiCD11c+
46: Protected-IMRAS-039 D14 Imm5	CD19+CD21+/CD3-/Clean up/IgM+IgD+/CD27+/CD24+/CD38hi/CD80+	0.008788598574821853	B	D14 Imm5	S039	Protected	D133	IMRAS-033-054	IgM+IgD+ B	IgM+IgD+ B: CD27+CD24+CD38hiCD80+
46: Protected-IMRAS-039 D14 Imm5	CD19+CD21+/CD3-/Clean up/IgM+IgD+/CD27+/CD24+/CD38int	0.32339667458432303	B	D14 Imm5	S039	Protected	D133	IMRAS-033-054	IgM+IgD+ B	IgM+IgD+ B: CD27+CD24+CD38int
46: Protected-IMRAS-039 D14 Imm5	CD19+CD21+/CD3-/Clean up/IgM+IgD+/CD27+/CD24+/CD38int/CD11c+	0.033847980997624705	B	D14 Imm5	S039	Protected	D133	IMRAS-033-054	IgM+IgD+ B	IgM+IgD+ B: CD27+CD24+CD38intCD11c+
46: Protected-IMRAS-039 D14 Imm5	CD19+CD21+/CD3-/Clean up/IgM+IgD+/CD27+/CD24+/CD38int/CD80+	0.05463182897862233	B	D14 Imm5	S039	Protected	D133	IMRAS-033-054	IgM+IgD+ B	IgM+IgD+ B: CD27+CD24+CD38intCD80+
46: Protected-IMRAS-039 D14 Imm5	CD19+CD21+/CD3-/Clean up/IgM+IgD+/CD27+/CD24+/CD86+Ki67+	0.014608076009501187	B	D14 Imm5	S039	Protected	D133	IMRAS-033-054	IgM+IgD+ B	IgM+IgD+ B: CD27+CD24+CD86+Ki67+
46: Protected-IMRAS-039 D14 Imm5	CD19+CD21+/CD3-/Clean up/IgM+IgD+/CD27+/CD24-	0.037885985748218526	B	D14 Imm5	S039	Protected	D133	IMRAS-033-054	IgM+IgD+ B	IgM+IgD+ B: CD27+CD24-
46: Protected-IMRAS-039 D14 Imm5	CD19+CD21+/CD3-/Clean up/IgM+IgD+/CD27+/CD86+Ki67+	0.02315914489311164	B	D14 Imm5	S039	Protected	D133	IMRAS-033-054	IgM+IgD+ B	IgM+IgD+ B: CD27+CD86+Ki67+
46: Protected-IMRAS-039 D14 Imm5	CD19+CD21+/CD3-/Clean up/IgM+IgD+/CD27-	7.663657957244656	B	D14 Imm5	S039	Protected	D133	IMRAS-033-054	IgM+IgD+ B	IgM+IgD+ B: CD27-
46: Protected-IMRAS-039 D14 Imm5	CD19+CD21+/CD3-/Clean up/IgM+IgD+/CD27-/CD86+Ki67+	0.03622327790973872	B	D14 Imm5	S039	Protected	D133	IMRAS-033-054	IgM+IgD+ B	IgM+IgD+ B: CD27-CD86+Ki67+
48: Protected-IMRAS-045 D14 Imm5	CD19+CD21+/CD3-/Clean up/IgD-IgM-/CD27+/CD24+/CD38-/IgA+	0.13548387096774195	B	D14 Imm5	S045	Protected	D133	IMRAS-033-054	IgA+ B	IgA+ B: CD27+CD24+CD38-
48: Protected-IMRAS-045 D14 Imm5	CD19+CD21+/CD3-/Clean up/IgD-IgM-/CD27+/CD24+/CD38-/IgG+	0.27667493796526055	B	D14 Imm5	S045	Protected	D133	IMRAS-033-054	IgG+ B	IgG+ B: CD27+CD24+CD38-
48: Protected-IMRAS-045 D14 Imm5	CD19+CD21+/CD3-/Clean up/IgD-IgM-/CD27+/CD24+/CD38hi/IgA+	0.0011166253101736973	B	D14 Imm5	S045	Protected	D133	IMRAS-033-054	IgA+ B	IgA+ B: CD27+CD24+CD38hi
48: Protected-IMRAS-045 D14 Imm5	CD19+CD21+/CD3-/Clean up/IgD-IgM-/CD27+/CD24+/CD38hi/IgG+	0.0011166253101736973	B	D14 Imm5	S045	Protected	D133	IMRAS-033-054	IgG+ B	IgG+ B: CD27+CD24+CD38hi
48: Protected-IMRAS-045 D14 Imm5	CD19+CD21+/CD3-/Clean up/IgD-IgM-/CD27+/CD24+/CD38int/IgA+	0.26339950372208437	B	D14 Imm5	S045	Protected	D133	IMRAS-033-054	IgA+ B	IgA+ B: CD27+CD24+CD38int
48: Protected-IMRAS-045 D14 Imm5	CD19+CD21+/CD3-/Clean up/IgD-IgM-/CD27+/CD24+/CD38int/IgG+	0.15942928039702234	B	D14 Imm5	S045	Protected	D133	IMRAS-033-054	IgG+ B	IgG+ B: CD27+CD24+CD38int
48: Protected-IMRAS-045 D14 Imm5	CD19+CD21+/CD3-/Clean up/IgD-IgM-/CD27+/CD24+/IgA+	0.40471464019851117	B	D14 Imm5	S045	Protected	D133	IMRAS-033-054	IgA+ B	IgA+ B: CD27+CD24+
48: Protected-IMRAS-045 D14 Imm5	CD19+CD21+/CD3-/Clean up/IgD-IgM-/CD27+/CD24+/IgG+	0.4401985111662531	B	D14 Imm5	S045	Protected	D133	IMRAS-033-054	IgG+ B	IgG+ B: CD27+CD24+
48: Protected-IMRAS-045 D14 Imm5	CD19+CD21+/CD3-/Clean up/IgD-IgM-/CD27+/CD24-/CD38-/IgA+	0.052977667493796524	B	D14 Imm5	S045	Protected	D133	IMRAS-033-054	IgA+ B	IgA+ B: CD27+CD24-CD38-
48: Protected-IMRAS-045 D14 Imm5	CD19+CD21+/CD3-/Clean up/IgD-IgM-/CD27+/CD24-/CD38-/IgG+	0.1141439205955335	B	D14 Imm5	S045	Protected	D133	IMRAS-033-054	IgG+ B	IgG+ B: CD27+CD24-CD38-
48: Protected-IMRAS-045 D14 Imm5	CD19+CD21+/CD3-/Clean up/IgD-IgM-/CD27+/CD24-/CD38hi/IgA+	0.028411910669975185	B	D14 Imm5	S045	Protected	D133	IMRAS-033-054	IgA+ B	IgA+ B: CD27+CD24-CD38hi
48: Protected-IMRAS-045 D14 Imm5	CD19+CD21+/CD3-/Clean up/IgD-IgM-/CD27+/CD24-/CD38hi/IgG+	0.03052109181141439	B	D14 Imm5	S045	Protected	D133	IMRAS-033-054	IgG+ B	IgG+ B: CD27+CD24-CD38hi
48: Protected-IMRAS-045 D14 Imm5	CD19+CD21+/CD3-/Clean up/IgD-IgM-/CD27+/CD24-/CD38int/IgA+	0.050620347394540945	B	D14 Imm5	S045	Protected	D133	IMRAS-033-054	IgA+ B	IgA+ B: CD27+CD24-CD38int
48: Protected-IMRAS-045 D14 Imm5	CD19+CD21+/CD3-/Clean up/IgD-IgM-/CD27+/CD24-/CD38int/IgG+	0.0728287841191067	B	D14 Imm5	S045	Protected	D133	IMRAS-033-054	IgG+ B	IgG+ B: CD27+CD24-CD38int
48: Protected-IMRAS-045 D14 Imm5	CD19+CD21+/CD3-/Clean up/IgD-IgM-/CD27+/CD24-/IgA+	0.1336228287841191	B	D14 Imm5	S045	Protected	D133	IMRAS-033-054	IgA+ B	IgA+ B: CD27+CD24-
48: Protected-IMRAS-045 D14 Imm5	CD19+CD21+/CD3-/Clean up/IgD-IgM-/CD27+/CD24-/IgG+	0.21861042183622828	B	D14 Imm5	S045	Protected	D133	IMRAS-033-054	IgG+ B	IgG+ B: CD27+CD24-
48: Protected-IMRAS-045 D14 Imm5	CD19+CD21+/CD3-/Clean up/IgM+IgD+	14.01985111662531	B	D14 Imm5	S045	Protected	D133	IMRAS-033-054	IgM+IgD+ B	IgM+IgD+ B: Total
48: Protected-IMRAS-045 D14 Imm5	CD19+CD21+/CD3-/Clean up/IgM+IgD+/CD27+	0.8234491315136476	B	D14 Imm5	S045	Protected	D133	IMRAS-033-054	IgM+IgD+ B	IgM+IgD+ B: CD27+
48: Protected-IMRAS-045 D14 Imm5	CD19+CD21+/CD3-/Clean up/IgM+IgD+/CD27+/CD24+	0.7671215880893301	B	D14 Imm5	S045	Protected	D133	IMRAS-033-054	IgM+IgD+ B	IgM+IgD+ B: CD27+CD24+
48: Protected-IMRAS-045 D14 Imm5	CD19+CD21+/CD3-/Clean up/IgM+IgD+/CD27+/CD24+/CD38-	0.3383374689826303	B	D14 Imm5	S045	Protected	D133	IMRAS-033-054	IgM+IgD+ B	IgM+IgD+ B: CD27+CD24+CD38-
48: Protected-IMRAS-045 D14 Imm5	CD19+CD21+/CD3-/Clean up/IgM+IgD+/CD27+/CD24+/CD38-/CD11c+	0.06464019851116626	B	D14 Imm5	S045	Protected	D133	IMRAS-033-054	IgM+IgD+ B	IgM+IgD+ B: CD27+CD24+CD38-CD11c+
48: Protected-IMRAS-045 D14 Imm5	CD19+CD21+/CD3-/Clean up/IgM+IgD+/CD27+/CD24+/CD38-/CD80+	0.057196029776674935	B	D14 Imm5	S045	Protected	D133	IMRAS-033-054	IgM+IgD+ B	IgM+IgD+ B: CD27+CD24+CD38-CD80+
48: Protected-IMRAS-045 D14 Imm5	CD19+CD21+/CD3-/Clean up/IgM+IgD+/CD27+/CD24+/CD38hi	0.057196029776674935	B	D14 Imm5	S045	Protected	D133	IMRAS-033-054	IgM+IgD+ B	IgM+IgD+ B: CD27+CD24+CD38hi
48: Protected-IMRAS-045 D14 Imm5	CD19+CD21+/CD3-/Clean up/IgM+IgD+/CD27+/CD24+/CD38hi/CD11c+	0.005334987593052109	B	D14 Imm5	S045	Protected	D133	IMRAS-033-054	IgM+IgD+ B	IgM+IgD+ B: CD27+CD24+CD38hiCD11c+
48: Protected-IMRAS-045 D14 Imm5	CD19+CD21+/CD3-/Clean up/IgM+IgD+/CD27+/CD24+/CD38hi/CD80+	0.0019851116625310174	B	D14 Imm5	S045	Protected	D133	IMRAS-033-054	IgM+IgD+ B	IgM+IgD+ B: CD27+CD24+CD38hiCD80+
48: Protected-IMRAS-045 D14 Imm5	CD19+CD21+/CD3-/Clean up/IgM+IgD+/CD27+/CD24+/CD38int	0.3596774193548387	B	D14 Imm5	S045	Protected	D133	IMRAS-033-054	IgM+IgD+ B	IgM+IgD+ B: CD27+CD24+CD38int
48: Protected-IMRAS-045 D14 Imm5	CD19+CD21+/CD3-/Clean up/IgM+IgD+/CD27+/CD24+/CD38int/CD11c+	0.05967741935483871	B	D14 Imm5	S045	Protected	D133	IMRAS-033-054	IgM+IgD+ B	IgM+IgD+ B: CD27+CD24+CD38intCD11c+
48: Protected-IMRAS-045 D14 Imm5	CD19+CD21+/CD3-/Clean up/IgM+IgD+/CD27+/CD24+/CD38int/CD80+	0.04590570719602978	B	D14 Imm5	S045	Protected	D133	IMRAS-033-054	IgM+IgD+ B	IgM+IgD+ B: CD27+CD24+CD38intCD80+
48: Protected-IMRAS-045 D14 Imm5	CD19+CD21+/CD3-/Clean up/IgM+IgD+/CD27+/CD24+/CD86+Ki67+	0.006699751861042184	B	D14 Imm5	S045	Protected	D133	IMRAS-033-054	IgM+IgD+ B	IgM+IgD+ B: CD27+CD24+CD86+Ki67+
48: Protected-IMRAS-045 D14 Imm5	CD19+CD21+/CD3-/Clean up/IgM+IgD+/CD27+/CD24-	0.054838709677419356	B	D14 Imm5	S045	Protected	D133	IMRAS-033-054	IgM+IgD+ B	IgM+IgD+ B: CD27+CD24-
48: Protected-IMRAS-045 D14 Imm5	CD19+CD21+/CD3-/Clean up/IgM+IgD+/CD27+/CD86+Ki67+	0.012158808933002481	B	D14 Imm5	S045	Protected	D133	IMRAS-033-054	IgM+IgD+ B	IgM+IgD+ B: CD27+CD86+Ki67+
48: Protected-IMRAS-045 D14 Imm5	CD19+CD21+/CD3-/Clean up/IgM+IgD+/CD27-	13.15136476426799	B	D14 Imm5	S045	Protected	D133	IMRAS-033-054	IgM+IgD+ B	IgM+IgD+ B: CD27-
48: Protected-IMRAS-045 D14 Imm5	CD19+CD21+/CD3-/Clean up/IgM+IgD+/CD27-/CD86+Ki67+	0.014640198511166254	B	D14 Imm5	S045	Protected	D133	IMRAS-033-054	IgM+IgD+ B	IgM+IgD+ B: CD27-CD86+Ki67+
49: Not Protected-IMRAS-033 D14 Imm5	CD19+CD21+/CD3-/Clean up/IgD-IgM-/CD27+/CD24+/CD38-/IgA+	0.3161290322580645	B	D14 Imm5	S033	Not-Protected	D133	IMRAS-033-054	IgA+ B	IgA+ B: CD27+CD24+CD38-
49: Not Protected-IMRAS-033 D14 Imm5	CD19+CD21+/CD3-/Clean up/IgD-IgM-/CD27+/CD24+/CD38-/IgG+	0.9998805256869773	B	D14 Imm5	S033	Not-Protected	D133	IMRAS-033-054	IgG+ B	IgG+ B: CD27+CD24+CD38-
49: Not Protected-IMRAS-033 D14 Imm5	CD19+CD21+/CD3-/Clean up/IgD-IgM-/CD27+/CD24+/CD38hi/IgA+	0.0060931899641577065	B	D14 Imm5	S033	Not-Protected	D133	IMRAS-033-054	IgA+ B	IgA+ B: CD27+CD24+CD38hi
49: Not Protected-IMRAS-033 D14 Imm5	CD19+CD21+/CD3-/Clean up/IgD-IgM-/CD27+/CD24+/CD38hi/IgG+	0.02126642771804062	B	D14 Imm5	S033	Not-Protected	D133	IMRAS-033-054	IgG+ B	IgG+ B: CD27+CD24+CD38hi
49: Not Protected-IMRAS-033 D14 Imm5	CD19+CD21+/CD3-/Clean up/IgD-IgM-/CD27+/CD24+/CD38int/IgA+	0.4872162485065711	B	D14 Imm5	S033	Not-Protected	D133	IMRAS-033-054	IgA+ B	IgA+ B: CD27+CD24+CD38int
49: Not Protected-IMRAS-033 D14 Imm5	CD19+CD21+/CD3-/Clean up/IgD-IgM-/CD27+/CD24+/CD38int/IgG+	1.2745519713261648	B	D14 Imm5	S033	Not-Protected	D133	IMRAS-033-054	IgG+ B	IgG+ B: CD27+CD24+CD38int
49: Not Protected-IMRAS-033 D14 Imm5	CD19+CD21+/CD3-/Clean up/IgD-IgM-/CD27+/CD24+/IgA+	0.8169653524492234	B	D14 Imm5	S033	Not-Protected	D133	IMRAS-033-054	IgA+ B	IgA+ B: CD27+CD24+
49: Not Protected-IMRAS-033 D14 Imm5	CD19+CD21+/CD3-/Clean up/IgD-IgM-/CD27+/CD24+/IgG+	2.315412186379928	B	D14 Imm5	S033	Not-Protected	D133	IMRAS-033-054	IgG+ B	IgG+ B: CD27+CD24+
49: Not Protected-IMRAS-033 D14 Imm5	CD19+CD21+/CD3-/Clean up/IgD-IgM-/CD27+/CD24-/CD38-/IgA+	0.06439665471923536	B	D14 Imm5	S033	Not-Protected	D133	IMRAS-033-054	IgA+ B	IgA+ B: CD27+CD24-CD38-
49: Not Protected-IMRAS-033 D14 Imm5	CD19+CD21+/CD3-/Clean up/IgD-IgM-/CD27+/CD24-/CD38-/IgG+	0.3139784946236559	B	D14 Imm5	S033	Not-Protected	D133	IMRAS-033-054	IgG+ B	IgG+ B: CD27+CD24-CD38-
49: Not Protected-IMRAS-033 D14 Imm5	CD19+CD21+/CD3-/Clean up/IgD-IgM-/CD27+/CD24-/CD38hi/IgA+	0.07825567502986858	B	D14 Imm5	S033	Not-Protected	D133	IMRAS-033-054	IgA+ B	IgA+ B: CD27+CD24-CD38hi
49: Not Protected-IMRAS-033 D14 Imm5	CD19+CD21+/CD3-/Clean up/IgD-IgM-/CD27+/CD24-/CD38hi/IgG+	0.23333333333333334	B	D14 Imm5	S033	Not-Protected	D133	IMRAS-033-054	IgG+ B	IgG+ B: CD27+CD24-CD38hi
49: Not Protected-IMRAS-033 D14 Imm5	CD19+CD21+/CD3-/Clean up/IgD-IgM-/CD27+/CD24-/CD38int/IgA+	0.11780167264038231	B	D14 Imm5	S033	Not-Protected	D133	IMRAS-033-054	IgA+ B	IgA+ B: CD27+CD24-CD38int
49: Not Protected-IMRAS-033 D14 Imm5	CD19+CD21+/CD3-/Clean up/IgD-IgM-/CD27+/CD24-/CD38int/IgG+	0.839426523297491	B	D14 Imm5	S033	Not-Protected	D133	IMRAS-033-054	IgG+ B	IgG+ B: CD27+CD24-CD38int
49: Not Protected-IMRAS-033 D14 Imm5	CD19+CD21+/CD3-/Clean up/IgD-IgM-/CD27+/CD24-/IgA+	0.2642771804062127	B	D14 Imm5	S033	Not-Protected	D133	IMRAS-033-054	IgA+ B	IgA+ B: CD27+CD24-
49: Not Protected-IMRAS-033 D14 Imm5	CD19+CD21+/CD3-/Clean up/IgD-IgM-/CD27+/CD24-/IgG+	1.4108721624850658	B	D14 Imm5	S033	Not-Protected	D133	IMRAS-033-054	IgG+ B	IgG+ B: CD27+CD24-
49: Not Protected-IMRAS-033 D14 Imm5	CD19+CD21+/CD3-/Clean up/IgM+IgD+	12.066905615292711	B	D14 Imm5	S033	Not-Protected	D133	IMRAS-033-054	IgM+IgD+ B	IgM+IgD+ B: Total
49: Not Protected-IMRAS-033 D14 Imm5	CD19+CD21+/CD3-/Clean up/IgM+IgD+/CD27+	4.097849462365591	B	D14 Imm5	S033	Not-Protected	D133	IMRAS-033-054	IgM+IgD+ B	IgM+IgD+ B: CD27+
49: Not Protected-IMRAS-033 D14 Imm5	CD19+CD21+/CD3-/Clean up/IgM+IgD+/CD27+/CD24+	3.9630824372759856	B	D14 Imm5	S033	Not-Protected	D133	IMRAS-033-054	IgM+IgD+ B	IgM+IgD+ B: CD27+CD24+
49: Not Protected-IMRAS-033 D14 Imm5	CD19+CD21+/CD3-/Clean up/IgM+IgD+/CD27+/CD24+/CD38-	2.166905615292712	B	D14 Imm5	S033	Not-Protected	D133	IMRAS-033-054	IgM+IgD+ B	IgM+IgD+ B: CD27+CD24+CD38-
49: Not Protected-IMRAS-033 D14 Imm5	CD19+CD21+/CD3-/Clean up/IgM+IgD+/CD27+/CD24+/CD38-/CD11c+	0.2789725209080048	B	D14 Imm5	S033	Not-Protected	D133	IMRAS-033-054	IgM+IgD+ B	IgM+IgD+ B: CD27+CD24+CD38-CD11c+
49: Not Protected-IMRAS-033 D14 Imm5	CD19+CD21+/CD3-/Clean up/IgM+IgD+/CD27+/CD24+/CD38-/CD80+	0.4138590203106332	B	D14 Imm5	S033	Not-Protected	D133	IMRAS-033-054	IgM+IgD+ B	IgM+IgD+ B: CD27+CD24+CD38-CD80+
49: Not Protected-IMRAS-033 D14 Imm5	CD19+CD21+/CD3-/Clean up/IgM+IgD+/CD27+/CD24+/CD38hi	0.03882915173237754	B	D14 Imm5	S033	Not-Protected	D133	IMRAS-033-054	IgM+IgD+ B	IgM+IgD+ B: CD27+CD24+CD38hi
49: Not Protected-IMRAS-033 D14 Imm5	CD19+CD21+/CD3-/Clean up/IgM+IgD+/CD27+/CD24+/CD38hi/CD11c+	0.01983273596176822	B	D14 Imm5	S033	Not-Protected	D133	IMRAS-033-054	IgM+IgD+ B	IgM+IgD+ B: CD27+CD24+CD38hiCD11c+
49: Not Protected-IMRAS-033 D14 Imm5	CD19+CD21+/CD3-/Clean up/IgM+IgD+/CD27+/CD24+/CD38hi/CD80+	0.011947431302270013	B	D14 Imm5	S033	Not-Protected	D133	IMRAS-033-054	IgM+IgD+ B	IgM+IgD+ B: CD27+CD24+CD38hiCD80+
49: Not Protected-IMRAS-033 D14 Imm5	CD19+CD21+/CD3-/Clean up/IgM+IgD+/CD27+/CD24+/CD38int	1.7099163679808842	B	D14 Imm5	S033	Not-Protected	D133	IMRAS-033-054	IgM+IgD+ B	IgM+IgD+ B: CD27+CD24+CD38int
49: Not Protected-IMRAS-033 D14 Imm5	CD19+CD21+/CD3-/Clean up/IgM+IgD+/CD27+/CD24+/CD38int/CD11c+	0.23512544802867383	B	D14 Imm5	S033	Not-Protected	D133	IMRAS-033-054	IgM+IgD+ B	IgM+IgD+ B: CD27+CD24+CD38intCD11c+
49: Not Protected-IMRAS-033 D14 Imm5	CD19+CD21+/CD3-/Clean up/IgM+IgD+/CD27+/CD24+/CD38int/CD80+	0.3384707287933094	B	D14 Imm5	S033	Not-Protected	D133	IMRAS-033-054	IgM+IgD+ B	IgM+IgD+ B: CD27+CD24+CD38intCD80+
49: Not Protected-IMRAS-033 D14 Imm5	CD19+CD21+/CD3-/Clean up/IgM+IgD+/CD27+/CD24+/CD86+Ki67+	0.02114695340501792	B	D14 Imm5	S033	Not-Protected	D133	IMRAS-033-054	IgM+IgD+ B	IgM+IgD+ B: CD27+CD24+CD86+Ki67+
49: Not Protected-IMRAS-033 D14 Imm5	CD19+CD21+/CD3-/Clean up/IgM+IgD+/CD27+/CD24-	0.13010752688172042	B	D14 Imm5	S033	Not-Protected	D133	IMRAS-033-054	IgM+IgD+ B	IgM+IgD+ B: CD27+CD24-
49: Not Protected-IMRAS-033 D14 Imm5	CD19+CD21+/CD3-/Clean up/IgM+IgD+/CD27+/CD86+Ki67+	0.042054958183990444	B	D14 Imm5	S033	Not-Protected	D133	IMRAS-033-054	IgM+IgD+ B	IgM+IgD+ B: CD27+CD86+Ki67+
49: Not Protected-IMRAS-033 D14 Imm5	CD19+CD21+/CD3-/Clean up/IgM+IgD+/CD27-	7.741338112305854	B	D14 Imm5	S033	Not-Protected	D133	IMRAS-033-054	IgM+IgD+ B	IgM+IgD+ B: CD27-
49: Not Protected-IMRAS-033 D14 Imm5	CD19+CD21+/CD3-/Clean up/IgM+IgD+/CD27-/CD86+Ki67+	0.025089605734767026	B	D14 Imm5	S033	Not-Protected	D133	IMRAS-033-054	IgM+IgD+ B	IgM+IgD+ B: CD27-CD86+Ki67+
15: Not Protected-IMRAS-061 D0 Imm1	CD19+CD21+/CD3-/Clean up/IgD-IgM-/CD27+/CD24+/CD38-/IgA+	0.060307692307692305	B	D0 Imm1	S061	Not-Protected	D000	IMRAS-057-078	IgA+ B	IgA+ B: CD27+CD24+CD38-
15: Not Protected-IMRAS-061 D0 Imm1	CD19+CD21+/CD3-/Clean up/IgD-IgM-/CD27+/CD24+/CD38-/IgG+	0.14815384615384616	B	D0 Imm1	S061	Not-Protected	D000	IMRAS-057-078	IgG+ B	IgG+ B: CD27+CD24+CD38-
15: Not Protected-IMRAS-061 D0 Imm1	CD19+CD21+/CD3-/Clean up/IgD-IgM-/CD27+/CD24+/CD38hi/IgA+	0.0010769230769230769	B	D0 Imm1	S061	Not-Protected	D000	IMRAS-057-078	IgA+ B	IgA+ B: CD27+CD24+CD38hi
15: Not Protected-IMRAS-061 D0 Imm1	CD19+CD21+/CD3-/Clean up/IgD-IgM-/CD27+/CD24+/CD38hi/IgG+	7.692307692307692e-4	B	D0 Imm1	S061	Not-Protected	D000	IMRAS-057-078	IgG+ B	IgG+ B: CD27+CD24+CD38hi
15: Not Protected-IMRAS-061 D0 Imm1	CD19+CD21+/CD3-/Clean up/IgD-IgM-/CD27+/CD24+/CD38int/IgA+	0.10723076923076923	B	D0 Imm1	S061	Not-Protected	D000	IMRAS-057-078	IgA+ B	IgA+ B: CD27+CD24+CD38int
15: Not Protected-IMRAS-061 D0 Imm1	CD19+CD21+/CD3-/Clean up/IgD-IgM-/CD27+/CD24+/CD38int/IgG+	0.0736923076923077	B	D0 Imm1	S061	Not-Protected	D000	IMRAS-057-078	IgG+ B	IgG+ B: CD27+CD24+CD38int
15: Not Protected-IMRAS-061 D0 Imm1	CD19+CD21+/CD3-/Clean up/IgD-IgM-/CD27+/CD24+/IgA+	0.1703076923076923	B	D0 Imm1	S061	Not-Protected	D000	IMRAS-057-078	IgA+ B	IgA+ B: CD27+CD24+
15: Not Protected-IMRAS-061 D0 Imm1	CD19+CD21+/CD3-/Clean up/IgD-IgM-/CD27+/CD24+/IgG+	0.22523076923076923	B	D0 Imm1	S061	Not-Protected	D000	IMRAS-057-078	IgG+ B	IgG+ B: CD27+CD24+
15: Not Protected-IMRAS-061 D0 Imm1	CD19+CD21+/CD3-/Clean up/IgD-IgM-/CD27+/CD24-/CD38-/IgA+	0.04215384615384615	B	D0 Imm1	S061	Not-Protected	D000	IMRAS-057-078	IgA+ B	IgA+ B: CD27+CD24-CD38-
15: Not Protected-IMRAS-061 D0 Imm1	CD19+CD21+/CD3-/Clean up/IgD-IgM-/CD27+/CD24-/CD38-/IgG+	0.04723076923076923	B	D0 Imm1	S061	Not-Protected	D000	IMRAS-057-078	IgG+ B	IgG+ B: CD27+CD24-CD38-
15: Not Protected-IMRAS-061 D0 Imm1	CD19+CD21+/CD3-/Clean up/IgD-IgM-/CD27+/CD24-/CD38hi/IgA+	0.02046153846153846	B	D0 Imm1	S061	Not-Protected	D000	IMRAS-057-078	IgA+ B	IgA+ B: CD27+CD24-CD38hi
15: Not Protected-IMRAS-061 D0 Imm1	CD19+CD21+/CD3-/Clean up/IgD-IgM-/CD27+/CD24-/CD38hi/IgG+	0.004615384615384616	B	D0 Imm1	S061	Not-Protected	D000	IMRAS-057-078	IgG+ B	IgG+ B: CD27+CD24-CD38hi
15: Not Protected-IMRAS-061 D0 Imm1	CD19+CD21+/CD3-/Clean up/IgD-IgM-/CD27+/CD24-/CD38int/IgA+	0.028307692307692308	B	D0 Imm1	S061	Not-Protected	D000	IMRAS-057-078	IgA+ B	IgA+ B: CD27+CD24-CD38int
15: Not Protected-IMRAS-061 D0 Imm1	CD19+CD21+/CD3-/Clean up/IgD-IgM-/CD27+/CD24-/CD38int/IgG+	0.02707692307692308	B	D0 Imm1	S061	Not-Protected	D000	IMRAS-057-078	IgG+ B	IgG+ B: CD27+CD24-CD38int
15: Not Protected-IMRAS-061 D0 Imm1	CD19+CD21+/CD3-/Clean up/IgD-IgM-/CD27+/CD24-/IgA+	0.09215384615384616	B	D0 Imm1	S061	Not-Protected	D000	IMRAS-057-078	IgA+ B	IgA+ B: CD27+CD24-
15: Not Protected-IMRAS-061 D0 Imm1	CD19+CD21+/CD3-/Clean up/IgD-IgM-/CD27+/CD24-/IgG+	0.07969230769230769	B	D0 Imm1	S061	Not-Protected	D000	IMRAS-057-078	IgG+ B	IgG+ B: CD27+CD24-
15: Not Protected-IMRAS-061 D0 Imm1	CD19+CD21+/CD3-/Clean up/IgM+IgD+	4.3547692307692305	B	D0 Imm1	S061	Not-Protected	D000	IMRAS-057-078	IgM+IgD+ B	IgM+IgD+ B: Total
15: Not Protected-IMRAS-061 D0 Imm1	CD19+CD21+/CD3-/Clean up/IgM+IgD+/CD27+	0.5912307692307692	B	D0 Imm1	S061	Not-Protected	D000	IMRAS-057-078	IgM+IgD+ B	IgM+IgD+ B: CD27+
15: Not Protected-IMRAS-061 D0 Imm1	CD19+CD21+/CD3-/Clean up/IgM+IgD+/CD27+/CD24+	0.5713846153846154	B	D0 Imm1	S061	Not-Protected	D000	IMRAS-057-078	IgM+IgD+ B	IgM+IgD+ B: CD27+CD24+
[truncated: 70,588 more rows]
